# Supplementary material for: Murine Gbp1 and Gbp2 are ubiquitinated independent of Toxoplasma gondii infection
Source: BMC Res Notes. 2018 Mar 6;11:166. doi: 10.1186/s13104-018-3267-z (PMC5840767; doi:10.1186/s13104-018-3267-z)
Supplement: Supplementary file 2 — Additional file 2: Table S1. List of all ubiquitinated protein sites identified in Toxoplasma-infected MEFs. Maxquant processed data taken from the modifiedpeptides.txt output table. Log2 normalised ratios for the indicated peptide sequences are displayed. [file 13104_2018_3267_MOESM2_ESM.xlsx]

## Sheet: Sheet1
Gene Names	Protein Names	Ratio H/L normalized WT.heavy	Ratio H/L normalized WT.light	Modifications	Raw file	Reverse	Contaminant	GlyGly (K)	Mass	Retention time	Calibrated Retention Time	PEP	MS/MS Count	Score	Delta score	Intensity	Intensity WT.heavy	Intensity WT.light	Sequence	Proteins
Gbp1	Interferon-induced guanylate-binding protein 1	NaN	NaN	GlyGly (K)	PAF6779A44RW2_CFXD5			1	1031.54	28.332	28.332	0.036154	1	82.671	50.736	6.88375	NaN	6.88375	ALAEMQKK	Q01514;A4UUI2
Gbp1	Interferon-induced guanylate-binding protein 1	NaN	-3.33161	GlyGly (K)	PAF6779A5RW2_CFXA1_150427113100			1	2217.1	69.907	69.907	0.014751	1	34.721	20.467	6.47462	NaN	6.47462	DVDQKFQEELGAQLEAKR	Q01514;A4UUI2
Gbp2	Interferon-induced guanylate-binding protein 2	1.18436	0.973648	GlyGly (K)	PAF6779A6RW2_CFXB1_150427154828			1	1553.72	59.125	59.125	5.2256e-26	4	154.66	132.43	7.12921	7.052	6.34102	EFELMMQQKEK	Q4FK03;Q9Z0E6;Q3UDC0
Gbp2	Interferon-induced guanylate-binding protein 2	0.871865	0.686164	GlyGly (K)	PAF6779A42RW2_CFXB5			1	1180.54	24.557	24.557	0.000441	13	115.71	93.628	7.66053	7.38021	7.33776	EGFENESKK	Q4FK03;Q9Z0E6
Gbp2	Interferon-induced guanylate-binding protein 2	1.3743	1.07813	GlyGly (K)	PAF6779A16RW2_CFXH1			1	1201.63	30.637	30.637	1.1826e-11	32	162.97	76.016	8.33013	8.08746	7.96165	EIDTLKQNK	Q4FK03;Q9Z0E6
Gbp2	Interferon-induced guanylate-binding protein 2	1.32923	0.393526	GlyGly (K)	PAF6779A21RW2_CFXE2			1	1560.81	30.149	30.149	2.5587e-20	30	139.46	131.15	8.56476	8.25159	8.27556	EIDTLKQNKSSGK	Q4FK03;Q9Z0E6
Gbp2	Interferon-induced guanylate-binding protein 2	1.19429	NaN	GlyGly (K)	PAF6779A24RW2_CFXH2			1	1260.61	26.855	26.855	0.090398	1	33.961	32.074	6.93712	6.93712	NaN	EKSYQEHVK	Q4FK03;Q9Z0E6;Q3UDC0
Gbp2	Interferon-induced guanylate-binding protein 2	1.44851	0.954717	GlyGly (K)	PAF6779A1RW2_CFXA1			1	1440.69	51.212	51.212	1.1613e-05	8	88.441	42.444	7.54099	7.41253	6.94936	FLKEGFENESK	Q4FK03;Q9Z0E6
Gbp2	Interferon-induced guanylate-binding protein 2	1.16764	0.596649	GlyGly (K)	PAF6779A6RW2_CFXB1_150427154828			1	1568.78	49.192	49.192	5.4201e-05	9	73.848	42.005	7.58099	7.46691	6.94465	FLKEGFENESKK	Q4FK03;Q9Z0E6
Gbp1	Interferon-induced guanylate-binding protein 1	NaN	-3.30586	GlyGly (K)	PAF6779A5RW2_CFXA1_150427113100			1	1631.83	54.669	54.669	2.7803e-12	4	105.14	78.17	7.32309	NaN	7.32309	FQEELGAQLEAKR	Q01514;A4UUI2
Gbp2	Interferon-induced guanylate-binding protein 2	0.627627	0.37128	GlyGly (K)	PAF6779A17RW2_CFXA2			1	1601.89	75.008	75.008	4.595e-156	120	200.82	126.2	9.00178	8.91783	8.2467	FQTELGNLLVAKR	Q4FK03;Q9Z0E6;Q3UDC7;Q3UDC0
Gbp2;Gbp1	Interferon-induced guanylate-binding protein 2;Interferon-induced guanylate-binding protein 1	0.368104	-0.17674	Unmodified	PAF6779A8RW2_CFXB1			0	1409.67	88.585	88.585	1.6256e-07	20	110.14	110.14	7.83514	7.4957	7.56941	GIWMWCVPHPK	Q4FK03;Q9Z0E6;Q3UDC7;E9Q2N7;Q01514
Gbp2;Gbp1	Interferon-induced guanylate-binding protein 2;Interferon-induced guanylate-binding protein 1	1.48665	NaN	GlyGly (K)	PAF6779A6RW2_CFXB1_150427154828			1	1651.81	88.365	88.365	0.00058623	4	71.03	71.03	7.74502	7.74502	NaN	GIWMWCVPHPKK	Q4FK03;Q9Z0E6;Q3UDC7;E9Q2N7;Q01514
Gbp2	Interferon-induced guanylate-binding protein 2	1.36569	1.3744	GlyGly (K)	PAF6779A6RW2_CFXB1_150427154828			1	1827.88	83.125	83.125	9.2837e-29	9	140.74	134.44	7.59109	7.56692	6.32443	GLQAEAMLKNYFDSK	Q4FK03;Q9Z0E6;Q3UDC7;Q3UDC0
Gbp1	Interferon-induced guanylate-binding protein 1	NaN	NaN	GlyGly (K)	PAF6779A5RW2_CFXA1_150427113100			1	1469.82	58.702	58.702	0.045437	1	45.879	26.748	NaN	NaN	NaN	IISLKLQEQER	Q01514;A4UUI2
Gbp1	Interferon-induced guanylate-binding protein 1	NaN	-3.36401	GlyGly (K)	PAF6779A44RW2_CFXD5			1	1256.65	29.597	29.597	0.0064693	2	66.262	39.748	6.90642	NaN	6.90642	IKAEAAEAANR	Q01514;A4UUI2
Gbp2;Gbp1;Gbp5	Interferon-induced guanylate-binding protein 2;Interferon-induced guanylate-binding protein 1;Guanylate-binding protein 5	0.333916	-0.00270033	Unmodified	PAF6779A7RW2_CFXA1			0	2010.22	101	101	1.7815e-110	8	203.9	202.88	8.32494	8.05026	7.99585	ILSAITQPVVVVAIVGLYR	Q4FK03;Q9Z0E6;Q3UDC7;E9Q2N7;Q01514;Q8BMN7;F8WGQ3;Q8CFA8;Q8CFB4;Q8BU78
Gbp2	Interferon-induced guanylate-binding protein 2	3.46166	2.53244	GlyGly (K)	PAF6779A25RW2_CFXA3			1	1550.78	60.79	60.79	1.9835e-09	51	140.3	140.3	8.77055	8.76217	7.05192	KCFIFDRPAQR	Q4FK03;Q9Z0E6;Q3UDC7;Q3UDC0
Gbp1	Interferon-induced guanylate-binding protein 1	NaN	-1.98348	GlyGly (K)	PAF6779A8RW2_CFXB1			1	1523.73	63.6	63.6	0.034317	1	46.592	26.852	6.17181	NaN	6.17181	KCFIFDRPGDR	Q01514;A4UUI2
Gbp1	Interferon-induced guanylate-binding protein 1	NaN	-2.76631	GlyGly (K)	PAF6779A5RW2_CFXA1_150427113100			1	1245.61	31.547	31.547	0.064764	2	28.204	10.974	6.45066	NaN	6.45066	KELMAEQQR	Q01514;A4UUI2
Gbp2	Interferon-induced guanylate-binding protein 2	0.653128	NaN	GlyGly (K)	PAF6779A6RW2_CFXB1_150427154828			1	1490.78	40.434	40.434	0.0021379	3	50.786	50.786	7.34477	7.34477	NaN	KLTEKMKDEQK	Q4FK03;Q9Z0E6
Gbp2	Interferon-induced guanylate-binding protein 2	1.64151	1.64215	GlyGly (K)	PAF6779A7RW2_CFXA1			1	1120.53	25.889	25.889	1.4048e-07	39	152.97	128.94	8.64208	8.43963	8.21331	KNMDVSSAR	Q4FK03;Q9Z0E6;Q3UDC7;Q3UDC0
Gbp2	Interferon-induced guanylate-binding protein 2	1.78951	1.4813	Oxidation (M),GlyGly (K)	PAF6779A44RW2_CFXD5			1	1136.52	19.895	19.895	0.0095505	2	72.006	72.006	7.32178	7.13507	6.86516	KNMDVSSAR	Q4FK03;Q9Z0E6;Q3UDC7;Q3UDC0
Gbp1	Interferon-induced guanylate-binding protein 1	NaN	-3.39629	GlyGly (K)	PAF6779A2RW2_CFXB1			1	1015.57	21.387	21.387	0.0085495	1	112.17	20.265	6.44102	NaN	6.44102	KQELEKK	Q01514;A4UUI2
Gbp2	Interferon-induced guanylate-binding protein 2	1.67715	NaN	GlyGly (K)	PAF6779A6RW2_CFXB1_150427154828			1	1680.83	69.145	69.145	0.0044566	1	56.551	43.629	6.79265	6.79265	NaN	KQKEFELMMQQK	Q4FK03;Q9Z0E6;Q3UDC0
Gbp1	Interferon-induced guanylate-binding protein 1	NaN	NaN	GlyGly (K)	PAF6779A46RW2_CFXF5			1	1047.57	31.321	31.321	8.2529e-27	3	171.73	126.87	7.34378	NaN	7.34378	KYIQTPGK	Q01514;A4UUI2
Gbp2	Interferon-induced guanylate-binding protein 2	1.1801	1.13599	GlyGly (K)	PAF6779A22RW2_CFXF2			1	1018.52	22.54	22.54	0.0023859	16	121.62	82.656	7.94858	7.61391	7.67878	KYNQAPGK	Q4FK03;Q9Z0E6;Q3UDC7;Q3UDC0
Gbp2	Interferon-induced guanylate-binding protein 2	1.43526	NaN	Unmodified	PAF6779A1RW2_CFXA1			0	904.477	20.241	20.241	0.052585	1	63.486	26.465	6.93777	6.93777	NaN	KYNQAPGK	Q4FK03;Q9Z0E6;Q3UDC7;Q3UDC0
Gbp2	Interferon-induced guanylate-binding protein 2	1.32771	0.406646	GlyGly (K)	PAF6779A6RW2_CFXB1_150427154828			1	1960.02	65.691	65.691	4.7127e-07	6	76.85	57.792	7.40135	7.3309	6.57664	KYNQAPGKGLQAEAMLK	Q4FK03;Q9Z0E6;Q3UDC7;Q3UDC0
Gbp2	Interferon-induced guanylate-binding protein 2	1.10411	0.652418	Unmodified	PAF6779A7RW2_CFXA1			0	1977.02	99.395	99.395	5.8857e-21	10	112.5	105.84	7.67989	7.58257	6.98255	LGTFSKPGGYYLFLQMR	Q4FK03;Q9Z0E6;Q3UDC7;Q3UDC0
Gbp1	Interferon-induced guanylate-binding protein 1	NaN	0.404576	GlyGly (K)	PAF6779A43RW2_CFXC5			1	1786.97	67.072	67.072	1.5243e-25	5	123.64	92.25	7.22981	NaN	7.22981	LLKQGFQNESLQLR	Q01514;A4UUI2
Gbp2	Interferon-induced guanylate-binding protein 2	1.13835	0.36446	GlyGly (K)	PAF6779A26RW2_CFXB3			1	1303.72	48.691	48.691	0.010834	6	53.756	53.756	7.4796	7.3901	6.7496	LREQEKFLK	Q4FK03;Q9Z0E6
Gbp2	Interferon-induced guanylate-binding protein 2	0.717714	0.573665	GlyGly (K)	PAF6779A22RW2_CFXF2			1	1362.68	29.076	29.076	8.3186e-10	5	132.78	87.618	7.89291	7.50826	7.66197	LTEKMKDEQK	Q4FK03;Q9Z0E6
Gbp1	Interferon-induced guanylate-binding protein 1	NaN	-3.94277	GlyGly (K)	PAF6779A41RW2_CFXA5			1	1321.62	25.865	25.865	0.019585	1	57.019	33.343	6.99452	NaN	6.99452	MDQSLTEKEK	Q01514;A4UUI2
Gbp2	Interferon-induced guanylate-binding protein 2	1.63317	0.927896	GlyGly (K)	PAF6779A6RW2_CFXB1_150427154828			1	2313.2	70.476	70.476	4.6169e-33	7	115.34	115.34	7.64007	7.50814	7.05835	MKDEQKQLLAEQENIIAAK	Q4FK03;Q9Z0E6
Gbp2;Gbp1	Interferon-induced guanylate-binding protein 2;Interferon-induced guanylate-binding protein 1	0.477723	0.111833	GlyGly (K)	PAF6779A2RW2_CFXB1			1	1193.57	36.849	36.849	3.8229e-58	371	214.71	185.04	9.787	9.51057	9.4599	NSFKDVDQK	Q4FK03;Q9Z0E6;Q3UDC7;Q3UDC0;Q01514;A4UUI2
Gbp2;Gbp1	Interferon-induced guanylate-binding protein 2;Interferon-induced guanylate-binding protein 1	0.616813	0.383718	Unmodified	PAF6779A43RW2_CFXC5			0	1079.52	32.386	32.386	0.0086826	3	80.706	36.898	7.57405	7.198	7.33698	NSFKDVDQK	Q4FK03;Q9Z0E6;Q3UDC7;Q3UDC0;Q01514;A4UUI2
Gbp1	Interferon-induced guanylate-binding protein 1	NaN	NaN	GlyGly (K)	PAF6779A8RW2_CFXB1			1	2537.24	83.748	83.748	5.2125e-135	5	178.22	161.92	7.77015	NaN	7.77015	NSFKDVDQKFQEELGAQLEAK	Q01514;A4UUI2
Gbp1	Interferon-induced guanylate-binding protein 1	NaN	-3.33302	GlyGly (K)	PAF6779A8RW2_CFXB1			1	2693.34	80.544	80.544	9.1152e-87	3	130.87	123.29	7.39856	NaN	7.39856	NSFKDVDQKFQEELGAQLEAKR	Q01514;A4UUI2
Gbp2	Interferon-induced guanylate-binding protein 2	1.78866	1.39094	GlyGly (K)	PAF6779A7RW2_CFXA1			1	2507.3	94.828	94.828	1.0451e-247	14	231.76	219.97	8.08408	7.99175	7.36633	NSFKDVDQKFQTELGNLLVAK	Q4FK03;Q9Z0E6;Q3UDC7;Q3UDC0
Gbp2	Interferon-induced guanylate-binding protein 2	0.844277	NaN	Unmodified	PAF6779A6RW2_CFXB1_150427154828			0	1343.67	97.86	97.86	9.4178e-05	1	85.377	70.501	6.17655	6.17655	NaN	PGGYYLFLQMR	Q4FK03;Q9Z0E6;Q3UDC7;Q3UDC0
Gbp1	Interferon-induced guanylate-binding protein 1	NaN	-3.60807	Unmodified	PAF6779A8RW2_CFXB1			0	1936.98	88.131	88.131	0.0050907	1	45.864	42.391	6.30602	NaN	6.30602	QGTFYKPGGYYLFLQR	Q01514;A4UUI2
Gbp2	Interferon-induced guanylate-binding protein 2	1.51264	NaN	GlyGly (K)	PAF6779A6RW2_CFXB1_150427154828			1	1809.88	60.547	60.547	0.00032857	3	58.098	58.098	7.10319	7.10319	NaN	QKEFELMMQQKEK	Q4FK03;Q9Z0E6;Q3UDC0
Gbp2	Interferon-induced guanylate-binding protein 2	0.911153	0.403813	GlyGly (K)	PAF6779A6RW2_CFXB1_150427154828			1	1823.03	77.4	77.4	2.6102e-74	15	206.18	197.18	7.61235	7.38493	7.22264	QLLAEQENIIAAKLR	Q4FK03;Q9Z0E6;Q3UDC0
Gbp1	Interferon-induced guanylate-binding protein 1	NaN	-2.04996	GlyGly (K)	PAF6779A48RW2_CFXH5			1	1532.76	37.128	37.128	0.0024245	3	69.276	46.555	7.02276	NaN	7.02276	QLTEKMEQERK	Q01514;A4UUI2
Gbp2	Interferon-induced guanylate-binding protein 2	3.53076	NaN	GlyGly (K)	PAF6779A1RW2_CFXA1			1	1706.88	71.199	71.199	2.8385e-05	11	74.611	74.611	8.17921	8.17921	NaN	RKCFIFDRPAQR	Q4FK03;Q9Z0E6;Q3UDC7;Q3UDC0
Gbp2;Gbp1	Interferon-induced guanylate-binding protein 2;Interferon-induced guanylate-binding protein 1	0.32283	-0.287836	Unmodified	PAF6779A6RW2_CFXB1_150427154828			0	1604.83	51.479	51.479	1.0074e-17	11	111.43	111.43	7.57564	7.46746	6.91904	RTGFSLGSTVQSHTK	Q4FK03;Q9Z0E6;Q3UDC7;E9Q2N7;Q01514
Gbp2;Gbp1;Gbp5	Interferon-induced guanylate-binding protein 2;Interferon-induced guanylate-binding protein 1;Guanylate-binding protein 5	1.71241	1.31348	Oxidation (M),GlyGly (K)	PAF6779A1RW2_CFXA1			1	1253.64	50.735	50.735	5.9438e-13	47	147.2	125.83	8.25823	8.05092	7.83751	SYLMNKLAGK	Q4FK03;Q9Z0E6;Q3UDC7;E9Q2N7;Q01514;A4UUI2;Q8BMN7;F8WGQ3;Q8CFA8;Q8CFB4;Q8BU78
Gbp2;Gbp1;Gbp5	Interferon-induced guanylate-binding protein 2;Interferon-induced guanylate-binding protein 1;Guanylate-binding protein 5	1.96866	1.13093	GlyGly (K)	PAF6779A6RW2_CFXB1_150427154828			1	1237.65	65.371	65.371	2.9818e-08	101	101.11	42.429	9.0434	8.83911	8.6177	SYLMNKLAGK	Q4FK03;Q9Z0E6;Q3UDC7;E9Q2N7;Q01514;A4UUI2;Q8BMN7;F8WGQ3;Q8CFA8;Q8CFB4;Q8BU78
Gbp2;Gbp1	Interferon-induced guanylate-binding protein 2;Interferon-induced guanylate-binding protein 1	1.82062	0.947853	Oxidation (M),GlyGly (K)	PAF6779A27RW2_CFXC3			1	1409.74	52.816	52.816	6.3712e-10	83	111.06	84.43	8.70407	8.59157	8.06243	SYLMNKLAGKR	Q4FK03;Q9Z0E6;Q3UDC7;E9Q2N7;Q01514
Gbp2;Gbp1	Interferon-induced guanylate-binding protein 2;Interferon-induced guanylate-binding protein 1	1.77216	1.30912	GlyGly (K)	PAF6779A1RW2_CFXA1			1	1393.75	62.248	62.248	2.0554e-11	18	122.26	110.11	8.49575	8.41061	7.74626	SYLMNKLAGKR	Q4FK03;Q9Z0E6;Q3UDC7;E9Q2N7;Q01514
Gbp2	Interferon-induced guanylate-binding protein 2	1.11254	0.731096	GlyGly (K)	PAF6779A27RW2_CFXC3			1	1131.57	25.19	25.19	0.021537	5	86.011	38.187	7.08743	6.76453	6.80718	SYQEHVKK	Q4FK03;Q9Z0E6;Q3UDC0
Gbp2	Interferon-induced guanylate-binding protein 2	1.4551	0.285106	Unmodified	PAF6779A52RW2_CFXD6			0	1017.52	26.449	26.449	1.715e-06	11	97.635	26.293	7.61291	7.39164	7.21408	SYQEHVKK	Q4FK03;Q9Z0E6;Q3UDC0
Gbp2;Gbp1	Interferon-induced guanylate-binding protein 2;Interferon-induced guanylate-binding protein 1	0.296935	-0.263352	Unmodified	PAF6779A1RW2_CFXA1			0	1448.73	48.964	48.964	8.6667e-44	68	187.57	187.57	8.85218	8.58942	8.50918	TGFSLGSTVQSHTK	Q4FK03;Q9Z0E6;Q3UDC7;E9Q2N7;Q01514
Gbp2;Gbp1;Gbp5	Interferon-induced guanylate-binding protein 2;Interferon-induced guanylate-binding protein 1;Guanylate-binding protein 5	2.00851	0.992116	GlyGly (K)	PAF6779A21RW2_CFXE2			1	1154.58	39.709	39.709	2.0038e-20	22	160.75	104.12	7.99585	7.59015	7.77911	TGKSYLMNK	Q4FK03;Q9Z0E6;Q3UDC7;E9Q2N7;Q01514;A4UUI2;Q8BMN7;F8WGQ3;Q8CFA8;Q8CFB4;Q8BU78
Gbp2;Gbp1;Gbp5	Interferon-induced guanylate-binding protein 2;Interferon-induced guanylate-binding protein 1;Guanylate-binding protein 5	NaN	NaN	Oxidation (M),GlyGly (K)	PAF6779A21RW2_CFXE2			1	1170.57	32.163	32.163	0.0066916	3	125.57	84.452	7.38687	7.38687	NaN	TGKSYLMNK	Q4FK03;Q9Z0E6;Q3UDC7;E9Q2N7;Q01514;A4UUI2;Q8BMN7;F8WGQ3;Q8CFA8;Q8CFB4;Q8BU78
Gbp2	Interferon-induced guanylate-binding protein 2	1.27031	0.535854	Unmodified	PAF6779A20RW2_CFXD2			0	1130.57	22.547	22.547	1.1677e-07	25	117.79	61.433	8.0746	7.83188	7.70621	TKAEAAEAANR	Q4FK03;Q9Z0E6;Q3UDC0
Gbp2	Interferon-induced guanylate-binding protein 2	1.57695	NaN	GlyGly (K)	PAF6779A20RW2_CFXD2			1	1244.61	25.854	25.854	0.055114	1	48.004	11.31	6.65199	6.65199	NaN	TKAEAAEAANR	Q4FK03;Q9Z0E6;Q3UDC0
Gbp2	Interferon-induced guanylate-binding protein 2	1.98125	1.63608	GlyGly (K)	PAF6779A21RW2_CFXE2			1	1091.54	28.808	28.808	0.0013697	30	128.36	84.553	8.32662	8.03137	8.01974	TKSFNEPR	Q4FK03;Q9Z0E6;Q3UDC7;Q3UDC0
Gbp2	Interferon-induced guanylate-binding protein 2	1.06975	0.75446	Unmodified	PAF6779A7RW2_CFXA1			0	1255.67	58.244	58.244	8.4363e-17	28	155	155	8.05073	7.87381	7.5753	TLCGGIIVNGPR	Q4FK03;Q9Z0E6;Q3UDC7;Q3UDC0
Gbp1	Interferon-induced guanylate-binding protein 1	-3.87951	-3.67975	Unmodified	PAF6779A13RW2_CFXE1			0	1170.64	44.923	44.923	1.8067e-13	13	121.68	121.68	7.7115	7.40927	7.41167	TLSGGITVNGPR	Q01514;A4UUI2
Gbp2	Interferon-induced guanylate-binding protein 2	1.152	0.720716	GlyGly (K)	PAF6779A43RW2_CFXC5			1	1831.93	61.663	61.663	1.0799e-12	13	96.993	96.993	7.72493	7.41206	7.43543	YNQAPGKGLQAEAMLK	Q4FK03;Q9Z0E6;Q3UDC7;Q3UDC0
Gbp2	Interferon-induced guanylate-binding protein 2	1.00555	NaN	Oxidation (M),GlyGly (K)	PAF6779A18RW2_CFXB2			1	1847.92	53.607	53.607	0.00058436	3	60.918	53.138	7.33991	7.33991	NaN	YNQAPGKGLQAEAMLK	Q4FK03;Q9Z0E6;Q3UDC7;Q3UDC0
		NaN	NaN	GlyGly (K)	PAF6779A42RW2_CFXB5			1	1727.92	41.301	41.301	1.4974e-07	2	61.815	50.76	6.72588	NaN	6.72588	AAAGASPGQVVTGKVSSK	TGME49_220390
Efnb1	Ephrin-B1	0.104248	0.782157	GlyGly (K)	PAF6779A6RW2_CFXB1_150427154828			1	3064.64	87.579	87.579	1.699e-08	4	44.264	41.394	7.14749	7.04887	6.45536	AAALSLSTLASPKGGSGTAGTEPSDIIIPLR	P52795;Q544L9
Rbx1	E3 ubiquitin-protein ligase RBX1	0.357086	-0.521825	Acetyl (Protein N-term),GlyGly (K)	PAF6779A11RW2_CFXC1			1	1932.88	41.433	41.433	1.0202e-05	3	40.085	34.656	7.11965	6.88243	6.7438	AAAMDVDTPSGTNSGAGKK	P62878
2011-09-01	Septin-11	0.127258	-0.138426	Unmodified	PAF6779A42RW2_CFXB5			0	2084.1	37.655	37.655	1.6537e-08	6	61.102	61.102	7.4756	7.14535	7.20197	AAAQLLQSQAQQSGAQQTKK	Q8C1B7;F8VPR4;F6QE87;F6RM49
2011-09-01	Septin-11	0.212283	NaN	GlyGly (K)	PAF6779A17RW2_CFXA2			1	2198.14	38.712	38.712	1.3321e-14	1	88.551	88.551	7.04344	7.04344	NaN	AAAQLLQSQAQQSGAQQTKK	Q8C1B7;F8VPR4;F6QE87;F6RM49
Ppp2r1a;Ppp2r1b	Serine/threonine-protein phosphatase 2A 65 kDa regulatory subunit A alpha isoform;Serine/threonine-protein phosphatase 2A 65 kDa regulatory subunit A beta isoform	0.053913	-0.247405	GlyGly (K)	PAF6779A6RW2_CFXB1_150427154828			1	1205.64	49.38	49.38	5.0711e-08	6	112.13	92.998	7.42996	7.08565	7.16832	AAASKLGEFAK	Q76MZ3;Q7TMX2;Q8C2E1;G3UWS4;Q8BIX1;H3BKU1;Q3TTF6;H3BLE7;Q7TNP2;H3BLQ0
Marcksl1	MARCKS-related protein	-0.135535	-0.826745	GlyGly (K)	PAF6779A40RW2_CFXH4			1	2213.06	28.354	28.354	2.0752e-20	5	77.847	68.476	7.56194	7.29088	7.22868	AAATPESQEPQAKGAEASAASK	B2KGE6;P28667
Vcl	Vinculin	0.564307	NaN	GlyGly (K)	PAF6779A16RW2_CFXH1			1	2015.06	49.753	49.753	0.00082612	1	31.462	31.462	6.50592	6.50592	NaN	AAAVGTANKSTVEGIQASVK	Q64727
Atp11a	Probable phospholipid-transporting ATPase IH	-0.75292	0.769349	GlyGly (K)	PAF6779A6RW2_CFXB1_150427154828			1	1541.84	57.689	57.689	7.3814e-25	14	156.69	138.94	7.39005	7.17252	6.98558	AADTIEALQKAGIK	E9Q3G7;Q69ZT0;F7DBH4;P98197;F6Z4J2
Ankfy1	Ankyrin repeat and FYVE domain-containing protein 1	-0.594071	-0.392838	GlyGly (K)	PAF6779A18RW2_CFXB2			1	984.572	36.509	36.509	0.00079754	5	85.064	36.268	6.98984	6.61725	6.75023	AAEAILKR	B7ZP20;Q810B6
Pdcd6ip	Programmed cell death 6-interacting protein	0.443458	NaN	GlyGly (K)	PAF6779A43RW2_CFXC5			1	1129.61	40.756	40.756	0.00020697	2	89.247	41.688	6.36205	6.36205	NaN	AAEELSKLR	Q6ZPS9;B8JJL8;Q80Y09;Q9WU78;E9QQ36
Slc43a3	Solute carrier family 43 member 3	0.199288	-0.847362	GlyGly (K)	PAF6779A48RW2_CFXH5			1	1296.64	28.777	28.777	0.003771	3	82.417	58.74	7.47937	6.62407	7.4141	AAEHETKELR	A2AVZ9
Atp6v1g1	V-type proton ATPase subunit G 1	-0.889473	NaN	GlyGly (K)	PAF6779A18RW2_CFXB2			1	1073.55	23.772	23.772	0.022516	1	71.349	27.541	6.56066	6.56066	NaN	AAEKVSEAR	Q3U7E0;Q5HZY7;Q9CR51
Sh3glb1	Endophilin-B1	-0.564915	0.498966	GlyGly (K)	PAF6779A17RW2_CFXA2			1	1548.74	25.516	25.516	6.6976e-05	4	72.958	65.234	7.05339	6.96051	6.33788	AAETKSSSEQELR	Q9JK48;Q3TYR7
Slco4a1	Solute carrier organic anion transporter family member 4A1	-0.206643	-0.327167	GlyGly (K)	PAF6779A47RW2_CFXG5			1	1496.73	29.016	29.016	0.00011339	5	73.848	73.848	7.40062	7.04025	7.1518	AAETQQLKDHSR	A2ACT3;Q8K078
Ncam1	Neural cell adhesion molecule 1	0.0978724	-0.0217165	GlyGly (K)	PAF6779A6RW2_CFXB1_150427154828			1	1917.98	65.527	65.527	4.5267e-47	321	163.71	147.86	9.32915	9.09802	8.94474	AAFSKDESKEPIVEVR	E9QB01;F6RLF6;P13595;F7C5V8
Gm10119;Gm9000;Rps3a	40S ribosomal protein S3a	0.102001	-0.206695	GlyGly (K)	PAF6779A41RW2_CFXA5			1	1316.63	25.008	25.008	1.0258e-12	11	115.14	91.387	7.8101	7.51529	7.50278	AAGDETGAKVER	D3Z6C3;D3Z7W7;P97351;Q3U5P8;Q3UJU5;Q564F3;Q9D1S3;Q3UAC2
Rpl7a;Gm16477;Gm5619;Rpl7a-ps10;Rpl7a-ps5;Rpl7a-ps3;Gm17415;Gm5459;Rpl7a-ps8;Gm5766;Gm4877	60S ribosomal protein L7a	0.260826	-0.0709968	GlyGly (K)	PAF6779A43RW2_CFXC5			1	1056.56	22.151	22.151	0.00043407	11	81.017	55.543	7.60173	7.30259	7.29881	AAGKGDVPTK	F6TJZ4;Q80UT7;D3Z3R0;P12970;Q58ET1;Q5EBG5;Q6P1A9;D3YXT4;D3YVE6;F6U2H0;D3YU93;F6YI27;F6ZVW4;F6TIC7;Q8CDE3;F6SSI5
Rpl7a;Gm16477;Gm5619;Rpl7a-ps10;Rpl7a-ps5;Rpl7a-ps3;Gm17415;Gm5459;Gm5766;Gm4877	60S ribosomal protein L7a	0.375628	-0.453044	Unmodified	PAF6779A6RW2_CFXB1_150427154828			0	1660.97	52.82	52.82	6.4372e-09	7	89.541	71.438	7.39104	6.81665	7.25648	AAGKGDVPTKRPPVLR	F6TJZ4;Q80UT7;D3Z3R0;P12970;Q58ET1;Q5EBG5;Q6P1A9;D3YXT4;D3YVE6;F6U2H0;D3YU93;F6YI27;F6ZVW4;Q8CDE3;F6SSI5
Map4;Mtap4	Microtubule-associated protein 4;Microtubule-associated protein	-0.0147838	-0.146611	Unmodified	PAF6779A42RW2_CFXB5			0	1352.74	26.069	26.069	9.3167e-25	23	120.14	120.14	8.00479	7.74128	7.66272	AAGSIASAQKPPAGK	P27546;F7CK47
Rpl14	60S ribosomal protein L14	0.044836	-0.188858	Unmodified	PAF6779A12RW2_CFXD1			0	1040.6	45.725	45.725	0.0036587	4	53.252	53.252	7.12901	6.89207	6.75277	AAIAAAAAAAAAK	Q9CWK0;Q9CR57
Psmd5	26S proteasome non-ATPase regulatory subunit 5	-0.587941	NaN	GlyGly (K)	PAF6779A19RW2_CFXC2			1	958.556	37.342	37.342	0.020176	2	80.219	42.491	7.48229	7.48229	NaN	AAIKSLSR	Q8BJY1
Ifi204;Mndal	Myeloid cell nuclear differentiation antigen-like protein	0.868858	-0.570871	GlyGly (K)	PAF6779A40RW2_CFXH4			1	2068.89	29.263	29.263	0.0069393	2	41.871	36.328	6.70426	5.9824	6.61289	AAKEPDQPPCCEEPTAR	E9QKL6;E9QLE0;D0QMC3
Ap2b1;Ap1b1	AP-2 complex subunit beta;AP-1 complex subunit beta-1	0.162945	-0.171807	Unmodified	PAF6779A8RW2_CFXB1			0	1507.75	93.038	93.038	2.4963e-05	6	79.633	65.28	6.93925	6.74775	6.4914	AAMIWIVGEYAER	Q5SWR1;H3BIY9;Q9DBG3;Q8CC13;O35643;Q3TVN4;Q3U1K9;Q5SVG4;Q5SVG5;H3BKM0;Q6NXY3
Rala	Ras-related protein Ral-A	NaN	0.202888	Acetyl (Protein N-term),GlyGly (K)	PAF6779A48RW2_CFXH5			1	1731.94	38.736	38.736	0.0052092	2	18.391	14.012	6.77078	NaN	6.77078	AANKPKGQNSLALHK	A2CG14;P63321;Q9CXY0
Wipi2	WD repeat domain phosphoinositide-interacting protein 2	0.413461	-0.439539	GlyGly (K)	PAF6779A6RW2_CFXB1_150427154828			1	3082.54	90.319	90.319	4.8103e-76	11	120.64	120.64	7.92619	7.6991	7.536	AANMIPAHDSPLAALAFDASGTKLATASEK	Q80W47;D3YWK1
Vwa5a	von Willebrand factor A domain-containing protein 5A	0.157206	-0.821789	Unmodified	PAF6779A8RW2_CFXB1			0	3197.63	100.62	100.62	2.1477e-83	3	105.56	88.934	7.51825	7.37526	6.96622	AANPAKHEDPSAWSTVLAVVWLHANGTDLK	Q99KC8
Fundc2	FUN14 domain-containing protein 2	-0.391658	NaN	Acetyl (Protein N-term),GlyGly (K)	PAF6779A6RW2_CFXB1_150427154828			1	2494.2	91.098	91.098	0.011943	1	10.838	10.838	6.34774	6.34774	NaN	AANSQGNFDGKFEALDLAELTK	Q9D6K8
Fundc2	FUN14 domain-containing protein 2	-0.291721	NaN	Acetyl (Protein N-term),GlyGly (K)	PAF6779A6RW2_CFXB1_150427154828			1	2622.29	82.057	82.057	7.8905e-12	2	53.342	50.186	6.74484	6.74484	NaN	AANSQGNFDGKFEALDLAELTKK	Q9D6K8
Aars	Alanine--tRNA ligase, cytoplasmic	2.68288	1.52652	GlyGly (K)	PAF6779A1RW2_CFXA1			1	1174.59	22.296	22.296	0.018659	4	78.934	45.068	7.14591	6.77418	6.90565	AANTQKCIR	Q3TZ32;Q3UD67;Q6XMP4;Q8BGQ7
Il4r;Il4ra	Interleukin-4 receptor subunit alpha;Soluble interleukin-4 receptor subunit alpha	-0.513794	NaN	GlyGly (K)	PAF6779A44RW2_CFXD5			1	1297.7	27.912	27.912	0.0001659	2	76.655	50.141	6.77393	6.55439	6.37251	AAPTKSLQSPGK	P16382;Q3U905;A2VCP1
Ran	GTP-binding nuclear protein Ran	NaN	NaN	Acetyl (Protein N-term)	PAF6779A7RW2_CFXA1			0	2972.61	83.114	83.114	4.0432e-28	2	75.226	69.693	6.90257	6.73444	6.40907	AAQGEPQVQFKLVLVGDGGTGKTTFVKR	P62827;Q3ULW0
Rabac1	Prenylated Rab acceptor protein 1	0.744946	0.484808	Acetyl (Protein N-term),GlyGly (K)	PAF6779A38RW2_CFXF4			1	1071.53	16.987	16.987	0.00069306	4	119.41	70.651	7.75279	7.18921	7.61423	AAQKDQQK	Q9Z0S9;F8WJG2
Rabac1	Prenylated Rab acceptor protein 1	0.923797	0.575022	Acetyl (Protein N-term),GlyGly (K)	PAF6779A13RW2_CFXE1			1	2554.29	63.193	63.193	2.2392e-46	23	114.63	114.63	8.0924	7.91769	7.61253	AAQKDQQKDAEGEGLSATTLLPK	Q9Z0S9;F8WJG2
Rabac1	Prenylated Rab acceptor protein 1	1.02547	NaN	Acetyl (Protein N-term),2 GlyGly (K)	PAF6779A6RW2_CFXB1_150427154828			2	2668.33	62.594	62.594	2.1892e-11	4	52.483	48.531	7.31492	7.26498	6.35077	AAQKDQQKDAEGEGLSATTLLPK	Q9Z0S9;F8WJG2
Vti1b	Vesicle transport through interaction with t-SNAREs homolog 1B	-0.0378742	0.849999	Acetyl (Protein N-term),GlyGly (K)	PAF6779A6RW2_CFXB1_150427154828			1	2185.06	81.824	81.824	3.1986e-75	27	183.23	183.23	8.31729	8.16932	7.77779	AASAASSEHFEKLHEIFR	O88384;Q91XH6;E9Q5B1;Q9Z2P7;E0CYE5
		NaN	-3.79006	Unmodified	PAF6779A48RW2_CFXH5			0	1322.77	22.538	22.538	1.1548e-17	1	99.481	82.948	7.10894	NaN	7.10894	AASAKPAAAAAPAKK	TGME49_315570
Vcl	Vinculin	NaN	NaN	GlyGly (K)	PAF6779A5RW2_CFXA1_150427113100			1	2006.97	67.685	67.685	0.026101	1	34.909	24.951	6.07445	NaN	6.07445	AASDELSKTISPMVMDAK	Q64727
Pcdhga8		-0.174279	NaN	GlyGly (K)	PAF6779A14RW2_CFXF1			1	1024.52	49.577	49.577	0.083866	1	43.246	43.246	6.47554	6.47554	NaN	AASKNQHR	Q5DTQ9;Q6PHX8;Q91XY0
Gap43	Neuromodulin	-0.590722	-0.258391	GlyGly (K)	PAF6779A45RW2_CFXE5			1	1205.65	44.001	44.001	0.0068749	5	70.977	55.087	7.13127	6.7143	6.92163	AATKIQASFR	P06837
Ube2v1;Gm8325;Gm5830	Ubiquitin-conjugating enzyme E2 variant 1	-0.166201	0.569005	Acetyl (Protein N-term),GlyGly (K)	PAF6779A13RW2_CFXE1			1	1298.69	37.139	37.139	8.4e-06	4	77.593	77.593	7.08586	6.81614	6.75112	AATTGSGVKVPR	Q569Y6;Q9CZY3;D3Z1I3;D3YXL3
Cct6a	T-complex protein 1 subunit zeta	NaN	0.397036	Acetyl (Protein N-term),GlyGly (K)	PAF6779A38RW2_CFXF4			1	1096.62	41.964	41.964	0.00045749	4	95.502	68.02	7.02305	6.48799	6.87325	AAVKTLNPK	E9QPA6;P80317;Q3TI05;Q3TI62;Q3TIX8;Q3TW97;Q52KG9
Atp1a1;Atp1a3;Atp1a2	Sodium/potassium-transporting ATPase subunit alpha-1;Sodium/potassium-transporting ATPase subunit alpha-2;Sodium/potassium-transporting ATPase subunit alpha-3	-0.426104	1.24665	GlyGly (K)	PAF6779A17RW2_CFXA2			1	1256.63	32.805	32.805	0.0027047	5	59.542	51.029	7.67958	7.27333	7.46318	AAVPDAVGKCR	Q3TXF9;Q8VDN2;E9QAV3;Q3UCH8;Q8R3M4;Q8K2R2;Q8VCE0;Q6ZQ49;Q3UHK5;Q6PIE5;Q6PIC6;D3YYN7;Q8R0E8;D3YVX6;Q8R3A9;Q8R0B0
Ncl	Nucleolin	NaN	0.0924781	Unmodified	PAF6779A44RW2_CFXD5			0	881.533	23.449	23.449	0.021663	2	60.019	35.797	6.7292	NaN	6.7292	AAVPTPAKK	P09405;Q3TGR3;Q3TL52;Q3TT41;Q8CD23;Q8CE30;Q9CT46
Ubiad1	UbiA prenyltransferase domain-containing protein 1	0.183392	0.0415233	Acetyl (Protein N-term),GlyGly (K)	PAF6779A11RW2_CFXC1			1	2036.09	74.143	74.143	2.6363e-14	4	89.261	89.261	7.15567	7.1052	6.1959	AAVQAPGEKINILAGETAK	Q9DC60
Pgam1	Phosphoglycerate mutase 1	-0.47415	0.0204844	Acetyl (Protein N-term),GlyGly (K)	PAF6779A2RW2_CFXB1			1	1201.72	83.028	83.028	0.00032462	191	103.74	88.2	9.53267	9.33997	9.087	AAYKLVLIR	Q3U7Z6;Q9DBJ1
Usp4;Usp11	Ubiquitin carboxyl-terminal hydrolase 4;Ubiquitin carboxyl-terminal hydrolase;Ubiquitin carboxyl-terminal hydrolase 11	-0.049352	-0.345125	Unmodified	PAF6779A8RW2_CFXB1			0	1129.59	68.754	68.754	0.0040454	4	106.36	106.36	6.75577	6.42859	6.47939	AAYVLFYQR	P35123;Q3TEX8;Q6NXV6;G3X9H2;Q921M8;Q3TPN5;Q99K46;Q8C0C2;Q3TFK2;Q3T9X4;Q3TQZ9
Psmc3	26S protease regulatory subunit 6A	-0.0238941	0.718351	GlyGly (K)	PAF6779A20RW2_CFXD2			1	1422.73	46.722	46.722	3.1916e-06	6	84.289	75.56	7.50688	7.06685	7.31099	ACAAQTKATFLK	Q3TKG4;B7ZCF1;O88685;Q3U8Y7;Q3UD94;Q8BUP7;Q3THI5;A2AGN7;TGME49_300310
Sssca1	Sjoegren syndrome/scleroderma autoantigen 1 homolog	-0.296193	0.224905	GlyGly (K)	PAF6779A6RW2_CFXB1_150427154828			1	1625.78	59.274	59.274	1.6159e-05	8	79.466	77.396	8.00941	7.85214	7.49195	ACAEALGSLKQLDH	P56873;Q545N1;Q9CZE1;Q9D002
Lgals1	Galectin-1	0.0895436	NaN	Acetyl (Protein N-term),GlyGly (K)	PAF6779A1RW2_CFXA1			1	2099.05	76.31	76.31	5.7055e-05	5	43.297	38.296	7.14907	7.14907	NaN	ACGLVASNLNLKPGECLK	P16045
Lgals1	Galectin-1	0.0358454	NaN	Acetyl (Protein N-term)	PAF6779A11RW2_CFXC1			0	1985.01	76.83	76.83	0.0092765	2	34.498	28.955	7.09184	7.09184	NaN	ACGLVASNLNLKPGECLK	P16045
Lgals1	Galectin-1	-0.413811	NaN	Acetyl (Protein N-term),GlyGly (K)	PAF6779A6RW2_CFXB1_150427154828			1	2354.22	81.095	81.095	3.8823e-15	2	82.707	78.268	6.68408	6.68408	NaN	ACGLVASNLNLKPGECLKVR	P16045
Hgs	Hepatocyte growth factor-regulated tyrosine kinase substrate	NaN	0.790522	GlyGly (K)	PAF6779A44RW2_CFXD5			1	1615.69	38.035	38.035	0.014955	1	37.613	34.391	6.72071	NaN	6.72071	ACGQIFCGKCSSK	Q3UMA3;Q99LI8;E9PYT7;Q3TLL4;B1ATZ1;B1ATZ0;B1ATY9
S100a6	Protein S100-A6	0.00630393	0.496309	Acetyl (Protein N-term)	PAF6779A6RW2_CFXB1_150427154828			0	1907.03	101.14	101.14	1.2736e-77	7	166.35	156.07	8.35793	8.093	8.01753	ACPLDQAIGLLVAIFHK	P14069;Q545I9
Tpp2	Tripeptidyl-peptidase 2	NaN	-0.872023	GlyGly (K)	PAF6779A40RW2_CFXH4			1	2120.96	45.63	45.63	0.00017234	2	50.653	47.326	6.82825	NaN	6.82825	ACVDSNENGDLSKCAVLR	Q64514;Q3TW28;Q3U4M7;Q3TB11;Q05DJ9;Q3V3M8;Q3V451
Atp1a1	Sodium/potassium-transporting ATPase subunit alpha-1	-0.382612	NaN	GlyGly (K)	PAF6779A6RW2_CFXB1_150427154828			1	2616.22	90.401	90.401	4.8696e-20	1	73.783	66.568	6.68713	6.68713	NaN	ACVVHGSDLKDMTSEELDDILR	Q3TXF9;Q8VDN2;E9QAV3;Q3UCH8;Q8R3M4;Q8K2R2;Q3UF49
Erlin1	Erlin-1	-0.38648	NaN	3 GlyGly (K)	PAF6779A17RW2_CFXA2			3	2409.11	39.859	39.859	0.078804	1	5.8437	4.1522	7.05618	7.05618	NaN	ADAEYYAAHKYATSNKHK	Q91X78
Msn	Moesin	NaN	0.180148	GlyGly (K)	PAF6779A44RW2_CFXD5			1	1620.72	25.043	25.043	0.00016772	3	63.76	50.043	7.15679	NaN	7.15679	ADAMAKDRSEEER	P26041;Q3UF33
Aldoa;Aldoart1	Fructose-bisphosphate aldolase;Fructose-bisphosphate aldolase A	NaN	1.46027	GlyGly (K)	PAF6779A6RW2_CFXB1_150427154828			1	1670.87	51.063	51.063	9.7298e-08	4	81.311	63.909	7.41906	NaN	7.41906	ADDGRPFPQVIKSK	A6ZI44;P05064;Q5FWB7;Q6NY00;D3YWI1;A6ZI46;Q9CPQ9;D3YV98;D3Z510
Sumo2	Small ubiquitin-related modifier 2	0.543888	-0.586839	Acetyl (Protein N-term),GlyGly (K)	PAF6779A41RW2_CFXA5			1	1255.64	28.705	28.705	2.8719e-37	39	169.58	169.58	8.6998	8.24559	8.5118	ADEKPKEGVK	P61957;D3Z794;H7BWX9
Sumo2	Small ubiquitin-related modifier 2	NaN	-1.31158	Acetyl (Protein N-term),2 GlyGly (K)	PAF6779A41RW2_CFXA5			2	1369.68	30.036	30.036	0.017263	1	28.958	18.953	6.69025	NaN	6.69025	ADEKPKEGVK	P61957;D3Z794;H7BWX9
Sumo2	Small ubiquitin-related modifier 2	0.313782	NaN	Acetyl (Protein N-term),GlyGly (K)	PAF6779A6RW2_CFXB1_150427154828			1	2434.21	51.405	51.405	0.04212	1	1.2383	3.9516	6.74426	6.74426	NaN	ADEKPKEGVKTENNDHINLK	P61957;D3Z794;H7BWX9
Pip5k1c	Phosphatidylinositol 4-phosphate 5-kinase type-1 gamma	0.353542	-0.181706	GlyGly (K)	PAF6779A47RW2_CFXG5			1	1254.67	23.699	23.699	2.5662e-09	25	155.06	101.03	8.85681	8.59994	8.50664	ADEKRPVAQK	F8WHW6;O70161;F7C0X9
		NaN	-4.4084	GlyGly (K)	PAF6779A44RW2_CFXD5			1	1912.89	24.922	24.922	0.0047379	2	43.37	37.338	7.36018	NaN	7.36018	ADESHEGQTKTPTSGVR	TGME49_288650
Cav1	Caveolin	-0.721416	1.29825	Acetyl (Protein N-term),GlyGly (K)	PAF6779A14RW2_CFXF1			1	1888.88	45.178	45.178	2.0675e-51	140	128.96	113.44	9.36737	9.08041	9.05181	ADEVTEKQVYDAHTK	D3Z0J2
Myh9;Myh10	Myosin-9;Myosin-10	0.109857	-0.116833	Unmodified	PAF6779A7RW2_CFXA1			0	1293.62	63.401	63.401	0.0058802	4	65.5	52.924	7.04524	6.93686	6.38943	ADFCIIHYAGK	Q8VDD5;Q3UH59;Q5SV64;Q61879;Q80T68;Q8BLI1;Q8BLI3;Q8BWI3
Gvin1;Gm1966	Interferon-induced very large GTPase 1	0.396688	NaN	GlyGly (K)	PAF6779A6RW2_CFXB1_150427154828			1	2152.07	73.844	73.844	0.0062536	1	42.338	28.297	6.21463	6.21463	NaN	ADFHLIYKTSVYNSQPR	F8WJ19;Q80SU7;Q3U0G9
Rps21	40S ribosomal protein S21	0.0356235	-0.5098	GlyGly (K)	PAF6779A38RW2_CFXF4			1	1063.53	49.436	49.436	1.2636e-06	21	95.815	53.706	8.3805	8.16125	7.97866	ADGIVSKNF	A2ABW8;Q9CQR2
Gm10260;Rps18;Gm5321	40S ribosomal protein S18	-0.0829751	-0.0215407	GlyGly (K)	PAF6779A41RW2_CFXA5			1	1044.56	31.992	31.992	0.00209	11	122.52	79.27	7.73604	7.46529	7.40245	ADIDLTKR	F5H8M6;P62270;Q561N5;G3UZW2;Q5SVZ5;Q3TW65;D3YWV7
Pml	Protein PML	-0.0871912	0.362778	GlyGly (K)	PAF6779A42RW2_CFXB5			1	1085.58	32.361	32.361	0.010455	7	108.74	52.311	7.69461	7.42411	7.36074	ADIEKQIR	Q60953;D3YXR5;D3Z3A6;F7BTZ2
Atp6v0a2	V-type proton ATPase 116 kDa subunit a isoform 2	-0.166972	NaN	GlyGly (K)	PAF6779A6RW2_CFXB1_150427154828			1	3275.69	98.152	98.152	0.0032752	2	21.671	21.671	6.97165	6.97165	NaN	ADIPLPEGEASPPAPPLKHVLEMQEQLQK	P15920
Itm2c	Integral membrane protein 2C;CT-BRI3	0.143899	1.05123	GlyGly (K)	PAF6779A6RW2_CFXB1_150427154828			1	2734.42	69.584	69.584	5.5087e-76	14	127.73	116.48	7.86187	7.72162	7.30274	ADKADKAAASGPASASAPAAEILLTPAR	Q3U0F3;Q91VK4
Rbbp4	Histone-binding protein RBBP4	-0.121679	-0.434676	Acetyl (Protein N-term),GlyGly (K)	PAF6779A11RW2_CFXC1			1	1720.75	57.023	57.023	7.7376e-05	5	64.394	53.539	7.24035	6.81337	7.03687	ADKEAAFDDAVEER	E9PYH8;Q60972
Cyb5r3	NADH-cytochrome b5 reductase 3;NADH-cytochrome b5 reductase 3 membrane-bound form;NADH-cytochrome b5 reductase 3 soluble form	NaN	-0.278496	GlyGly (K)	PAF6779A49RW2_CFXA6			1	1226.67	26.79	26.79	0.01189	1	44.425	44.425	7.32461	NaN	7.32461	ADKKSNPVVR	F2Z456;E9Q841;Q9CY59;Q9DCN2
Rab5a;Rab5b	Ras-related protein Rab-5A;Ras-related protein Rab-5B	-0.0889556	NaN	GlyGly (K)	PAF6779A1RW2_CFXA1			1	900.478	21.181	21.181	0.038555	1	107.66	33.323	7.05945	7.05945	NaN	ADLANKR	Q3UCX7;Q4VAA1;Q9CQD1;Q0PD56;B2RPS1;P61021;Q8C458
Ahnak		NaN	-1.17117	Unmodified	PAF6779A12RW2_CFXD1			0	900.455	30.191	30.191	0.0127	3	64.297	0	6.23651	NaN	6.23651	ADLDVSGPK	E9Q616;F7BRM2;A0PJF4;Q6UL10;A0JLR7;Q8BKS2
Hsp90ab1;Hsp90aa1	Heat shock protein HSP 90-beta;Heat shock protein HSP 90-alpha	0.727929	NaN	Unmodified	PAF6779A11RW2_CFXC1			0	1241.7	67.187	67.187	0.038157	1	40.725	14.682	6.39651	6.39651	NaN	ADLINNLGTIAK	P11499;Q71LX8;P07901;Q3TKA2;Q80Y52;Q3UIF3;A0PJ91;Q3TKG0;Q3TKB9;Q8C5U3;Q8C2A9;B7ZC50
Hsp90ab1;Hsp90aa1	Heat shock protein HSP 90-beta;Heat shock protein HSP 90-alpha	0.579254	0.658097	GlyGly (K)	PAF6779A6RW2_CFXB1_150427154828			1	1728.94	65.549	65.549	0.005533	6	32.55	25.006	7.39196	7.24556	6.84855	ADLINNLGTIAKSGTK	P11499;Q71LX8;P07901;Q3TKA2;Q80Y52;Q3UIF3;A0PJ91;Q3TKG0;Q3TKB9;Q8C5U3;Q8C2A9;B7ZC50
Kif5b	Kinesin-1 heavy chain	0.0592845	0.00187425	Acetyl (Protein N-term),GlyGly (K)	PAF6779A11RW2_CFXC1			1	1718.75	53.167	53.167	5.5374e-08	5	82.362	75.633	7.15637	6.89592	6.8106	ADPAECNIKVMCR	Q61768;E9QAK5;Q05CG8;Q6NSS5;Q8CFE7;Q3UWI9
Samhd1	SAM domain and HD domain-containing protein 1	2.21974	NaN	GlyGly (K)	PAF6779A6RW2_CFXB1_150427154828			1	1562.79	49.315	49.315	2.4289e-11	1	94.551	90.372	6.50891	6.50891	NaN	ADPYVEITGTAGKK	F8WJE0;Q60710;E9Q0K6;F6TVP2;Q3TCJ7;E9PYG9;Q8C5C0;Q6ZQM3
Dcps	m7GpppX diphosphatase	0.0909873	-0.244087	Acetyl (Protein N-term),GlyGly (K)	PAF6779A12RW2_CFXD1			1	1154.6	33.462	33.462	0.00089678	3	71.223	60.393	6.93357	6.63039	6.63469	ADTAPQLKR	Q9DAR7;Q3TBW9;D6RFQ0
Ccdc50	Coiled-coil domain-containing protein 50	NaN	-0.117333	Acetyl (Protein N-term),GlyGly (K)	PAF6779A36RW2_CFXD4			1	1597.83	54.79	54.79	0.00075688	1	43.761	43.761	6.42996	NaN	6.42996	ADVSVDQSKLPGVK	A6H6M8;Q810U5;Q3TNK7
Npdc1	Neural proliferation differentiation and control protein 1	-0.266277	1.05998	GlyGly (K)	PAF6779A41RW2_CFXA5			1	1803.88	32.076	32.076	0.001178	2	42.338	39.911	7.001	6.71528	6.68406	ADYAATAKGPTSPSTPR	A2AJ21;Q64322;Q925Q2;A2AJ23;Q8CFL4
Gm6139;Gm8841;Rps2;Gm6576;Gm4968;Gm8225	40S ribosomal protein S2	-0.0732718	0.378512	GlyGly (K)	PAF6779A41RW2_CFXA5			1	1428.72	50.458	50.458	8.1047e-07	11	95.018	79.479	7.89628	7.55459	7.63243	AEDKEWIPVTK	D3YWA0;E9PV46;P25444;Q3TLE5;Q3TXS9;Q58EU3;D3YWJ3;Q3UB36;Q3TL20;F6YTZ4;D3YVC1;Q9DC49;Q3TI78;F8VQ36;D3Z536
Rpl11;Gm10288;Gm10036;Gm5093;Gm7589	60S ribosomal protein L11	0.620002	0.0289935	GlyGly (K)	PAF6779A42RW2_CFXB5			1	1242.68	47.84	47.84	0.00036729	3	84.17	46.149	6.64741	6.22313	6.44226	AEEILEKGLK	A2BH07;D3Z3K1;E9PYL9;Q9CXW4;E9PZB3;Q8VC94;A2BH06;D3YW69
Gbp10;Gbp6		0.367899	NaN	Oxidation (M),GlyGly (K)	PAF6779A17RW2_CFXA2			1	1617.78	40.522	40.522	0.03652	1	37.613	37.613	6.91477	6.91477	NaN	AEEMNKEIQQLR	Q000W5;Q29RG2;Q2M1J9;E9Q342;Q05DL4;Q6ZQL8;Q6PEN2;Q7TMV8
Gbp10;Gbp6		0.773516	NaN	GlyGly (K)	PAF6779A6RW2_CFXB1_150427154828			1	1601.78	53.872	53.872	0.004035	2	50.149	42.425	6.61161	6.61161	NaN	AEEMNKEIQQLR	Q000W5;Q29RG2;Q2M1J9;E9Q342;Q05DL4;Q6ZQL8;Q6PEN2;Q7TMV8
Cald1		-0.237931	-0.154281	GlyGly (K)	PAF6779A43RW2_CFXC5			1	1276.68	39.749	39.749	0.0036036	4	63.32	47.73	7.03595	6.70832	6.75995	AEFLNKSVQK	E9QA16;Q8VCQ8;Q3UGC3;E9Q0M9;E9QA15;D3Z6I7
Basp1	Brain acid soluble protein 1	-0.0174944	-0.118382	GlyGly (K)	PAF6779A13RW2_CFXE1			1	2815.26	39.353	39.353	2.0993e-17	7	62.677	62.677	7.54089	7.2876	7.18622	AEGAGTEEEGTPKESEPQAAADATEVK	Q91XV3
1110003E01Rik	Uncharacterized protein C4orf34 homolog	1.87414	NaN	Acetyl (Protein N-term)	PAF6779A11RW2_CFXC1			0	2445.97	59.536	59.536	0.076761	1	0	0	7.06498	7.06498	NaN	AEGGFDPCECVCSHEHAMRR	Q91VT8;F8WHW8;D3YYP6
Ahnak		0.699209	NaN	Unmodified	PAF6779A11RW2_CFXC1			0	1266.65	51.328	51.328	0.028031	1	43.382	43.382	6.49976	6.49976	NaN	AEGPEVDVNLPK	E9Q616;F7BRM2;A0PJF4;Q6UL10;A0JLR7;Q61484
Osmr	Oncostatin-M-specific receptor subunit beta	NaN	0.760349	GlyGly (K)	PAF6779A43RW2_CFXC5			1	1421.66	20.427	20.427	0.00045917	2	61.212	48.635	6.65068	NaN	6.65068	AEGSKTQCVGSGK	B9EHD2;G3X8V6;O70458
Hnrnpa0	Heterogeneous nuclear ribonucleoprotein A0	NaN	-0.482997	GlyGly (K)	PAF6779A41RW2_CFXA5			1	1272.67	27.032	27.032	0.025006	1	39.917	17.871	6.53475	NaN	6.53475	AEIIADKQSGK	Q9CX86
Acaa1a	3-ketoacyl-CoA thiolase A, peroxisomal	NaN	-0.685222	GlyGly (K)	PAF6779A2RW2_CFXB1			1	2042.09	55.39	55.39	0.00092393	4	34.094	34.094	7.13545	NaN	7.13545	AEIVPVTTTVLDDKGDKK	Q3UPU8;Q921H8;H3BKL5;H3BJZ9;Q8BLD7
Tmem104	Transmembrane protein 104	0.0758393	0.449007	GlyGly (K)	PAF6779A25RW2_CFXA3			1	1409.81	48.939	48.939	5.0614e-08	52	106.49	106.49	8.3889	8.09958	8.07584	AEKRPILSVQR	A2A6S0;B2RU54;Q3TB48;A2A6S1;Q6KAU5
Mxra8	Matrix-remodeling-associated protein 8	0.81241	NaN	GlyGly (K)	PAF6779A6RW2_CFXB1_150427154828			1	2364.21	71.121	71.121	3.5395e-09	1	64.2	59.673	6.83816	6.83816	NaN	AELAHSPLPAKDVDLDKEFR	Q9DBV4
Abcg2	ATP-binding cassette sub-family G member 2	0.124361	0.134089	GlyGly (K)	PAF6779A40RW2_CFXH4			1	1539.79	40.79	40.79	5.5572e-05	7	71.241	43.831	7.80757	7.39067	7.59791	AELDQLPGAQEKK	Q7TMS5
Thbd	Thrombomodulin	-1.04278	0.665848	GlyGly (K)	PAF6779A1RW2_CFXA1			1	1469.68	32.215	32.215	9.4294e-13	52	113.65	92.419	8.76819	8.49356	8.43906	AELEYKCASSAK	P15306;Q543W3
Rftn1	Raftlin	-0.424277	NaN	GlyGly (K)	PAF6779A6RW2_CFXB1_150427154828			1	4017.97	99.351	99.351	2.991e-05	2	28.215	28.215	7.0304	7.0304	NaN	AELHDEGYTLELDYCSSLEHLADQKLIPEFIKK	Q6A0D4;Q8C4D5
Bcap31	B-cell receptor-associated protein 31	-0.587557	0.560617	GlyGly (K)	PAF6779A6RW2_CFXB1_150427154828			1	1960.95	46.376	46.376	0.00014351	6	57.52	51.357	7.51821	7.32269	7.07751	AENEALAMQKQSEGLTK	A2ALM8;Q3U9U5;Q61335
Bcap31	B-cell receptor-associated protein 31	NaN	0.196355	Oxidation (M),GlyGly (K)	PAF6779A41RW2_CFXA5			1	1976.95	36.092	36.092	0.011468	2	29.341	23.681	6.59935	NaN	6.59935	AENEALAMQKQSEGLTK	A2ALM8;Q3U9U5;Q61335
Pgk1	Phosphoglycerate kinase 1	NaN	0.348572	GlyGly (K)	PAF6779A42RW2_CFXB5			1	1230.64	46.137	46.137	0.013332	1	50.284	50.284	6.39853	NaN	6.39853	AEPAKIDAFR	P09411
Basp1	Brain acid soluble protein 1	0.29697	NaN	GlyGly (K)	PAF6779A12RW2_CFXD1			1	3678.69	42.582	42.582	1.8593e-15	3	52.465	52.465	7.45344	7.45344	NaN	AEPEKSEGAAEEQPEPAPAPEQEAAAPGPAAGGEAPK	Q91XV3
Tpm1	Tropomyosin alpha-1 chain	0.777517	-0.0547219	GlyGly (K)	PAF6779A44RW2_CFXD5			1	1644.77	46.324	46.324	2.1601e-66	146	208.47	208.47	9.11214	8.81037	8.81185	AEQAEADKKAAEDR	F8WID5;B7ZNL3;E9Q448;Q564G1;E9Q454;P58771;Q545Y3;Q8BSH3;E9Q452;E9Q450;Q8BP43
Hist1h1a	Histone H1.1	NaN	NaN	GlyGly (K)	PAF6779A18RW2_CFXB2			1	1061.57	21.645	21.645	0.015973	3	62.823	31.749	6.4644	NaN	6.4644	AESKAITTK	P43275
Pml	Protein PML	NaN	0.0694271	GlyGly (K)	PAF6779A39RW2_CFXG4			1	948.433	23.505	23.505	0.064809	1	47.082	23.525	7.08382	NaN	7.08382	AESKGCLA	Q60953;Q8BSJ6;F6XUT1
Pgam1	Phosphoglycerate mutase 1	-0.330214	0.611645	GlyGly (K)	PAF6779A48RW2_CFXH5			1	1452.73	25.282	25.282	2.378e-28	28	165.73	127.7	8.82057	8.55503	8.4809	AETAAKHGEAQVK	Q3U7Z6;Q9DBJ1;Q6NWV5
Dynlrb1	Dynein light chain roadblock-type 1	0.0699061	-0.233244	Acetyl (Protein N-term),GlyGly (K)	PAF6779A37RW2_CFXE4			1	1229.63	47.096	47.096	7.6006e-06	20	140.75	100.75	7.86355	7.59822	7.52363	AEVEETLKR	A2AVR9;P62627
Rps15	40S ribosomal protein S15	0.320504	-0.446679	Acetyl (Protein N-term),GlyGly (K)	PAF6779A38RW2_CFXF4			1	986.503	21.863	21.863	0.0063102	5	105.95	59.577	7.38723	7.17629	6.9724	AEVEQKK	P62843;Q3UK70;Q3UXS6
Tmpo	Lamina-associated polypeptide 2, isoforms beta/delta/epsilon/gamma	-0.264837	-0.686638	GlyGly (K)	PAF6779A17RW2_CFXA2			1	1260.59	22.859	22.859	2.5755e-05	38	115.18	64.883	8.63289	8.28396	8.375	AEVGEKTEER	Q3U7B3;Q3U955;Q3UR33;Q61029;Q3TNH0
Eif4a1	Eukaryotic initiation factor 4A-I	-0.0829751	NaN	GlyGly (K)	PAF6779A6RW2_CFXB1_150427154828			1	2287.21	72.888	72.888	6.6891e-06	1	51.566	51.566	6.85499	6.85499	NaN	AEVQKLQMEAPHIIVGTPGR	P60843;Q3TFG3;Q3UXC2;Q5F2A7;Q4FZL1;Q3TGK7;Q3TLL6;Q78WR5;Q3TSJ4;Q3U8I0
Plekho2	Pleckstrin homology domain-containing family O member 2	NaN	-0.676134	GlyGly (K)	PAF6779A41RW2_CFXA5			1	1163.58	36.63	36.63	0.039736	2	45.158	29.568	6.52767	NaN	6.52767	AFDEVKVDK	Q8K124
Nploc4	Nuclear protein localization protein 4 homolog	0.137505	NaN	GlyGly (K)	PAF6779A6RW2_CFXB1_150427154828			1	2536.21	93.43	93.43	0.00090538	1	28.813	28.813	6.59651	6.59651	NaN	AFGAPNVVEDEIDQYLSKQDGK	P60670;Q3UDU9;Q3UE06
Flna	Filamin-A	-0.126048	0.171591	Unmodified	PAF6779A38RW2_CFXF4			0	1455.72	47.283	47.283	0.00083542	3	60.489	44.139	7.29021	6.9925	6.98586	AFGPGLQGGNAGSPAR	Q8BTM8;B7FAU9;B9EKP5;B7FAV1;Q6KAM8;Q3U7N9
Ptprc	Receptor-type tyrosine-protein phosphatase C	0.492444	-1.47959	GlyGly (K)	PAF6779A5RW2_CFXA1_150427113100			1	1768.96	70.977	70.977	1.9566e-18	10	107.37	89.571	7.80411	7.7161	7.06763	AFKDIVVTINDHKR	Q64730;F8WHG6;P06800;F8WGC7;Q8C6Q7
Rps20	40S ribosomal protein S20	0.273709	-0.659495	Acetyl (Protein N-term),GlyGly (K)	PAF6779A6RW2_CFXB1_150427154828			1	921.456	33.29	33.29	0.010467	65	101.69	101.69	9.55462	9.44226	8.91249	AFKDTGK	P60867;Q5BLK2
Rps20	40S ribosomal protein S20	0.260826	-0.630439	Acetyl (Protein N-term),GlyGly (K)	PAF6779A43RW2_CFXC5			1	2150.11	79.201	79.201	1.4093e-67	870	119.46	104.76	9.96442	9.60817	9.71236	AFKDTGKTPVEPEVAIHR	P60867;Q5BLK2
Rps20	40S ribosomal protein S20	0.317912	-0.347068	Acetyl (Protein N-term),2 GlyGly (K)	PAF6779A6RW2_CFXB1_150427154828			2	2264.15	78.862	78.862	2.5074e-22	451	111.22	103.13	9.7193	9.39744	9.43813	AFKDTGKTPVEPEVAIHR	P60867;Q5BLK2
Gbp10;Gbp6		0.494902	-0.35511	GlyGly (K)	PAF6779A43RW2_CFXC5			1	1181.61	54.782	54.782	0.0010797	7	107.47	84.974	7.21987	6.83967	6.98578	AFLEEGFKK	Q000W5;Q29RG2;Q2M1J9;E9Q342;Q05DL4;Q6ZQL8;Q6PEN2;Q7TMV8
Rpl3;Gm5879	60S ribosomal protein L3	0.380859	-0.529822	Unmodified	PAF6779A19RW2_CFXC2			0	890.505	53.442	53.442	0.041787	5	69.998	69.998	7.45283	7.22134	7.06896	AFMGPLKK	P27659;Q3T9U9;Q3U9L3;Q3UB15;Q3UB67;Q3UB90;D3YZ47
Gns	N-acetylglucosamine-6-sulfatase	NaN	NaN	Unmodified	PAF6779A13RW2_CFXE1			0	1014.56	51.359	51.359	0.021301	1	59.8	29.23	NaN	NaN	NaN	AFQNVIAPR	Q8BFR4;Q3UBB0;Q3UDX9
Abcc5	Multidrug resistance-associated protein 5	-0.124196	0.966652	GlyGly (K)	PAF6779A45RW2_CFXE5			1	1349.69	43.433	43.433	0.0094469	3	54.416	42.884	7.07287	6.77154	6.77212	AFSQCVQKIR	Q9R1X5;F8WJ10
Idi1	Isopentenyl-diphosphate Delta-isomerase 1	-0.618521	0.172103	Unmodified	PAF6779A7RW2_CFXA1			0	1415.71	86.785	86.785	5.8815e-06	4	85.845	76.312	6.48293	6.24988	6.10127	AFSVFLFNTENK	G3XA48;P58044;H3BKD7;H3BLF8;H3BLP1
Gbp10;Gbp6		0.164609	0.130931	Unmodified	PAF6779A8RW2_CFXB1			0	1308.68	89.638	89.638	6.6856e-06	6	93.258	80.631	7.00104	6.49325	6.8395	AFVSYIFTYAK	Q000W5;Q29RG2;Q2M1J9;E9Q342;Q05DL4;Q6ZQL8;Q6PEN2;Q7TMV8
Mdh2	Malate dehydrogenase, mitochondrial	-0.221444	NaN	Oxidation (M)	PAF6779A12RW2_CFXD1			0	1469.69	43.814	43.814	0.001179	1	54.598	54.598	6.53595	6.53595	NaN	AGAGSATLSMAYAGAR	P08249
Mdh2	Malate dehydrogenase, mitochondrial	-0.151079	0.26123	Unmodified	PAF6779A1RW2_CFXA1			0	1453.7	54.89	54.89	8.097e-06	10	71.692	55.438	7.57284	7.48959	6.81445	AGAGSATLSMAYAGAR	P08249
Gapdh;Gm5559;Gm2606;Gm10358;Gm4609;Gm10481;Gm3839;Gm10293;Gm10327;Gm8055;Gm5507;Gm6316;Gm5069;Gm6981;Gm10313;Gm7251;Gm4795;380687	Glyceraldehyde-3-phosphate dehydrogenase	-0.32964	0.550704	GlyGly (K)	PAF6779A1RW2_CFXA1			1	1022.56	31.518	31.518	4.0435e-05	25	111.46	71.187	8.04309	7.94063	7.36571	AGAHLKGGAK	D2KHZ9;P16858;E9PX72;E9PX42;E9Q5U3;E9Q1S8;E9Q9E5;E9QAC7;E9Q0E3;F8WJL5;E9PZL2;E9Q1F8;E9PYX4;D3YU05;D3Z0Z9;D3Z1B7;E9PZP4;F6UT49;F6QXU4;Q6IWE3
Gapdh;Gm5559;Gm2606;Gm10358;Gm4609;Gm10481;Gm3839;Gm10293;Gm10327;Gm8055;Gm5507;Gm6316;Gm5069;Gm6981;Gm7251;380687	Glyceraldehyde-3-phosphate dehydrogenase	-0.36793	NaN	GlyGly (K)	PAF6779A1RW2_CFXA1			1	1178.66	39.898	39.898	0.046546	1	24.853	7.4862	6.52026	6.52026	NaN	AGAHLKGGAKR	D2KHZ9;P16858;E9PX72;E9PX42;E9Q5U3;E9Q1S8;E9Q9E5;E9QAC7;E9Q0E3;F8WJL5;E9PZL2;E9Q1F8;E9PYX4;D3YU05;D3Z0Z9;D3Z1B7;F6UT49;Q6IWE3
Abcc1	Multidrug resistance-associated protein 1	-0.332164	0.298776	GlyGly (K)	PAF6779A44RW2_CFXD5			1	1132.55	31.447	31.447	0.020964	2	54.982	54.982	6.90564	6.64605	6.55879	AGAKEETWK	A5D6P3;O35379;Q8C7V6
Pgk1	Phosphoglycerate kinase 1	-0.00259443	NaN	GlyGly (K)	PAF6779A19RW2_CFXC2			1	964.516	50.017	50.017	0.02221	3	66.799	48.951	6.85542	6.85542	NaN	AGGFLMKK	P09411
H2afy2	Core histone macro-H2A.2;Histone H2A	NaN	NaN	GlyGly (K)	PAF6779A43RW2_CFXC5			1	1291.68	54.609	54.609	0.032911	1	51.841	33.506	6.40669	NaN	6.40669	AGGKEFLETVK	Q8CCK0;E9PZH7;E9Q4Z0;Q8BP16;A0PJB8
Ifi47		NaN	NaN	GlyGly (K)	PAF6779A6RW2_CFXB1_150427154828			1	3366.69	99.878	99.878	0.0019391	1	29.617	29.617	6.65387	6.65387	NaN	AGGMLSPETLTGIHKALQEGNLSDVMSQIQK	Q99M59
		NaN	0.0843364	GlyGly (K)	PAF6779A2RW2_CFXB1			1	2175.07	58.949	58.949	2.311e-10	3	58.49	47.652	7.03599	6.43383	6.9111	AGGPGALTDGQKNTGAFGSLSR	TGME49_294220
Col6a1	Collagen alpha-1(VI) chain	0.674153	NaN	Unmodified	PAF6779A7RW2_CFXA1			0	2172.21	95.683	95.683	0.00018461	1	45.257	35.507	6.21672	6.21672	NaN	AGIEIFVVVVGPQVNEPHIR	Q04857;E9Q7R6;Q99LW4
Pkm2	Pyruvate kinase isozymes M1/M2	NaN	NaN	Unmodified	PAF6779A1RW2_CFXA1			0	1875.96	100.65	100.65	6.2459e-29	1	96.773	80.346	NaN	NaN	NaN	AGKPVICATQMLESMIK	P52480
Rab9;Rab9a	Ras-related protein Rab-9A	NaN	0.264837	Acetyl (Protein N-term),GlyGly (K)	PAF6779A38RW2_CFXF4			1	992.529	45.836	45.836	0.0030347	6	80.438	45.082	7.37398	NaN	7.37398	AGKSSLFK	Q0PD48;Q9R0M6;A2AFP4
Tpm4	Tropomyosin alpha-4 chain	-0.0871912	-0.558942	Acetyl (Protein N-term),GlyGly (K)	PAF6779A37RW2_CFXE4			1	1312.71	56.73	56.73	3.3081e-10	15	141.88	48.621	7.71499	7.48327	7.33145	AGLNSLEAVKR	Q6IRU2
Hist2h2aa1;Hist1h2al;Hist1h2af;Hist3h2a;Hist1h2ad;Hist1h2ab;Hist1h2ah;Hist1h2ak;H2afj;Hist1h2aa;H2afx;Hist2h2ab;H2afz;H2afv	Histone H2A;Histone H2A type 2-A;Histone H2A type 1-F;Histone H2A type 1;Histone H2A type 3;Histone H2A type 1-H;Histone H2A type 1-K;Histone H2A.J;Histone H2A.x;Histone H2A type 2-B;Histone H2A.Z;Histone H2A.V	0.909987	-1.34652	Unmodified	PAF6779A13RW2_CFXE1			0	943.524	55.623	55.623	0.009785	4	80.438	46.185	7.02156	6.7321	6.70861	AGLQFPVGR	B2RWH3;Q6GSS7;F8WIX8;Q8CGP5;A2AB79;B2RVF0;P22752;Q8BFU2;A3KPD0;Q8CGP6;A0AUV1;Q8CGP7;Q8R1M2;Q8CGP4;P27661;Q64522;TGME49_300200;P0C0S6;B2RVP5;Q3THW5;Q3UA95
Cct6a	T-complex protein 1 subunit zeta	0.0746082	0.469886	GlyGly (K)	PAF6779A39RW2_CFXG4			1	863.417	32.564	32.564	0.011502	3	89.752	59.567	8.36074	8.02739	8.0898	AGMSSLKG	E9QPA6;P80317;Q3TI05;Q3TI62;Q3TIX8;Q3TW97;Q52KG9;Q8VEI1
Flna	Filamin-A	-0.0618453	NaN	Oxidation (M)	PAF6779A18RW2_CFXB2			0	1449.75	56.387	56.387	2.4554e-05	4	79.633	79.633	7.51804	7.51804	NaN	AGNNMLLVGVHGPR	Q8BTM8;B7FAU9;B9EKP5;B7FAV1;Q6KAM8;Q4FZG4
Flna	Filamin-A	-0.0961269	0.569977	Unmodified	PAF6779A43RW2_CFXC5			0	1433.76	66.529	66.529	0.00067969	10	68.676	52.422	7.56031	7.40033	7.04906	AGNNMLLVGVHGPR	Q8BTM8;B7FAU9;B9EKP5;B7FAV1;Q6KAM8;Q4FZG4
Oxct1	Succinyl-CoA:3-ketoacid-coenzyme A transferase 1, mitochondrial	NaN	-0.141287	Unmodified	PAF6779A46RW2_CFXF5			0	903.529	41.171	41.171	0.042787	1	104.75	33.032	6.70923	NaN	6.70923	AGNVIFRK	Q3U9P7;Q3UK61;Q9D0K2;Q3UJQ9;Q9CRF4;A1E285
Ncam1	Neural cell adhesion molecule 1	0.0770258	0.528271	GlyGly (K)	PAF6779A47RW2_CFXG5			1	1487.7	33.687	33.687	0.00028109	9	63.29	44.004	7.53915	6.99681	7.39233	AGPGAKGKDMEEGK	E9QB01;F6RLF6;P13595;F7C5V8
Cnn2	Calponin-2	0.0870896	NaN	Oxidation (M)	PAF6779A12RW2_CFXD1			0	1491.72	43.58	43.58	0.015238	3	38.028	29.924	6.73311	6.73311	NaN	AGQCVIGLQMGTNK	Q08093;Q543F3;Q922F8
Cnn2	Calponin-2	-0.016639	NaN	Unmodified	PAF6779A12RW2_CFXD1			0	1475.72	56.098	56.098	2.1894e-16	6	104.17	90.204	7.19181	7.19181	NaN	AGQCVIGLQMGTNK	Q08093;Q543F3;Q922F8
Cnn3	Calponin-3	0.191953	-0.452215	Oxidation (M)	PAF6779A37RW2_CFXE4			0	1418.72	41.031	41.031	0.0020234	3	65.805	43.331	6.93038	6.70876	6.5321	AGQSVIGLQMGTNK	Q9DAW9;Q99JN5
Cnn3	Calponin-3	-0.132511	-0.0222292	Unmodified	PAF6779A12RW2_CFXD1			0	1402.72	53.359	53.359	2.1974e-19	4	131.35	131.35	7.3035	7.15685	6.76074	AGQSVIGLQMGTNK	Q9DAW9;Q99JN5
		1.57381	-0.432902	Unmodified	PAF6779A46RW2_CFXF5			0	1244.66	43.366	43.366	0.00095158	14	64.64	52.774	7.92993	7.70403	7.538	AGRPASPLSFSR	TGME49_242720
Clic1	Chloride intracellular channel protein 1	NaN	0.751635	GlyGly (K)	PAF6779A42RW2_CFXB5			1	1777.82	42.659	42.659	0.0037024	2	34.909	34.909	6.92554	NaN	6.92554	AGSDGAKIGNCPFSQR	Q3TIP8;Q542F1;Q9Z1Q5
Flnc	Filamin-C	0.0136109	NaN	3 Oxidation (M)	PAF6779A18RW2_CFXB2			0	1476.65	33.228	33.228	0.0024278	2	44.829	41.112	7.01737	7.01737	NaN	AGTNMMMVGVHGPK	Q8VHX6;Q3UXJ8
Itgav	Integrin alpha-V;Integrin alpha-V heavy chain;Integrin alpha-V light chain	-0.12075	NaN	Unmodified	PAF6779A13RW2_CFXE1			0	998.587	63.16	63.16	0.0077015	1	64.04	25.018	6.36502	6.36502	NaN	AGTQLLAGLR	P43406;A2AKI5;Q3U4C8
Plec	Plectin	-0.274769	0.181421	Unmodified	PAF6779A46RW2_CFXF5			0	1054.57	38.189	38.189	0.001296	4	116.73	89.764	7.1272	6.83364	6.81855	AHAFVVQQR	E9QN87;Q9QXS1;E9QPE8;E9QK43;E9QQ00;Q6S385;E9QL05;E9PY96;Q6S387;E9QLJ5;Q6S393;E9QKX4;Q6S392;E9Q153;Q6S388;E9QK01;Q6S390;E9Q3W4;E9QMZ5
Ptrf	Polymerase I and transcript release factor	0.26093	-0.245266	GlyGly (K)	PAF6779A6RW2_CFXB1_150427154828			1	1712.91	55.077	55.077	2.9956e-32	16	154.65	140.57	8.21037	7.99725	7.79902	AHATTSNTVSKLLEK	O54724;Q3U4N4;Q3TER0
Cltc	Clathrin heavy chain 1	0.413807	0.122076	GlyGly (K)	PAF6779A5RW2_CFXA1_150427113100			1	1820.97	65.835	65.835	0.00055728	6	62.042	44.413	7.2546	6.88066	7.01599	AHIAQLCEKAGLLQR	Q80U89;Q5SXR6;Q68FD5
Cltc	Clathrin heavy chain 1	-0.290188	0.452174	Unmodified	PAF6779A8RW2_CFXB1			0	1710.85	100.79	100.79	6.1827e-17	3	104.17	104.17	7.91466	7.68328	7.53062	AHMGMFTELAILYSK	Q80U89;Q5SXR6;Q68FD5;Q3UPJ3;Q8K2I5
Rpl18a;Gm17541	60S ribosomal protein L18a	0.0741525	NaN	Oxidation (M)	PAF6779A21RW2_CFXE2			0	942.496	30.985	30.985	0.00085667	3	134.48	134.48	7.18404	7.18404	NaN	AHSIQIMK	P62717;Q3THJ0;Q05CK2;F6YJW4
Pgk1	Phosphoglycerate kinase 1	-0.41846	0.0176369	Unmodified	PAF6779A45RW2_CFXE5			0	1366.7	48.489	48.489	3.363e-65	42	211.67	211.67	8.13274	7.85902	7.80256	AHSSMVGVNLPQK	P09411
Pgk1	Phosphoglycerate kinase 1	NaN	0.136848	Oxidation (M)	PAF6779A44RW2_CFXD5			0	1382.7	37.871	37.871	8.8992e-05	2	74.76	50.417	6.63171	NaN	6.63171	AHSSMVGVNLPQK	P09411
Eml3	Echinoderm microtubule-associated protein-like 3	-0.244156	NaN	GlyGly (K)	PAF6779A6RW2_CFXB1_150427154828			1	2239.25	91.269	91.269	2.0175e-11	3	59.512	59.512	7.01862	7.01862	NaN	AIAEGLGSELLVGTTKNALLR	Q8VC03
Cct8	T-complex protein 1 subunit theta	-1.13593	1.06178	Unmodified	PAF6779A12RW2_CFXD1			0	1327.75	48.719	48.719	1.0607e-34	6	124.45	93.575	7.58479	7.36322	7.18645	AIAGTGANVIVTGGK	Q6A0F1;P42932;Q3UKQ2;Q3UL22;Q8BVY8;Q9WVS5;H3BL49;Q9CS06;H3BJB6
Tgtp1;Tgtp;Tgtp2		-0.42707	0.0762854	Unmodified	PAF6779A7RW2_CFXA1			0	1546.74	89.309	89.309	3.4008e-18	2	119.76	80.255	6.88652	6.66854	6.48272	AIAQMGMNFYFVR	Q566I8;Q4FK68;Q62293;Q3T9E4;Q8BN19;Q60711
Sgta	Small glutamine-rich tetratricopeptide repeat-containing protein alpha	-0.135404	0.214498	GlyGly (K)	PAF6779A41RW2_CFXA5			1	1580.79	53.825	53.825	1.1718e-11	22	100.19	100.19	8.0616	7.8813	7.59279	AIGIDPGYSKAYGR	Q8BJU0;Q3TN35
Vcp	Transitional endoplasmic reticulum ATPase	0.0548268	-0.0187757	GlyGly (K)	PAF6779A1RW2_CFXA1			1	950.566	37.024	37.024	0.00010207	20	143	91.15	8.2315	7.98086	7.87345	AIGVKPPR	Q01853;Q8BNF8
Rps7;Gm9493	40S ribosomal protein S7	0.13922	-0.235263	Unmodified	PAF6779A7RW2_CFXA1			0	1336.85	97.826	97.826	8.6269e-09	21	93.058	93.058	7.77661	7.6576	7.15628	AIIIFVPVPQLK	P62082;Q4FZE6;F6SVV1
Plek	Pleckstrin	0.397505	-1.2935	GlyGly (K)	PAF6779A44RW2_CFXD5			1	1216.62	32.753	32.753	0.00030952	4	86.898	86.898	7.20992	6.83768	6.97003	AIKCIEGGQK	Q5F271;Q8C6F4;Q9JHK5;Q8CAG6
	UPF0704 protein C6orf165 homolog	-0.222434	0.19131	GlyGly (K)	PAF6779A45RW2_CFXE5			1	1011.62	49.98	49.98	0.016182	11	91.906	8.2919	8.29574	8.13532	7.78545	AIKLANLR	Q6PE87
Bag2	BAG family molecular chaperone regulator 2	0.10462	0.871213	GlyGly (K)	PAF6779A50RW2_CFXB6			1	1135.67	57.696	57.696	0.0027444	11	73.985	43.731	7.41501	7.30634	6.76015	AIKLLEHAK	Q91YN9
Eif4a1	Eukaryotic initiation factor 4A-I	0.292298	NaN	GlyGly (K)	PAF6779A6RW2_CFXB1_150427154828			1	2303.19	80.63	80.63	2.7906e-18	3	84.493	0	6.79475	6.79475	NaN	AILPCIKGYDVIAQAQSGTGK	P60843;Q3TFG3;Q3UXC2;Q5F2A7;Q4FZL1;Q3TGK7;Q3TLL6;Q78WR5;Q3TSJ4
Actn1;Actn4	Alpha-actinin-1;Alpha-actinin-4	-0.173895	0.0976109	Unmodified	PAF6779A7RW2_CFXA1			0	2006.96	98.023	98.023	2.3589e-125	52	234.77	209.57	8.90158	8.71529	8.44417	AIMTYVSSFYHAFSGAQK	A1BN54;Q7TPR4;P57780;Q3ULT2;Q3UDJ7;D3Z0L8;Q1A602
Actn1;Actn4	Alpha-actinin-1;Alpha-actinin-4	NaN	0.107554	Unmodified	PAF6779A8RW2_CFXB1			0	2720.3	94.117	94.117	0.030598	1	19.755	15.727	6.52722	NaN	6.52722	AIMTYVSSFYHAFSGAQKAETAANR	A1BN54;Q7TPR4;P57780;Q3ULT2;Q3UDJ7;D3Z0L8;Q1A602
Anxa1	Annexin A1;Annexin	-0.104605	NaN	GlyGly (K)	PAF6779A6RW2_CFXB1_150427154828			1	2043.13	100.62	100.62	0.0011354	1	35.64	30.547	7.07214	7.07214	NaN	AIMVKGVDEATIIDILTK	P10107;Q4FJV4;Q4FK88;B7STB7;E9QA30;Q3US43;Q3U5N9
Anxa6	Annexin;Annexin A6	0.303703	0.40719	GlyGly (K)	PAF6779A21RW2_CFXE2			1	1593.74	36.368	36.368	2.2424e-12	9	107.18	107.18	7.81261	7.54322	7.47744	AINEAYKEDYHK	Q99JX6;P14824;Q3UI56;F8WIT2;Q3TUI1;Q3UDK4;Q3V2Z4
Psma6	Proteasome subunit alpha type-6	-0.262313	-0.0423974	Unmodified	PAF6779A38RW2_CFXF4			0	1284.71	48.557	48.557	1.0423e-07	5	90.731	90.731	7.10322	6.77856	6.82463	AINQGGLTSVAVR	Q9QUM9;E0CXB1
Dync1h1	Cytoplasmic dynein 1 heavy chain 1	-0.225522	-0.300804	GlyGly (K)	PAF6779A45RW2_CFXE5			1	1129.62	26.724	26.724	0.0010371	5	70.977	41.234	7.41911	7.00949	7.20488	AINTAVKSGR	Q9JHU4;Q80U36
Eprs	Bifunctional glutamate/proline--tRNA ligase;Glutamate--tRNA ligase;Proline--tRNA ligase	-0.220454	NaN	Unmodified	PAF6779A25RW2_CFXA3			0	1694.85	47.724	47.724	0.0054667	2	36.638	36.638	6.84842	6.84842	NaN	AIQGATSHHLGQNFSK	B9EIU1;Q8CGC7
		NaN	-0.108705	GlyGly (K)	PAF6779A42RW2_CFXB5			1	1087.59	34.186	34.186	0.014026	1	61.679	22.531	6.97918	NaN	6.97918	AISEKELGK	TGME49_292010
Rpl24	60S ribosomal protein L24	0.296067	0.31904	GlyGly (K)	PAF6779A6RW2_CFXB1_150427154828			1	1530.82	70.672	70.672	0.0062544	3	37.594	37.594	7.21798	6.99643	6.81962	AITGASLADIMAKR	Q3UW40;E9QNJ0;Q8BP67;E9Q132
F830016B08Rik		NaN	1.43984	GlyGly (K)	PAF6779A46RW2_CFXF5			1	918.496	25.66	25.66	0.050758	4	90.986	19.036	7.49147	NaN	7.49147	AITNMKK	G3UWE2
Hist1h1a	Histone H1.1	NaN	NaN	GlyGly (K)	PAF6779A44RW2_CFXD5			1	1059.63	35.153	35.153	0.021082	4	73.985	34.963	6.80623	6.50325	6.50715	AITTKVSVK	P43275
Dpysl3	Dihydropyrimidinase-related protein 3	-0.408929	-0.907928	Unmodified	PAF6779A37RW2_CFXE4			0	1764.91	55.245	55.245	0.00027953	5	52.823	39.687	7.10887	7.00017	6.45404	AITVASQTNCPLYVTK	E9PWE8;Q62188;Q3TT92;D3YUS0;D3Z567
Rpsa;Rpsa-ps10	40S ribosomal protein SA	-0.00475299	NaN	Unmodified	PAF6779A11RW2_CFXC1			0	1739.94	72.951	72.951	0.014745	1	37.092	24.214	6.32309	6.32309	NaN	AIVAIENPADVSVISSR	B2CY77;P14206;D3YTT7
Ppap2b	Lipid phosphate phosphohydrolase 3	-0.220578	-0.08253	GlyGly (K)	PAF6779A17RW2_CFXA2			1	2048.04	44.443	44.443	2.3622e-43	29	133.45	100.25	8.47	8.12917	8.20545	AIVPESKNGGSPALNNNPR	B1ASM1;Q99JY8
Zzef1	Zinc finger ZZ-type and EF-hand domain-containing protein 1	-0.255803	NaN	Oxidation (M),GlyGly (K)	PAF6779A18RW2_CFXB2			1	1252.65	41.97	41.97	0.011824	1	68.224	68.224	6.68742	6.68742	NaN	AIYELQMKK	E9Q5W5;Q5SSH7;B2KG86
Zzef1	Zinc finger ZZ-type and EF-hand domain-containing protein 1	NaN	0.0476779	GlyGly (K)	PAF6779A43RW2_CFXC5			1	1236.65	51.338	51.338	0.010809	2	58.676	39.573	6.82377	6.0661	6.74037	AIYELQMKK	E9Q5W5;Q5SSH7;B2KG86
Kirrel	Kin of IRRE-like protein 1	-0.285343	NaN	GlyGly (K)	PAF6779A6RW2_CFXB1_150427154828			1	2126.06	73.449	73.449	1.0636e-21	2	112.8	101.28	7.09823	7.09823	NaN	AIYSSFKDDVDLKQDLR	Q80W68
Ndfip2	NEDD4 family-interacting protein 2	-0.427606	0.938474	GlyGly (K)	PAF6779A43RW2_CFXC5			1	1579.84	55.08	55.08	8.6968e-36	22	130.98	130.98	7.88791	7.41219	7.71112	AKAAALAAAAADAPQR	Q3KQN1;Q91ZP6;Q3UBS1;Q3V1V0
Grb2	Growth factor receptor-bound protein 2	NaN	0.350497	GlyGly (K)	PAF6779A43RW2_CFXC5			1	1119.56	38.004	38.004	0.0131	2	63.283	39.855	6.81549	NaN	6.81549	AKAEEMLSK	Q3U1Q4;Q3U5I5;Q60631;B1AT92
Pde10a	cAMP and cAMP-inhibited cGMP 3',5'-cyclic phosphodiesterase 10A	NaN	-0.196046	GlyGly (K)	PAF6779A47RW2_CFXG5			1	1455.73	28.092	28.092	0.0086617	1	39.73	39.73	7.03826	NaN	7.03826	AKDEPSPKEVSR	Q7TPG2;Q8CA95;Q7TPG1;F2Z3Z4
Bcat1	Branched-chain-amino-acid aminotransferase;Branched-chain-amino-acid aminotransferase, cytosolic	0.0576319	NaN	GlyGly (K)	PAF6779A16RW2_CFXH1			1	1495.9	74.82	74.82	0.0083855	2	50.562	46.799	6.65539	6.65539	NaN	AKDLIITPATVLK	F8WIH8;B2KFA0;Q3TKJ1;Q8CBC8;Q9CXX6;B2KFA1;P24288;Q3TJN1;B2KFA2;E9Q4K3;B2KFA8;B2KFA9
Nisch	Nischarin	NaN	-0.425211	GlyGly (K)	PAF6779A50RW2_CFXB6			1	1560.85	39.606	39.606	0.10183	1	2.5626	2.1777	6.91404	NaN	6.91404	AKDVKSKLSNTEK	Q80TM9;B7ZN33;Q8CF63;F6PY46
Vps18	Vacuolar protein sorting-associated protein 18 homolog	-0.0230425	0.435949	GlyGly (K)	PAF6779A42RW2_CFXB5			1	1497.75	30.437	30.437	3.7265e-05	2	77.562	57.821	7.25435	7.04739	6.83309	AKEAEAGAAAVGPSR	Q3UG80;A2AV60;Q8R307;E9PWR0;Q69ZI9;Q3U7D9
Pabpc4;Gm10110;Pabpc1;Pabpc6	Polyadenylate-binding protein 1	-0.132116	-0.336136	GlyGly (K)	PAF6779A44RW2_CFXD5			1	1325.7	53.445	53.445	2.7719e-05	15	133.07	121.75	7.6882	7.36299	7.41007	AKEFTNVYIK	Q6PHQ9;Q99LF8;A3KFU8;A3KFU5;D3Z5M2;Q91YZ8;E9PW32;Q3UX16;P29341;Q8BN32;Q3U8U8;Q99KL3;Q9D4E6
Ppp2cb;Ppp2ca	Serine/threonine-protein phosphatase 2A catalytic subunit beta isoform;Serine/threonine-protein phosphatase;Serine/threonine-protein phosphatase 2A catalytic subunit alpha isoform	0.221724	-0.345125	GlyGly (K)	PAF6779A6RW2_CFXB1_150427154828			1	1857	45.902	45.902	0.00084367	4	58.079	46.163	7.19805	6.86893	6.92342	AKEILTKESNVQEVR	P62715;Q8VED4;Q8BN07;P63330
Reep5	Receptor expression-enhancing protein 5	-1.26243	NaN	GlyGly (K)	PAF6779A42RW2_CFXB5			1	1146.59	25.162	25.162	4.3706e-08	5	101.39	57.624	6.8344	6.61546	6.43207	AKETADAISK	G3X8R0;Q5QGU0;Q921E4;Q9CQG4;Q60870
Epb4.1l2;Epb41l2	Band 4.1-like protein 2	0.773048	-0.343696	GlyGly (K)	PAF6779A17RW2_CFXA2			1	3189.51	41.131	41.131	2.1472e-08	4	47.099	44.056	7.56001	7.32315	7.1837	AKEVENEQTPVSEPEEEKGSQPGPPVER	B6ZHD0;G3X9B8;O70318;Q3UNQ6;Q80UE3;Q80UE5;B6ZHC5;Q80UE4;B6ZHC7;G3X991;Q811B2;Q8CGJ6;Q8C928;B6ZHC6
Hsp90ab1	Heat shock protein HSP 90-beta	0.0785027	0.00561564	GlyGly (K)	PAF6779A45RW2_CFXE5			1	1122.55	45.134	45.134	0.014315	6	101.64	77.671	7.60086	7.33628	7.26005	AKFENLCK	P11499;Q71LX8;Q811H6;Q80YC2
Msn	Moesin	0.000216456	0.606442	GlyGly (K)	PAF6779A6RW2_CFXB1_150427154828			1	2394.17	100.56	100.56	4.6909e-43	3	130.85	115.72	7.22766	7.19816	6.04509	AKFYPEDVSEELIQDITQR	P26041;Q3TZQ2;Q05DU4
Epb4.1l2;Epb41l2	Band 4.1-like protein 2	0.289069	0.0223323	GlyGly (K)	PAF6779A42RW2_CFXB5			1	1318.59	28.705	28.705	7.9902e-06	9	90.685	85.892	7.80874	7.29579	7.64951	AKGDAEEMAQR	B6ZHD0;G3X9B8;O70318;Q3UNQ6;Q80UE3;Q80UE5;B6ZHC5;Q80UE4;B6ZHC7;G3X991;Q811B2;Q8CGJ6;Q8C928;B6ZHC6
Epb4.1l2;Epb41l2	Band 4.1-like protein 2	NaN	0.254352	GlyGly (K)	PAF6779A47RW2_CFXG5			1	1446.69	27.352	27.352	6.249e-13	4	117.23	117.23	7.25904	NaN	7.25904	AKGDAEEMAQRK	B6ZHD0;G3X9B8;O70318;Q3UNQ6;Q80UE3;Q80UE5;B6ZHC5;Q80UE4;B6ZHC7;G3X991;Q811B2;Q8CGJ6;Q8C928;B6ZHC6
Anpep	Aminopeptidase N	NaN	NaN	GlyGly (K)	PAF6779A46RW2_CFXF5			1	1026.55	42.832	42.832	0.021383	4	85.731	30.181	7.33488	6.94334	7.1087	AKGFYISK	P97449;Q3UP74
Smarcc2;Smarcc1	SWI/SNF complex subunit SMARCC2;SWI/SNF complex subunit SMARCC1	NaN	-1.16382	GlyGly (K)	PAF6779A52RW2_CFXD6			1	1236.66	38.244	38.244	0.018184	2	46.844	30.466	6.66395	NaN	6.66395	AKHLAAVEER	Q6PDG5;Q3UID0;P97496;Q3UMX0;Q3UPK0;Q3UNN4;D3Z1X8
Galk2	N-acetylgalactosamine kinase	0.215496	-0.0393104	GlyGly (K)	PAF6779A53RW2_CFXE6			1	1244.63	31.484	31.484	0.0023456	2	66.595	40.553	7.16331	6.74546	6.95426	AKHVYSEAAR	Q3U3H5;Q68FH4;Q8BUU7;Q3U728;Q8BMX0
Anxa6	Annexin;Annexin A6	0.0941254	NaN	Acetyl (Protein N-term),Oxidation (M),GlyGly (K)	PAF6779A38RW2_CFXF4			1	1279.63	48.743	48.743	4.3601e-07	8	98.044	76.648	7.17006	7.17006	NaN	AKIAQGAMYR	Q99JX6;P14824;Q3UI56;F8WIT2;Q3TUI1;Q3UDK4;Q3V2Z4;Q8CEX0
Anxa6	Annexin;Annexin A6	0.0775129	0.696439	Acetyl (Protein N-term),GlyGly (K)	PAF6779A6RW2_CFXB1_150427154828			1	1263.64	61.518	61.518	1.841e-05	16	101.65	101.65	7.89303	7.81517	7.10823	AKIAQGAMYR	Q99JX6;P14824;Q3UI56;F8WIT2;Q3TUI1;Q3UDK4;Q3V2Z4;Q8CEX0
Atp6v0d1	V-type proton ATPase subunit d 1	-0.388575	0.673104	GlyGly (K)	PAF6779A13RW2_CFXE1			1	1306.69	92.401	92.401	0.00017994	16	94.692	94.692	7.85007	7.73029	7.23216	AKIDNYIPIF	P51863;Q921S5
Rps27a;2810422J05Rik;Uba52;Ubc;Gm7866;Ubb;Gm5239	Ubiquitin-40S ribosomal protein S27a;Ubiquitin;40S ribosomal protein S27a;Ubiquitin-60S ribosomal protein L40;Ubiquitin;60S ribosomal protein L40;Polyubiquitin-C;Ubiquitin;Ubiquitin-related 1;Ubiquitin-related 2;Polyubiquitin-B;Ubiquitin	0.0314742	-0.0456101	GlyGly (K)	PAF6779A19RW2_CFXC2			1	1835.95	69.664	69.664	2.1839e-283	4161	224.33	183.39	11.0306	10.596	10.8316	AKIQDKEGIPPDQQR	P62983;Q642L7;E9QNP0;E9Q4P0;P62984;Q66JP1;E9Q9J0;A5JUZ1;F6X7C4;B0LAC2;P0CG50;Q8VC46;Q922Z8;Q8R0Z9;P0CG49;Q6NZC5;Q78XY9;Q3TH47;Q5SX22;Q922B0;E9Q5F6;E9Q0Z8;Q8C2K3;TGME49_219820;TGME49_289750;D3YYZ2
Rps27a;2810422J05Rik;Uba52;Ubc;Gm7866;Ubb;Gm5239	Ubiquitin-40S ribosomal protein S27a;Ubiquitin;40S ribosomal protein S27a;Ubiquitin-60S ribosomal protein L40;Ubiquitin;60S ribosomal protein L40;Polyubiquitin-C;Ubiquitin;Ubiquitin-related 1;Ubiquitin-related 2;Polyubiquitin-B;Ubiquitin	0.0873501	0.103531	2 GlyGly (K)	PAF6779A21RW2_CFXE2			2	1949.99	38.217	38.217	0.0022356	8	54.598	49.055	7.5591	7.39298	7.06134	AKIQDKEGIPPDQQR	P62983;Q642L7;E9QNP0;E9Q4P0;P62984;Q66JP1;E9Q9J0;A5JUZ1;F6X7C4;B0LAC2;P0CG50;Q8VC46;Q922Z8;Q8R0Z9;P0CG49;Q6NZC5;Q78XY9;Q3TH47;Q5SX22;Q922B0;E9Q5F6;E9Q0Z8;Q8C2K3;TGME49_219820;TGME49_289750;D3YYZ2
Ywhaz;Sfn;Ywhaq;Ywhab	14-3-3 protein zeta/delta;14-3-3 protein sigma;14-3-3 protein theta;14-3-3 protein beta/alpha;14-3-3 protein beta/alpha, N-terminally processed	-0.214622	0.00475299	GlyGly (K)	PAF6779A20RW2_CFXD2			1	1128.59	31.553	31.553	0.00096414	17	111.61	59.028	8.01787	7.83335	7.55716	AKLAEQAER	P63101;Q8BWN0;D3YXN6;D3YXF4;D3YW45;O70456;Q9JJ20;F6VW30;F6YY69;A3KML3;P68254;A2A5N2;Q9CQV8;A2A5N1;TGME49_263090
Ywhaz	14-3-3 protein zeta/delta	-0.0423643	NaN	GlyGly (K)	PAF6779A6RW2_CFXB1_150427154828			1	2213.99	69.561	69.561	0.002803	1	26.474	24.557	6.62359	6.62359	NaN	AKLAEQAERYDDMAACMK	P63101;Q8BWN0;D3YXN6;D3YXF4
Abca1	ATP-binding cassette sub-family A member 1	NaN	-1.44776	GlyGly (K)	PAF6779A44RW2_CFXD5			1	1879.94	45.999	45.999	0.0024794	2	47.532	28.703	6.5936	NaN	6.5936	AKLPPLNDEDEDVRR	P41233
Npm1;Gm5611	Nucleophosmin	0.368048	NaN	GlyGly (K)	PAF6779A19RW2_CFXC2			1	1118.58	32.863	32.863	0.026362	2	51.092	17.003	6.52127	6.52127	NaN	AKMQASIEK	Q5SQB7;Q5U438;Q61937;Q5SQB0;Q3U536;Q5SQB5;Q5BL09;Q9DAY9;E9Q5T3
Gm10029;Rpl35a;Gm10247	60S ribosomal protein L35a	0.289193	-0.670934	Unmodified	PAF6779A52RW2_CFXD6			0	1424.77	24.385	24.385	0.00010595	10	71.558	71.558	8.10202	7.73553	7.85788	AKNNTVTPGGKPNK	E9PXU5;O55142;Q6ZWX1;Q8BQV7;Q9DC85;D3Z2T7
Psme2	Proteasome activator complex subunit 2	-0.0392789	NaN	Acetyl (Protein N-term),GlyGly (K)	PAF6779A14RW2_CFXF1			1	942.471	26.063	26.063	0.027392	1	44.135	44.135	6.4338	6.4338	NaN	AKPCGVR	P97372;Q5SVP3
Epha4	Ephrin type-A receptor 4	1.11976	NaN	GlyGly (K)	PAF6779A6RW2_CFXB1_150427154828			1	1964.97	39.408	39.408	0.0046054	1	27.263	27.263	6.76883	6.76883	NaN	AKQEADEEKHLNQGVR	Q03137;Q99KA8
Rnf213	E3 ubiquitin-protein ligase RNF213	0.227135	0.885574	GlyGly (K)	PAF6779A42RW2_CFXB5			1	1510.81	59.091	59.091	0.0090241	2	45.257	31.293	6.84414	6.48441	6.5948	AKQLLQDISEPR	E9Q555;B1ATE2
Epn1	Epsin-1	0.287395	-0.863441	GlyGly (K)	PAF6779A45RW2_CFXE5			1	1124.7	69.707	69.707	0.00398	3	81.594	67.476	6.8338	6.2634	6.69777	AKQLVALLR	Q80VP1
Sptbn1;Spnb2	Spectrin beta chain, brain 1	-0.5144	-0.13768	GlyGly (K)	PAF6779A43RW2_CFXC5			1	1665.92	44.711	44.711	1.1378e-12	4	96.673	96.673	7.10971	6.77406	6.84077	AKSALPAQSAATLPAR	Q62261;Q8BQ35
Gbp10;Gbp6		2.03209	0.765789	GlyGly (K)	PAF6779A19RW2_CFXC2			1	1182.64	30.806	30.806	3.4539e-09	18	111.52	83.242	8.09534	7.82484	7.76151	AKSSPNPAGIK	Q000W5;Q29RG2;E9Q342;Q05DL4;Q3U8G5
Slc2a1	Solute carrier family 2, facilitated glucose transporter member 1	-1.30492	1.65012	GlyGly (K)	PAF6779A28RW2_CFXD3			1	886.56	30.245	30.245	0.033992	5	93.374	37.698	7.57801	7.48137	6.87797	AKSVLKK	P17809;Q3TD17;Q3U2J2;Q8BTM5
Myof	Myoferlin	-0.0250289	0.278223	GlyGly (K)	PAF6779A45RW2_CFXE5			1	1263.66	46.318	46.318	0.00086699	5	73.781	40.553	6.89877	6.18566	6.80533	AKTASLFEQR	B9EK95;E9Q390;Q69ZN7;D3Z1Q0
Fasn	Fatty acid synthase;[Acyl-carrier-protein] S-acetyltransferase;[Acyl-carrier-protein] S-malonyltransferase;3-oxoacyl-[acyl-carrier-protein] synthase;3-oxoacyl-[acyl-carrier-protein] reductase;3-hydroxypalmitoyl-[acyl-carrier-protein] dehydratase;Enoyl-[acyl-carrier-protein] reductase;Oleoyl-[acyl-carrier-protein] hydrolase	-0.0978804	0.519542	GlyGly (K)	PAF6779A6RW2_CFXB1_150427154828			1	2632.17	60.785	60.785	3.0118e-38	9	97.253	92.892	7.65534	7.46568	7.20415	AKTGGTYGEDLGADYNLSQVCDGK	P19096;Q3UHT6
Il1rap	Interleukin-1 receptor accessory protein	-0.667937	0.888928	GlyGly (K)	PAF6779A44RW2_CFXD5			1	1085.68	54.513	54.513	0.010764	6	67.334	34.246	7.24714	6.84726	7.02657	AKTVLTVIK	Q61730
Iqgap1;Iqgap3	Ras GTPase-activating-like protein IQGAP1	0.0719974	-0.5771	Unmodified	PAF6779A7RW2_CFXA1			0	1726.09	99.455	99.455	0.00084455	4	57.804	57.804	6.77908	6.65431	6.17653	AKVNVNLLIFLLNKK	F6ZJB0;Q6ZQK2;G3UW45;Q9JKF1;Q80UW7;Q8CDT3;Q3TU98;Q8BPA6;Q8CC64;B9EKT6;F8VQ29;Q3UQP1
Itgb3	Integrin beta-3	NaN	0.306962	GlyGly (K)	PAF6779A43RW2_CFXC5			1	1533.76	57.462	57.462	3.8293e-05	3	78.692	62.555	7.24662	NaN	7.24662	AKWDTANNPLYK	O54890
Ttyh3	Protein tweety homolog 3	-0.0363276	0.128029	GlyGly (K)	PAF6779A45RW2_CFXE5			1	1971.94	52.157	52.157	2.0895e-50	336	144.05	144.05	9.41865	9.07067	9.15999	AKYLATSQPRPDSSGSGH	Q6P5F7
Gabarapl2	Gamma-aminobutyric acid receptor-associated protein-like 2	-0.207018	1.08243	GlyGly (K)	PAF6779A5RW2_CFXA1_150427113100			1	1626.91	61.765	61.765	0.0057165	6	40.066	30.014	7.46109	6.69769	7.37891	AKYPDRVPVIVEK	P60521
Hist1h1c;Hist1h1t;Hist1h1e;Hist1h1d	Histone H1.2;Histone H1t;Histone H1.4;Histone H1.3	NaN	-1.00254	Unmodified	PAF6779A37RW2_CFXE4			0	1106.56	39.727	39.727	0.016099	1	54.471	19.247	6.2242	NaN	6.2242	ALAAAGYDVEK	P15864;Q5SZA3;Q07133;P43274;P43277;Q149Z9
Hist1h1c;Hist1h1t;Hist1h1e;Hist1h1d	Histone H1.2;Histone H1t;Histone H1.4;Histone H1.3	0.739468	-0.836372	GlyGly (K)	PAF6779A16RW2_CFXH1			1	1691.82	39.726	39.726	5.9049e-86	37	159.02	124.34	8.4906	8.2159	8.16155	ALAAAGYDVEKNNSR	P15864;Q5SZA3;Q07133;P43274;P43277;Q149Z9
Arpc5	Actin-related protein 2/3 complex subunit 5	0.0387323	NaN	Unmodified	PAF6779A13RW2_CFXE1			0	1069.62	56.098	56.098	0.0046775	1	55.452	55.452	6.72257	6.72257	NaN	ALAAGGVGSIVR	Q3TKM9;Q3UC32;Q9CPW4;Q3UA72;Q3TK56
Hist1h1b	Histone H1.5	1.04567	-1.42977	GlyGly (K)	PAF6779A41RW2_CFXA5			1	1677.81	36.913	36.913	1.3499e-07	8	85.42	85.42	7.73902	7.56101	7.26571	ALAAGGYDVEKNNSR	P43276;Q5T003;Q1WWK3
Atp11a		-0.0116388	NaN	GlyGly (K)	PAF6779A6RW2_CFXB1_150427154828			1	2494.33	90.365	90.365	0.0035189	1	35.389	28.174	6.65074	6.65074	NaN	ALADATSNSARPLLKDFLPQPR	E9Q3G7
Cct8	T-complex protein 1 subunit theta	-0.331591	NaN	GlyGly (K)	PAF6779A16RW2_CFXH1			1	1742.92	46.234	46.234	0.063965	1	16.182	16.182	6.66183	6.66183	NaN	ALAENSGVKANEVISK	Q6A0F1;P42932;Q3UKQ2;Q3UL22;Q8BVY8;Q9WVS5;H3BL49;Q9CS06;Q9CRW7;H3BJB6
Aldoa;Aldoart1	Fructose-bisphosphate aldolase;Fructose-bisphosphate aldolase A	-0.395502	0.23217	Unmodified	PAF6779A38RW2_CFXF4			0	1131.57	36.524	36.524	2.6336e-16	18	161.63	108.84	7.88755	7.66742	7.48704	ALANSLACQGK	A6ZI44;P05064;Q5FWB7;Q6NY00;A6ZI46;Q9CPQ9
Apol6		NaN	NaN	GlyGly (K)	PAF6779A1RW2_CFXA1			1	2570.26	62.899	62.899	4.6875e-22	1	72.644	61.806	6.32952	6.32952	NaN	ALAQVNSIMPNSDQELEGVKGEK	Q3UN08;B7ZC55;B7ZC54;Q9D6L7;B7ZC57
Vcl	Vinculin	NaN	-0.193305	GlyGly (K)	PAF6779A42RW2_CFXB5			1	1471.8	47.567	47.567	0.009495	1	42.083	42.083	6.53945	NaN	6.53945	ALASIDSKLNQAK	Q64727
Sptbn1;Spnb2;Spnb3	Spectrin beta chain, brain 1	NaN	NaN	GlyGly (K)	PAF6779A44RW2_CFXD5			1	956.54	27.756	27.756	0.014841	1	63.565	17.139	NaN	NaN	NaN	ALAVEGKR	Q62261;Q5DTR4;Q3TZN6;Q3UGZ4;Q68FG2
Pml	Protein PML	0.147314	NaN	GlyGly (K)	PAF6779A6RW2_CFXB1_150427154828			1	2524.32	67.168	67.168	0.036358	1	12.303	6.6843	6.7109	6.7109	NaN	ALCSLRQEEPQNQKVQLLTR	Q60953;D3YXR5;D3Z3A6;F7BTZ2;Q8BSJ6
Ercc5	DNA repair protein complementing XP-G cells homolog	0.886353	0.114367	GlyGly (K)	PAF6779A12RW2_CFXD1			1	2235.96	36.564	36.564	2.1325e-05	6	37.552	37.552	7.57576	7.37865	7.13786	ALDDDNDEKVSGSSDDLAEK	B2RUC3;E9Q7X2;E9QM61;P35689;Q3UV64;Q3TPQ3;Q3TUN4;Q6P9Q0;Q3TUT3
Actn1;Actn3;Actn4	Alpha-actinin-1;Alpha-actinin-3;Alpha-actinin-4	0.284476	1.19289	GlyGly (K)	PAF6779A17RW2_CFXA2			1	1261.7	55.184	55.184	0.00059068	3	78.653	32.06	6.9816	6.79964	6.51598	ALDFIASKGVK	A1BN54;Q7TPR4;O88990;P57780;Q3ULT2;Q3UDJ7;E9Q2W9;D3Z0L8;D3Z761;Q61063;Q1A602
Psmc5	26S protease regulatory subunit 8	-0.0788831	NaN	Acetyl (Protein N-term),GlyGly (K)	PAF6779A11RW2_CFXC1			1	2242.05	69.83	69.83	0.011917	1	12.128	12.128	6.5115	6.5115	NaN	ALDGPEQMELEEGKAGSGLR	B1ARK2;P62196;Q8K1K2
Myh9	Myosin-9	0.803821	-0.227152	GlyGly (K)	PAF6779A6RW2_CFXB1_150427154828			1	944.54	27.865	27.865	0.051654	3	71.342	4.3493	7.21564	7.00501	6.80034	ALDKTKR	Q8VDD5
Stip1	Stress-induced-phosphoprotein 1	0.821228	NaN	GlyGly (K)	PAF6779A14RW2_CFXF1			1	2011.89	45.048	45.048	0.00052766	4	51.695	45.915	6.83359	6.83359	NaN	ALDLDSSCKEAADGYQR	Q3THQ5;Q60864
Ube3a	Ubiquitin-protein ligase E3A	NaN	-0.183065	GlyGly (K)	PAF6779A43RW2_CFXC5			1	1275.72	54.125	54.125	0.027399	1	43.512	8.98	6.44045	NaN	6.44045	ALELYKINAK	Q5DTH1;O08759;E9QKT1;Q8CE29
Pgk1	Phosphoglycerate kinase 1	-0.0347792	NaN	Unmodified	PAF6779A6RW2_CFXB1_150427154828			0	1767.99	95.742	95.742	0.039002	2	37.555	7.2238	6.46534	6.46534	NaN	ALESPERPFLAILGGAK	P09411
Tgtp1;Tgtp		-0.158337	0.0429245	2 GlyGly (K)	PAF6779A6RW2_CFXB1_150427154828			2	2580.25	93.753	93.753	8.1279e-09	10	66.874	66.874	7.90673	7.8384	7.06982	ALFEKKVGPYISEPPEYWEA	Q566I8;Q8K242;Q62293;Q8BN19;Q60711
Ttc35	Tetratricopeptide repeat protein 35	0.172848	NaN	Unmodified	PAF6779A7RW2_CFXA1			0	1805.91	86.245	86.245	0.00012729	2	59.862	59.862	6.42455	6.42455	NaN	ALFGLYMSASHIASNPK	Q6A0D1;Q9CRD2
Cs;Csl	Citrate synthase, mitochondrial;Citrate synthase	0.135887	-0.0264108	Unmodified	PAF6779A43RW2_CFXC5			0	1126.65	65.001	65.001	0.0014304	8	76.943	49.828	7.45425	7.10711	7.1949	ALGFPLERPK	Q9CZU6;Q80X68;Q9DAM4
Akr1a4;Akr1a1	Alcohol dehydrogenase [NADP(+)]	NaN	-0.181902	Unmodified	PAF6779A38RW2_CFXF4			0	1077.56	52.709	52.709	0.035824	1	48.004	21.49	6.45513	NaN	6.45513	ALGLSNFNSR	Q3UJW9;Q540D7;Q9JII6;Q80XJ7;B1AXW3
Nomo1	Nodal modulator 1	-0.714048	0.448795	GlyGly (K)	PAF6779A15RW2_CFXG1			1	1832.83	36.245	36.245	0.00073238	5	43.791	37.628	7.1983	6.85843	6.93291	ALGQAASDSSGPEDMKR	Q6GQT9
Myl6;Gm8894;Myl6b	Myosin light polypeptide 6;Myosin light chain 6B	-0.0978804	0.120883	GlyGly (K)	PAF6779A6RW2_CFXB1_150427154828			1	2076.13	73.579	73.579	2.3984e-24	16	103.61	103.61	7.65582	7.3799	7.32813	ALGQNPTNAEVLKVLGNPK	Q60605;Q642K0;Q3TIG9;E9QLM0;Q8CI43
Cs	Citrate synthase, mitochondrial;Citrate synthase	-0.171335	NaN	Unmodified	PAF6779A6RW2_CFXB1_150427154828			0	1325.78	100.94	100.94	8.6787e-37	3	164.9	113.81	8.40943	8.40943	NaN	ALGVLAQLIWSR	Q9CZU6;Q0QEL9
Crabp1	Cellular retinoic acid-binding protein 1	-0.449112	0.0633648	Unmodified	PAF6779A1RW2_CFXA1			0	943.527	63.063	63.063	1.0003e-06	12	96.711	48.887	7.54917	7.50556	6.52947	ALGVNAMLR	P62965;Q6P071
Crabp1	Cellular retinoic acid-binding protein 1	NaN	-0.100036	Unmodified	PAF6779A44RW2_CFXD5			0	1071.62	56.589	56.589	3.51e-05	4	114.89	70.759	6.53962	NaN	6.53962	ALGVNAMLRK	P62965;Q6P071
Cct8	T-complex protein 1 subunit theta	0.241117	0.202888	Acetyl (Protein N-term),GlyGly (K)	PAF6779A8RW2_CFXB1			1	1762.96	89.345	89.345	0.0015407	8	32.734	32.734	7.14464	6.99795	6.60197	ALHVPKAPGFAQMLK	Q6A0F1;P42932;Q3UKQ2;Q3UL22;Q8BVY8;Q9WVS5;H3BL49;H3BKR8
Eef1g	Elongation factor 1-gamma	-0.195474	0.347892	Unmodified	PAF6779A12RW2_CFXD1			0	1346.73	51.571	51.571	9.1535e-11	8	93.959	93.959	7.27999	7.12646	6.75393	ALIAAQYSGAQVR	Q4FZK2;Q9D8N0
Usp5	Ubiquitin carboxyl-terminal hydrolase 5;Ubiquitin carboxyl-terminal hydrolase	0.202555	-0.0553964	GlyGly (K)	PAF6779A49RW2_CFXA6			1	1639.84	61.026	61.026	3.7759e-31	105	108.17	77.208	8.61643	8.2206	8.39317	ALIGKGHPEFSTNR	P56399;Q3U4W8
Hsp90b1	Endoplasmin	NaN	-0.579318	Unmodified	PAF6779A49RW2_CFXA6			0	943.57	32.257	32.257	0.018008	1	99.802	10.86	6.65414	NaN	6.65414	ALKDKIEK	P08113;Q3UAD6;Q3UBU0;Q91V38;Q8CCY5;Q3TUD6;F7C312
Nae1	NEDD8-activating enzyme E1 regulatory subunit	NaN	NaN	GlyGly (K)	PAF6779A20RW2_CFXD2			1	1018.58	51.256	51.256	0.012836	1	98.997	58.273	6.37878	6.37878	NaN	ALKEFVAK	Q3UK27;Q8VBW6;E0CZE0;Q3TS59
Mp68	6.8 kDa mitochondrial proteolipid	-0.20364	NaN	Unmodified	PAF6779A32RW2_CFXH3			0	1191.63	37.813	37.813	0.00027979	2	72.643	72.643	7.18763	7.18763	NaN	ALKGPAPAHGHH	P56379
Arpc5	Actin-related protein 2/3 complex subunit 5	NaN	-0.340496	Unmodified	PAF6779A45RW2_CFXE5			0	1094.64	32.397	32.397	0.006222	1	65.056	31.678	6.87113	NaN	6.87113	ALKNPPINTK	Q3TK56
Lmbrd1	Probable lysosomal cobalamin transporter	-0.57124	0.929867	GlyGly (K)	PAF6779A45RW2_CFXE5			1	1146.55	26.423	26.423	0.014668	12	99.802	71.598	7.71384	7.31349	7.49361	ALKQCEER	Q8K0B2
F830016B08Rik		NaN	0.614851	GlyGly (K)	PAF6779A20RW2_CFXD2			1	1377.76	49.119	49.119	1.1491e-05	4	88.596	53.085	6.91261	6.36899	6.7663	ALKQIQSYSVK	G3UWE2
Esd	S-formylglutathione hydrolase	0.101118	0.720103	Acetyl (Protein N-term),GlyGly (K)	PAF6779A38RW2_CFXF4			1	1171.63	50.976	50.976	0.00044468	7	96.331	85.721	7.4624	7.09398	7.21966	ALKQISSNR	H3BKH6;Q9R0P3;H3BJL6;H3BLJ9;H3BK43;H3BJP2;H3BJC6
Anxa1	Annexin A1;Annexin	NaN	-0.315648	GlyGly (K)	PAF6779A43RW2_CFXC5			1	1140.66	56.943	56.943	0.012835	2	60.434	6.2765	6.17452	NaN	6.17452	ALLALAKGDR	P10107;Q4FJV4;Q4FK88;B7STB7;E9QA30;Q3US43;Q3U5N9
Cap1	Adenylyl cyclase-associated protein 1;Adenylyl cyclase-associated protein	-0.31823	-0.166033	Unmodified	PAF6779A37RW2_CFXE4			0	1656.83	38.557	38.557	2.9662e-46	9	161.76	161.76	7.51617	7.16956	7.25638	ALLATASQCQQPAGNK	P40124;Q3U0U5;Q3UVJ2;Q3TC53;Q3UNQ0;B1ARS0
Msn	Moesin	-0.289716	0.601697	GlyGly (K)	PAF6779A43RW2_CFXC5			1	1057.58	33.447	33.447	0.010272	6	97.798	22.487	7.43827	7.1677	7.10449	ALLENEKK	P26041;Q3TZQ2;Q05DU4
		-0.275603	0.111566	GlyGly (K)	PAF6779A46RW2_CFXF5			1	1011.62	48.346	48.346	0.014131	6	79.597	2.3145	8.10435	7.77329	7.83142	ALLGIQKR	TGME49_315720
		-0.378734	NaN	GlyGly (K)	PAF6779A21RW2_CFXE2			1	1011.62	49.479	49.479	0.03067	2	68.422	0	7.64664	7.64664	NaN	ALLQGKLR	TGME49_294550
Gstp1;Gstp2	Glutathione S-transferase P 1;Glutathione S-transferase P 2	0.0631831	NaN	GlyGly (K)	PAF6779A6RW2_CFXB1_150427154828			1	2248.2	94.484	94.484	0.031768	1	17.824	17.824	6.64118	6.64118	NaN	ALPGHLKPFETLLSQNQGGK	P19157;F8WJD9;P46425
Ifit1	Interferon-induced protein with tetratricopeptide repeats 1	-0.548141	-0.691965	Unmodified	PAF6779A42RW2_CFXB5			0	1648.82	47.583	47.583	5.9861e-05	5	77.078	77.078	7.32976	7.12756	6.90055	ALQASPSSGYLHYQK	Q3U5K8;Q3U7A2;Q3UNG3;Q64282;Q8BN43;Q3U5N2;Q3U726
Lamp1	Lysosome-associated membrane glycoprotein 1	-0.296545	1.18301	Unmodified	PAF6779A38RW2_CFXF4			0	1150.6	35.116	35.116	1.0458e-11	12	152.07	152.07	7.89567	7.69204	7.46889	ALQATVGNSYK	Q9DC13;P11438;Q3TA96;Q3TX84;Q8VH34;Q922T9
Cul3	Cullin-3	-0.314407	0.110363	Unmodified	PAF6779A43RW2_CFXC5			0	1428.75	38.41	38.41	0.0001788	3	70.889	45.415	7.20211	6.88568	6.91595	ALQSLACGKPTQR	Q6ZQ84;Q9JLV5;E9Q4T8
Iqgap1	Ras GTPase-activating-like protein IQGAP1	-0.428035	NaN	Unmodified	PAF6779A13RW2_CFXE1			0	1040.63	68.724	68.724	0.0010458	3	99.815	54.734	7.11538	7.11538	NaN	ALQSLALGLR	F6ZJB0;Q6ZQK2;G3UW45;Q9JKF1;Q80UW7;Q05CQ4;Q8CGH5;Q3TPD2;Q3TR56;Q8CDW9;Q9D408
Fasn	Fatty acid synthase;[Acyl-carrier-protein] S-acetyltransferase;[Acyl-carrier-protein] S-malonyltransferase;3-oxoacyl-[acyl-carrier-protein] synthase;3-oxoacyl-[acyl-carrier-protein] reductase;3-hydroxypalmitoyl-[acyl-carrier-protein] dehydratase;Enoyl-[acyl-carrier-protein] reductase;Oleoyl-[acyl-carrier-protein] hydrolase	-0.45133	0.566961	GlyGly (K)	PAF6779A44RW2_CFXD5			1	1399.78	34.151	34.151	4.2848e-06	3	81.676	81.676	7.0881	6.79698	6.7769	ALQTKATQQGLK	P19096;Q3UHT6;Q3TB22
Hspa8;Hspa2	Heat shock cognate 71 kDa protein;Heat shock-related 70 kDa protein 2	-0.0291349	0.0581087	GlyGly (K)	PAF6779A48RW2_CFXH5			1	1142.64	36.536	36.536	0.0014983	8	94.309	36.349	7.78861	7.32292	7.60668	ALRDAKLDK	P63017;Q3TF16;Q3UBA6;Q3TEK2;Q3TRH3;Q3U9L2;Q504P4;Q3TZJ3;Q3TQ13;Q3ULM1;Q3TH56;Q3UDS0;Q3KQJ4;Q3TH04;Q3UXU1;Q3TB63;B7U582;P17156
Irgm1	Immunity-related GTPase family M protein 1	-0.421264	NaN	GlyGly (K)	PAF6779A6RW2_CFXB1_150427154828			1	1815.06	100.07	100.07	0.0022129	1	37.092	37.092	6.40211	6.40211	NaN	ALREGKLLELVYGIK	Q60766;Q5NCB5
Rpl36-ps3;Rpl36;Gm8973;Gm5745	60S ribosomal protein L36	NaN	-0.398608	Unmodified	PAF6779A44RW2_CFXD5			0	1331.74	62.741	62.741	0.0042809	3	55.452	55.452	6.96964	NaN	6.96964	ALRYPMAVGLNK	D3YW41;P47964;Q6ZWZ4;D3YX71;D3Z3R1
Atp6v1e1	V-type proton ATPase subunit E 1	0.211765	1.10071	Acetyl (Protein N-term),GlyGly (K)	PAF6779A37RW2_CFXE4			1	1470.77	49.265	49.265	3.6056e-29	22	177.44	157.83	8.13726	7.87865	7.78924	ALSDADVQKQIK	P50518
Hspa5	78 kDa glucose-regulated protein	NaN	-0.180332	Unmodified	PAF6779A2RW2_CFXB1			0	996.51	20.454	20.454	0.046648	1	55.567	22.342	6.44787	NaN	6.44787	ALSSQHQAR	A2AUF6;P20029;Q3TWF2;Q3U9G2;Q3U7T8;Q3TI47;Q3TKF8;Q9DC41;Q3U6V3;Q3UEM8;Q3TUS2
Ppia;Gm9234;Gm5160	Peptidyl-prolyl cis-trans isomerase A;Peptidyl-prolyl cis-trans isomerase	-0.307312	0.849359	GlyGly (K)	PAF6779A43RW2_CFXC5			1	1370.68	44.279	44.279	2.1184e-13	11	135.66	109.15	7.7365	7.42625	7.4445	ALSTGEKGFGYK	P17742;Q3TE63;Q3UAJ1;Q5SVY2;Q9CZK9;E9Q1E3;F8VPN3
Gbp9		-0.280362	-1.20719	GlyGly (K)	PAF6779A42RW2_CFXB5			1	1471.76	45.47	45.47	0.006134	2	55.314	26.508	6.81968	6.73675	6.05979	ALTAGEKAIAEER	Q6PG83;Q8BTS3
Ngly1	Peptide-N(4)-(N-acetyl-beta-glucosaminyl)asparagine amidase	0.160121	NaN	GlyGly (K)	PAF6779A17RW2_CFXA2			1	1499.81	59.152	59.152	0.014955	2	37.426	37.426	6.93404	6.93404	NaN	ALTCIPVSELKR	Q9JI78
Fam129a	Protein Niban	0.742289	0.759667	GlyGly (K)	PAF6779A42RW2_CFXB5			1	1329.73	54.61	54.61	3.4723e-05	12	85.958	57.152	7.91842	7.68516	7.53704	ALTKDLEGTIR	Q3UW53;E9PYV4;Q3TDH5
Cand1	Cullin-associated NEDD8-dissociated protein 1	0.618717	NaN	Unmodified	PAF6779A12RW2_CFXD1			0	1082.67	69.255	69.255	0.0014024	1	72.652	55.285	6.32717	6.32717	NaN	ALTLIAGSPLK	Q6ZQ38;Q3UMI9
Flna	Filamin-A	0.057767	-0.304095	Unmodified	PAF6779A20RW2_CFXD2			0	1107.6	34.444	34.444	9.975e-08	8	115.78	82.591	7.64538	7.40298	7.27655	ALTQTGGPHVK	Q8BTM8;B7FAU9;B9EKP5;B7FAV1;Q6KAM8
Flna	Filamin-A	-0.0234683	-0.250028	GlyGly (K)	PAF6779A26RW2_CFXB3			1	1448.78	38.622	38.622	6.6976e-05	5	72.958	61.425	7.37367	6.91132	7.19	ALTQTGGPHVKAR	Q8BTM8;B7FAU9;B9EKP5;B7FAV1;Q6KAM8
Msn	Moesin	NaN	-0.00581129	GlyGly (K)	PAF6779A45RW2_CFXE5			1	1745.89	39.903	39.903	0.0019528	1	39.005	29.717	6.77549	NaN	6.77549	ALTSELANARDESKK	P26041;Q3TZQ2;Q3UF33
Tubb4b;Tubb2c;Tubb4a;Tubb3;Tubb6	Tubulin beta-4B chain;Tubulin beta-4A chain;Tubulin beta-3 chain	-0.00518438	NaN	GlyGly (K)	PAF6779A6RW2_CFXB1_150427154828			1	2851.31	94.42	94.42	0.00079083	2	26.204	19.54	6.67647	6.67647	NaN	ALTVPELTQQMFDAKNMMAACDPR	P68372;Q9DCR1;Q9D6F9;Q9CVR0;Q9ERD7;Q3U9U3;Q9CRT0;Q9CUN8
Tubb5	Tubulin beta-5 chain	0.0188049	NaN	GlyGly (K)	PAF6779A6RW2_CFXB1_150427154828			1	2819.34	94.906	94.906	5.6094e-38	6	92.336	92.336	7.26236	7.26236	NaN	ALTVPELTQQVFDAKNMMAACDPR	P99024;Q80ZV2
Rps16	40S ribosomal protein S16	0.202041	NaN	Unmodified	PAF6779A7RW2_CFXA1			0	954.517	44.132	44.132	0.050539	2	64.836	34.266	7.07777	7.07777	NaN	ALVAYYQK	Q5CZY9;Q641N3;A4FUS1;P14131
Ddx58	Probable ATP-dependent RNA helicase DDX58	-0.43328	-0.2162	GlyGly (K)	PAF6779A17RW2_CFXA2			1	970.581	45.803	45.803	0.012531	6	84.916	33.57	7.67055	7.39342	7.34424	ALVDALKK	Q6Q899;A7YY79;A1L0V6;E9Q0T5;Q05CC6;Q3KQQ7;Q3U1I9;A2AP29
Birc6	Baculoviral IAP repeat-containing protein 6	NaN	0.219958	GlyGly (K)	PAF6779A42RW2_CFXB5			1	1317.66	41.123	41.123	0.00014992	1	98.249	80.813	6.53081	NaN	6.53081	ALVEQMEKEK	O88738;H9KUX8
Gm10709;Rpl29;Rpl29-ps5;Rpl29-ps2;Gm17669;Gm3550	60S ribosomal protein L29	0.29862	-0.313997	Unmodified	PAF6779A49RW2_CFXA6			0	1191.77	45.113	45.113	7.1116e-08	44	110.14	104.29	8.4422	7.98174	8.25751	ALVKPQAIKPK	D3Z1N9;P47915;Q5M8M8;F6WZ54;D3YTZ1;F6QL70;D3YU65
Ncl	Nucleolin	-0.0905825	-0.0967149	Unmodified	PAF6779A2RW2_CFXB1			0	909.565	38.022	38.022	0.0056352	6	83.005	54.607	7.45653	7.13814	7.17219	ALVPTPGKK	P09405;Q3TGR3;Q3TL52;Q3TT41;Q8CD23;Q8CE30;Q9CT46
Snx18	Sorting nexin-18	-0.553852	NaN	GlyGly (K)	PAF6779A6RW2_CFXB1_150427154828			1	1951.96	71.557	71.557	0.0008349	3	52.254	52.254	6.9168	6.9168	NaN	ALYDFKSENPGEISLR	Q8C788;Q91ZR2;Q3U1H7;Q3UPB9
Stam2	Signal transducing adapter molecule 2	-0.153027	0.433707	GlyGly (K)	PAF6779A42RW2_CFXB5			1	1855.95	47.148	47.148	0.0013249	5	45.864	45.864	7.43548	7.30895	6.83816	ALYPPAESQLNNKAAR	O88811;Q3TGH8
Cav1	Caveolin-1;Caveolin	-0.61946	1.1304	Oxidation (M),GlyGly (K)	PAF6779A18RW2_CFXB2			1	2064.94	36.587	36.587	1.9091e-52	21	148.03	148.03	8.49361	8.43032	7.62591	AMADEVTEKQVYDAHTK	P49817;H3BLK5;H3BKG0;D3Z148
Cav1	Caveolin-1;Caveolin	-0.640436	1.12446	GlyGly (K)	PAF6779A43RW2_CFXC5			1	2048.95	43.438	43.438	5.2225e-65	29	169.25	169.25	8.49645	8.05591	8.30083	AMADEVTEKQVYDAHTK	P49817;H3BLK5;H3BKG0;D3Z148
Myof	Myoferlin	-0.384934	NaN	Oxidation (M),GlyGly (K)	PAF6779A18RW2_CFXB2			1	1002.52	31.303	31.303	0.041089	1	75.38	62.343	7.40958	7.40958	NaN	AMDPLKAK	B9EK95;E9Q390;Q69ZN7;D3Z1Q0
Myof	Myoferlin	-0.330673	0.0629506	GlyGly (K)	PAF6779A43RW2_CFXC5			1	986.522	40.492	40.492	0.014544	18	100.45	100.45	7.92085	7.3123	7.79805	AMDPLKAK	B9EK95;E9Q390;Q69ZN7;D3Z1Q0
Gnaq	Guanine nucleotide-binding protein G(q) subunit alpha	0.259945	NaN	GlyGly (K)	PAF6779A6RW2_CFXB1_150427154828			1	1963.98	69.701	69.701	0.038209	1	17.252	17.252	6.68179	6.68179	NaN	AMDTLKIPYKYEHNK	P21279;Q3UHH5
Gm4951		1.11229	NaN	GlyGly (K)	PAF6779A6RW2_CFXB1_150427154828			1	2376.16	68.481	68.481	6.0511e-06	1	51.819	42.565	6.59618	6.59618	NaN	AMIKSPAVFTPTDEETIQER	Q3UED7
Anxa5	Annexin A5	-0.250962	0.032524	GlyGly (K)	PAF6779A6RW2_CFXB1_150427154828			1	2147.09	97.767	97.767	5.6148e-33	7	119.4	110.9	7.2223	7.16319	6.32707	AMKGLGTDEDSILNLLTSR	P48036
Tmem30a	Cell cycle control protein 50A	-0.155749	0.0102069	Acetyl (Protein N-term),GlyGly (K)	PAF6779A36RW2_CFXD4			1	2315.05	52.282	52.282	7.1846e-57	14	132.45	132.45	7.86965	7.60429	7.52978	AMNYSAKDEVDGGPAGPPGGAAK	Q8VEK0;D3YVV1
Tmem30a	Cell cycle control protein 50A	-0.142871	-0.0851141	Acetyl (Protein N-term),Oxidation (M),GlyGly (K)	PAF6779A36RW2_CFXD4			1	2331.04	44.964	44.964	7.3924e-57	9	131.65	126.65	7.58697	7.05196	7.43718	AMNYSAKDEVDGGPAGPPGGAAK	Q8VEK0;D3YVV1
Tmem30a	Cell cycle control protein 50A	-0.327228	0.135404	Acetyl (Protein N-term),Oxidation (M),GlyGly (K)	PAF6779A14RW2_CFXF1			1	2588.19	44.103	44.103	8.4479e-13	5	57.147	57.147	7.52127	7.2481	7.1905	AMNYSAKDEVDGGPAGPPGGAAKTR	Q8VEK0;D3YVV1
Tmem30a	Cell cycle control protein 50A	-0.457752	0.268913	Acetyl (Protein N-term),GlyGly (K)	PAF6779A14RW2_CFXF1			1	2572.2	50.918	50.918	7.9215e-40	17	99.064	99.064	7.87136	7.75159	7.25346	AMNYSAKDEVDGGPAGPPGGAAKTR	Q8VEK0;D3YVV1
Tmem30a	Cell cycle control protein 50A	-0.267596	0.416083	Acetyl (Protein N-term),2 GlyGly (K)	PAF6779A14RW2_CFXF1			2	2686.24	51.958	51.958	2.2356e-55	14	122.73	119.14	7.80276	7.71691	7.05649	AMNYSAKDEVDGGPAGPPGGAAKTR	Q8VEK0;D3YVV1
Dbnl	Drebrin-like protein	NaN	-0.317265	Unmodified	PAF6779A37RW2_CFXE4			0	1380.66	25.862	25.862	0.00082787	1	66.533	58.428	6.50068	NaN	6.50068	AMSTTSVTSSQPGK	Q62418
Hspa8;Hspa2	Heat shock cognate 71 kDa protein;Heat shock-related 70 kDa protein 2	-0.0415233	NaN	Oxidation (M),GlyGly (K)	PAF6779A17RW2_CFXA2			1	1333.67	36.485	36.485	0.004572	4	59.542	59.542	7.58056	7.58056	NaN	AMTKDNNLLGK	P63017;Q3TF16;Q3UBA6;Q3TEK2;Q3TRH3;Q3U9L2;Q504P4;Q3TZJ3;Q3TQ13;Q3ULM1;Q3TH56;Q3UDS0;Q3KQJ4;Q3TH04;Q3UXU1;Q3TB63;Q3UBR0;B7U582;P17156
Hspa8;Hspa2	Heat shock cognate 71 kDa protein;Heat shock-related 70 kDa protein 2	NaN	-0.0290286	GlyGly (K)	PAF6779A43RW2_CFXC5			1	1317.67	42.653	42.653	0.00064718	5	78.488	60.679	7.3075	6.41032	7.24866	AMTKDNNLLGK	P63017;Q3TF16;Q3UBA6;Q3TEK2;Q3TRH3;Q3U9L2;Q504P4;Q3TZJ3;Q3TQ13;Q3ULM1;Q3TH56;Q3UDS0;Q3KQJ4;Q3TH04;Q3UXU1;Q3TB63;Q3UBR0;B7U582;P17156
Anxa1	Annexin A1;Annexin	-0.00216244	NaN	Acetyl (Protein N-term),GlyGly (K)	PAF6779A6RW2_CFXB1_150427154828			1	1434.73	87.444	87.444	6.8071e-06	5	84.17	68.631	6.78217	6.78217	NaN	AMVSEFLKQAR	P10107;Q4FJV4;Q4FK88;B7STB7;E9QA30;Q3US43
Eif3a	Eukaryotic translation initiation factor 3 subunit A	0.280352	0.131589	GlyGly (K)	PAF6779A17RW2_CFXA2			1	1247.65	44.951	44.951	0.0001578	2	108.67	45.384	6.76021	6.48273	6.43427	ANEFLEVGKK	P23116;Q6A0B9;Q3UL99;Q3UM46;Q3TKF9;Q3UEK3
P4ha1	Prolyl 4-hydroxylase subunit alpha-1	0.124094	-0.11591	Unmodified	PAF6779A7RW2_CFXA1			0	1647.8	90.906	90.906	0.0025627	2	57.328	49.352	6.39162	6.11866	6.06058	ANGNLVYFEYIMSK	Q3UF16;Q3TN84;Q60715;E9Q7B0;Q3TTT2
Rpl26	60S ribosomal protein L26	0.0708453	NaN	Unmodified	PAF6779A25RW2_CFXA3			0	1416.75	40.145	40.145	0.081838	1	27.767	20.042	6.54606	6.54606	NaN	ANGTTVHVGIHPSK	P61255;Q4FZH2;B1ARA5;B1ARA3;Q3U7N1
Tagln	Transgelin	-0.0806577	0.374956	Acetyl (Protein N-term),Oxidation (M)	PAF6779A38RW2_CFXF4			0	1224.56	24.654	24.654	1.4913e-06	3	93.839	93.839	7.49159	6.67378	7.41991	ANKGPSYGMSR	P37804
Tagln	Transgelin	-0.168129	0.156397	Acetyl (Protein N-term)	PAF6779A13RW2_CFXE1			0	1208.56	33.081	33.081	1.5604e-07	8	108.35	108.35	7.6386	7.61557	6.35168	ANKGPSYGMSR	P37804
Tagln	Transgelin	-0.168514	NaN	Acetyl (Protein N-term),GlyGly (K)	PAF6779A13RW2_CFXE1			1	1322.6	34.412	34.412	6.7387e-07	4	91.313	80.484	7.1125	7.1125	NaN	ANKGPSYGMSR	P37804
Tagln	Transgelin	NaN	0.528471	Acetyl (Protein N-term),Oxidation (M),GlyGly (K)	PAF6779A38RW2_CFXF4			1	1338.6	25.672	25.672	0.00010394	4	69.721	61.234	6.94716	NaN	6.94716	ANKGPSYGMSR	P37804
Gvin1	Interferon-induced very large GTPase 1	1.09462	1.04355	Unmodified	PAF6779A7RW2_CFXA1			0	2738.4	100.18	100.18	6.1002e-25	4	89.028	79.312	7.3483	7.16832	6.87884	ANLEIHILYSLAEEEKFDKYWK	F8WJ19;Q80SU7
Flna	Filamin-A	0.382137	NaN	GlyGly (K)	PAF6779A1RW2_CFXA1			1	2411.28	67.113	67.113	6.9304e-05	1	36.111	36.111	6.02991	6.02991	NaN	ANLPQSFQVDTSKAGVAPLQVK	Q8BTM8;B7FAU9;B9EKP5;B7FAV1;Q6KAM8
Vcam1	Vascular cell adhesion protein 1	-0.761541	NaN	Oxidation (M),GlyGly (K)	PAF6779A18RW2_CFXB2			1	1654.8	41.567	41.567	0.01133	3	41.227	33.512	7.42397	7.42397	NaN	ANMKGSYSLVEAQK	P29533;Q3TR98;Q3UPN1;Q8K0X1;Q91X98
Vcam1	Vascular cell adhesion protein 1	-0.821139	0.733788	GlyGly (K)	PAF6779A43RW2_CFXC5			1	1638.8	48.862	48.862	3.4047e-07	9	84.753	84.753	7.58774	7.07044	7.43043	ANMKGSYSLVEAQK	P29533;Q3TR98;Q3UPN1;Q8K0X1;Q91X98
Sec22b	Vesicle-trafficking protein SEC22b	-1.04173	0.27965	GlyGly (K)	PAF6779A45RW2_CFXE5			1	1174.63	30.347	30.347	0.00022481	9	85.958	70.814	7.43734	7.22248	7.02869	ANNLSSLSKK	O08547
Rps23;Gm8618	40S ribosomal protein S23	0.0106866	-0.116692	Unmodified	PAF6779A45RW2_CFXE5			0	1055.51	38.241	38.241	3.3216e-05	15	89.561	89.561	8.00415	7.73078	7.67358	ANPFGGASHAK	Q9CZI5;P62267;Q497E1;Q9CWI9;D3YXF9;Q9CSN9
Morf4l1	Mortality factor 4-like protein 1	NaN	0.217355	GlyGly (K)	PAF6779A43RW2_CFXC5			1	1537.69	30.332	30.332	6.2104e-07	1	90.434	83.853	7.1733	NaN	7.1733	ANQEQYAEGKMR	P60762;Q3UBK1;Q569V4;Q3UIS6
Gpi;Gpi1	Glucose-6-phosphate isomerase	1.78269	2.15601	GlyGly (K)	PAF6779A21RW2_CFXE2			1	1099.61	34.717	34.717	1.0531e-08	15	157.91	56.369	8.15168	7.63518	7.99401	ANSANLKLR	P06745;B7ZWL9;B2RXT5
Cct3	T-complex protein 1 subunit gamma	NaN	0.265197	Unmodified	PAF6779A21RW2_CFXE2			0	899.53	26.521	26.521	0.021431	4	74.301	28.621	6.93697	NaN	6.93697	ANVTAIRR	P80318;Q3U4U6;Q3UJP4;E9Q133;Q3U0I3;F6Q609;Q3TBM6
Acadm	Medium-chain specific acyl-CoA dehydrogenase, mitochondrial	0.120467	NaN	Unmodified	PAF6779A7RW2_CFXA1			0	1152.61	94.018	94.018	0.023045	3	68.735	68.735	6.24022	6.24022	NaN	ANWYFLLAR	P45952;Q91WS8;Q3V2I9
Gm10709;Rpl29;Rpl29-ps5;Rpl29-ps2;Gm5561;Gm17669;Gm5218	60S ribosomal protein L29	NaN	-0.143229	GlyGly (K)	PAF6779A43RW2_CFXC5			1	1519.81	25.972	25.972	0.00036812	4	65.092	65.092	7.24581	6.57739	7.14092	APAKAQASAPAQAPK	D3Z1N9;P47915;Q5M8M8;F6WZ54;D3YTZ1;G3UWG9;F6QL70;F6YH22
Ahnak		NaN	-0.539582	GlyGly (K)	PAF6779A43RW2_CFXC5			1	1108.62	36.474	36.474	0.00034172	2	85.377	69.124	6.73488	6.28695	6.54342	APAVDIKGPK	E9Q616;F7BRM2;Q6UL10;Q61484
Msn;Rdx;Ezr	Moesin;Radixin;Ezrin	-0.246469	NaN	Unmodified	PAF6779A12RW2_CFXD1			0	1181.59	73.374	73.374	0.00044741	4	93.111	68.257	6.93922	6.93922	NaN	APDFVFYAPR	P26041;Q3TZQ2;Q05DU4;Q3U111;Q3TH46;P26043;Q05CE6;Q7TSG6;Q8C2N4;P26040;Q3UL48;Q3UXR4;Q4KML7;Q3TCP5;Q8CBU4
Htr1b	5-hydroxytryptamine receptor 1B	-0.276437	NaN	GlyGly (K)	PAF6779A15RW2_CFXG1			1	2241.14	53.542	53.542	0.00093298	1	30.767	28.503	6.6988	6.6988	NaN	APDVPSESGSPVYVNQVKVR	P28334;Q0VES5
Vps13c	Vacuolar protein sorting-associated protein 13C	NaN	-0.534746	Oxidation (M),GlyGly (K)	PAF6779A43RW2_CFXC5			1	1601.86	64.951	64.951	0.038913	1	32.068	22.28	6.92893	NaN	6.92893	APFTVKNALGVPMK	A1ILG8;Q8BX70;E9QLN1
Vps13c	Vacuolar protein sorting-associated protein 13C	-0.600841	-0.226561	GlyGly (K)	PAF6779A6RW2_CFXB1_150427154828			1	1585.86	73.869	73.869	0.00010473	13	71.548	59.965	7.703	7.44959	7.34846	APFTVKNALGVPMK	A1ILG8;Q8BX70;E9QLN1
Kif15	Kinesin-like protein KIF15	NaN	1.33485	Acetyl (Protein N-term),GlyGly (K)	PAF6779A38RW2_CFXF4			1	1172.56	31.655	31.655	0.042042	1	18.312	18.312	7.52631	NaN	7.52631	APGCKSELR	Q6P9L6;Q8BT68
Pkm2	Pyruvate kinase isozymes M1/M2	-0.365469	0.222063	Unmodified	PAF6779A38RW2_CFXF4			0	839.523	48.932	48.932	0.017036	8	113.71	34.238	8.30522	8.17542	7.7174	APIIAVTR	P52480
Fn1	Fibronectin;Anastellin	1.74309	0.0661237	Unmodified	PAF6779A38RW2_CFXF4			0	1002.59	64.125	64.125	8.0667e-05	5	144.12	122.59	7.43892	7.29203	6.89676	APITGYIIR	G5E8B8;G5E8M2;Q3UGY5;Q3UHL6;G3X9J7;B9EHT6;Q3UH17;P11276;Q3TCF1;B7ZNJ1;Q3UHR1;Q3TBB4;Q3UZF9
		NaN	NaN	Unmodified	PAF6779A11RW2_CFXC1			0	1975.91	55.137	55.137	0.0051638	1	25.508	8.3494	NaN	NaN	NaN	APLSATCCAAASAPVSSAER	TGME49_313445
Pdlim5	PDZ and LIM domain protein 5	-0.393965	NaN	Unmodified	PAF6779A19RW2_CFXC2			0	1228.66	46.682	46.682	0.0011877	3	62.528	62.528	7.17278	7.17278	NaN	APRPFGSVSSPK	Q2Q7P0;Q8CI51;E9PYR9
Gm4294;Gm10020;Rpl15-ps2;Rpl15;Gm5292	Ribosomal protein L15;60S ribosomal protein L15	0.242601	-0.559516	Unmodified	PAF6779A52RW2_CFXD6			0	1036.58	23.833	23.833	0.0074208	3	73.985	73.985	7.98327	7.54731	7.78504	APRPTRPDK	E9PWH9;E9QAZ2;F8WI79;Q5M8Q0;Q9CZM2;D3Z0H4;B8JKK2
Atp5l	ATP synthase subunit g, mitochondrial	-0.0499095	NaN	Oxidation (M)	PAF6779A17RW2_CFXA2			0	1563.81	44.637	44.637	1.0398e-07	3	88.73	72.591	7.28722	7.28722	NaN	APSMVAAAVTYSKPR	Q9CQY3;Q9CPQ8;Q9D037
Atp5l	ATP synthase subunit g, mitochondrial	0.25123	0.148479	Unmodified	PAF6779A17RW2_CFXA2			0	1547.81	56.904	56.904	0.004521	3	45.864	45.864	7.14662	6.99661	6.61213	APSMVAAAVTYSKPR	Q9CQY3;Q9CPQ8;Q9D037
Sdc2	Syndecan-2;Syndecan	0.212116	0.713784	GlyGly (K)	PAF6779A14RW2_CFXF1			1	1039.5	44.577	44.577	0.034332	11	65.252	65.252	8.57831	8.42847	8.04336	APTKEFYA	P43407;Q99L05
Gvin1;Gm1966	Interferon-induced very large GTPase 1	0.294774	0.772899	Unmodified	PAF6779A8RW2_CFXB1			0	1201.72	90.328	90.328	0.00079048	7	76.655	69.088	6.75346	6.61484	6.19002	AQAFLVLTALR	F8WJ19;Q80SU7;Q3U0G9;E9PVA3;Q3TBC0
Bag2	BAG family molecular chaperone regulator 2	0.184048	0.598842	Acetyl (Protein N-term),GlyGly (K)	PAF6779A13RW2_CFXE1			1	971.54	26.783	26.783	0.0021735	19	101.64	81.314	8.71717	8.405	8.427	AQAKISAK	Q91YN9
Gm10709;Rpl29;Rpl29-ps5;Rpl29-ps2;Gm5561;Gm17669;Gm5218	60S ribosomal protein L29	-0.0729976	-0.251419	Unmodified	PAF6779A38RW2_CFXF4			0	1038.55	18.993	18.993	0.0021838	3	69.01	56.797	7.08846	6.70603	6.85595	AQASAPAQAPK	D3Z1N9;P47915;Q5M8M8;F6WZ54;D3YTZ1;G3UWG9;F6QL70;F6YH22
Gm10709;Rpl29;Rpl29-ps5;Rpl29-ps2;Gm5561	60S ribosomal protein L29	0.347546	-0.116582	GlyGly (K)	PAF6779A42RW2_CFXB5			1	1704.89	25.361	25.361	0.0012472	3	41.378	34.649	7.19112	6.83491	6.93905	AQASAPAQAPKGAQAPK	D3Z1N9;P47915;Q5M8M8;F6WZ54;D3YTZ1;G3UWG9
Atp2b1		0.794157	NaN	2 Oxidation (M),GlyGly (K)	PAF6779A17RW2_CFXA2			1	2909.27	33.302	33.302	0.018351	1	11.421	11.421	7.27524	7.27524	NaN	AQDGAAMEMQPLKSEEGGDGDEKDKK	G5E829;Q8K314
Atp2b1		0.0637258	NaN	Oxidation (M),GlyGly (K)	PAF6779A17RW2_CFXA2			1	2893.27	38.319	38.319	0.0013501	1	24.896	24.896	7.2477	7.2477	NaN	AQDGAAMEMQPLKSEEGGDGDEKDKK	G5E829;Q8K314
Atp2b1		0.528115	-0.622932	GlyGly (K)	PAF6779A42RW2_CFXB5			1	2877.28	46.025	46.025	0.00021753	3	29.591	29.591	7.30837	6.57575	7.21948	AQDGAAMEMQPLKSEEGGDGDEKDKK	G5E829;Q8K314
Rpl11;Gm10288;Gm10036	60S ribosomal protein L11	0.243643	-0.0603973	Acetyl (Protein N-term),GlyGly (K)	PAF6779A37RW2_CFXE4			1	1557.68	33.032	33.032	1.4923e-13	9	114.82	114.82	7.4041	7.04583	7.15366	AQDQGEKENPMR	A2BH07;D3Z3K1;E9PYL9;Q9CXW4
Icam1	Intercellular adhesion molecule 1	0.372468	0.36614	GlyGly (K)	PAF6779A43RW2_CFXC5			1	1142.63	35.286	35.286	0.00058884	49	129.1	67.746	8.85466	8.53274	8.57354	AQEEAIKLK	P13597;Q3TB21;Q3THH5;Q3U7Q9;Q3U7T2;Q3U8M7;Q3UAU5;Q3UDJ5;Q3UE52;Q4FK06;Q3TB10;Q922B3
Icam1	Intercellular adhesion molecule 1	0.421477	0.271187	GlyGly (K)	PAF6779A42RW2_CFXB5			1	1689.9	45.865	45.865	4.7375e-12	31	96.591	96.591	8.27107	7.96196	7.97797	AQEEAIKLKGQAPPP	P13597;Q3TB21;Q3THH5;Q3U7Q9;Q3U7T2;Q3U8M7;Q3UAU5;Q3UDJ5;Q3UE52;Q4FK06;Q3TB10;Q922B3
Akap12	A-kinase anchor protein 12	NaN	NaN	GlyGly (K)	PAF6779A6RW2_CFXB1_150427154828			1	2544.31	87.008	87.008	0.051787	1	26.754	22.486	6.14569	6.14569	NaN	AQENVELPQLKGAVYVSEELSK	B2RRE0;Q9WTQ5
Sec31a	Protein transport protein Sec31A	NaN	0.222928	GlyGly (K)	PAF6779A42RW2_CFXB5			1	2047.96	29.8	29.8	0.000203	3	49.049	42.781	6.97312	NaN	6.97312	AQGKPVSGQESSQSPYER	Q3UPL0;E9Q9G9
Lmna	Prelamin-A/C;Lamin-A/C	0.0115443	-0.782869	GlyGly (K)	PAF6779A6RW2_CFXB1_150427154828			1	2115.02	51.997	51.997	4.173e-14	7	91.355	76.781	7.88581	7.73386	7.35599	AQHEDQVEQYKKELEK	B3RH23;P48678;Q3U733;B3RH24;Q3UCU3;Q3U7I5
Hspb1	Heat shock protein beta-1	NaN	1.31794	GlyGly (K)	PAF6779A42RW2_CFXB5			1	1727.84	26.575	26.575	0.00018051	2	56.959	50.077	6.92019	NaN	6.92019	AQIGGPEAGKSEQSGAK	P14602;Q545F4
Itm2a	Integral membrane protein 2A	-0.4654	0.339365	GlyGly (K)	PAF6779A18RW2_CFXB2			1	1241.71	48.809	48.809	3.1317e-05	17	116.23	86.466	7.81088	7.55866	7.45484	AQILTGKELR	A2ACA1;Q61500
Dcun1d1;Tes3-ps	DCN1-like protein 1	NaN	NaN	Oxidation (M),GlyGly (K)	PAF6779A21RW2_CFXE2			1	1882.96	41.723	41.723	0.032659	1	53.995	39.954	NaN	NaN	NaN	AQIPKMEQELKEPGR	Q3TMV8;Q9QZ73;D3Z546;Q3UT23;D3Z2L7;D3Z0B8
Dcun1d1;Tes3-ps	DCN1-like protein 1	0.229095	0.476019	GlyGly (K)	PAF6779A6RW2_CFXB1_150427154828			1	1866.96	57.215	57.215	1.0538e-07	8	81.311	49.483	7.61773	7.47087	7.07555	AQIPKMEQELKEPGR	Q3TMV8;Q9QZ73;D3Z546;Q3UT23;D3Z2L7;D3Z0B8
Tpr		NaN	NaN	GlyGly (K)	PAF6779A45RW2_CFXE5			1	1186.67	33.835	33.835	0.010974	1	60.49	45.346	6.19501	NaN	6.19501	AQKAVASLSAK	E9PZZ3;F6ZDS4;Q7M739;Q3V1L5;Q921B9;Q3TZB5;Q32P08;Q05CS8;Q8BU18
Tpm1	Tropomyosin alpha-1 chain	-0.411969	NaN	GlyGly (K)	PAF6779A6RW2_CFXB1_150427154828			1	2073.04	60.368	60.368	0.0010901	1	37.092	37.092	6.25897	6.25897	NaN	AQKDEEKMEIQEIQLK	G5E8R1;E9Q455;G5E8R0;G5E8R2;E9Q456;E9Q453;A2RRI1;F8WID5;B7ZNL3;E9Q448;Q564G1;E9Q454;P58771;Q545Y3;Q8BSH3;E9Q452;E9Q450;Q8BP43
Acly	ATP-citrate synthase	NaN	NaN	GlyGly (K)	PAF6779A17RW2_CFXA2			1	1312.74	49.941	49.941	0.0064671	1	66.267	51.587	6.20216	6.20216	NaN	AQKLLVGVDEK	Q3V117;A2A4H2;Q3TED3;Q91V92;Q3UEA1;Q3TS02
Itga5	Integrin alpha-5;Integrin alpha-5 heavy chain;Integrin alpha-5 light chain	-0.182565	0.103263	GlyGly (K)	PAF6779A38RW2_CFXF4			1	1211.61	34.163	34.163	3.104e-06	41	91.549	91.549	8.40254	8.10319	8.09978	AQLKPPATSDA	P11688;Q80YP5
Nae1	NEDD8-activating enzyme E1 regulatory subunit	-0.35208	0.114367	Acetyl (Protein N-term),GlyGly (K)	PAF6779A38RW2_CFXF4			1	1009.59	47.141	47.141	0.013018	4	42.869	25.357	7.01051	6.725	6.69343	AQPGKILK	Q3UK27;Q8VBW6;E0CZE0;Q3TS59
Psma1	Proteasome subunit alpha type;Proteasome subunit alpha type-1	0.0768737	NaN	GlyGly (K)	PAF6779A13RW2_CFXE1			1	2277.98	36.136	36.136	0.00052744	2	33.405	32.25	6.82677	6.82677	NaN	AQPSQAAEEPAEKADEPMEH	Q3TS44;Q9R1P4;E9Q3B7;Q8BTU5
Psma1	Proteasome subunit alpha type;Proteasome subunit alpha type-1	NaN	0.297367	Oxidation (M),GlyGly (K)	PAF6779A38RW2_CFXF4			1	2293.98	29.084	29.084	3.0244e-05	2	39.237	38.723	6.87432	NaN	6.87432	AQPSQAAEEPAEKADEPMEH	Q3TS44;Q9R1P4;E9Q3B7;Q8BTU5
Myh9	Myosin-9	0.220144	0.0931545	Acetyl (Protein N-term),GlyGly (K)	PAF6779A36RW2_CFXD4			1	1667.82	58.946	58.946	3.2587e-08	6	86.291	78.882	7.03205	6.78475	6.66971	AQQAADKYLYVDK	Q8VDD5;Q8BIE2;Q14B05;Q8BIM8;E9Q3T2;F2Z494
Atp5f1	ATP synthase subunit b, mitochondrial	-0.176961	NaN	Unmodified	PAF6779A45RW2_CFXE5			0	1040.61	26.108	26.108	0.0039746	2	69.598	44.039	6.76026	6.76026	NaN	AQQALVQKR	Q3TJD4;Q3UF04;Q5I0W0;Q9CQQ7
Msn	Moesin	-0.351967	0.604261	GlyGly (K)	PAF6779A43RW2_CFXC5			1	1187.61	26.793	26.793	0.00030105	3	87.298	40.01	7.08814	6.70141	6.85863	AQSEAEKLAK	P26041;Q3TZQ2;Q05DU4
Msn	Moesin	NaN	0.00949053	GlyGly (K)	PAF6779A48RW2_CFXH5			1	1472.76	32.465	32.465	0.0054332	1	54.7	37.674	6.56236	NaN	6.56236	AQSEAEKLAKER	P26041;Q3TZQ2;Q05DU4
Myh14	Myosin-14	0.96965	0.746141	GlyGly (K)	PAF6779A1RW2_CFXA1			1	1846.94	68.006	68.006	2.8226e-19	18	112.34	0	7.87643	7.69859	7.40279	AQTKEQADFALEALAK	B3F3T1;Q6URW6
Aimp1	Aminoacyl tRNA synthase complex-interacting multifunctional protein 1;Endothelial monocyte-activating polypeptide 2	NaN	NaN	GlyGly (K)	PAF6779A39RW2_CFXG4			1	1133.55	26.618	26.618	0.0022074	1	71.221	36.689	6.45054	NaN	6.45054	AQTMANSGIK	Q3UZG4;Q8C2U7;P31230
Usp5	Ubiquitin carboxyl-terminal hydrolase 5;Ubiquitin carboxyl-terminal hydrolase	0.224992	NaN	GlyGly (K)	PAF6779A6RW2_CFXB1_150427154828			1	3812.84	100.48	100.48	8.9557e-15	1	56.383	56.383	7.27777	7.27777	NaN	AQVPFSSCLEAYGAPEQVDDFWSTALQAKSVAVK	P56399;Q3U4W8
		4.0574	-3.66938	GlyGly (K)	PAF6779A52RW2_CFXD6			1	1811.85	25.319	25.319	4.8932e-26	24	108.71	108.71	8.41182	7.97575	8.21365	ARQEESEAKGTAEHR	TGME49_226380
Trim25	E3 ubiquitin/ISG15 ligase TRIM25	NaN	1.06771	GlyGly (K)	PAF6779A42RW2_CFXB5			1	1441.75	26.398	26.398	0.0056442	1	42.789	32.835	6.48404	NaN	6.48404	ASAAQPDSVGVKAK	Q61510;Q5SU71;Q3TU94;Q922N9
Tln1	Talin-1	NaN	-0.310576	Unmodified	PAF6779A37RW2_CFXE4			0	1454.76	45.631	45.631	0.016967	2	41.092	27.688	6.43374	NaN	6.43374	ASAGPQPLLVQSCK	F8WGT0;Q80TM2;P26039;Q3UHS6;F6S1V7;A2AIM6
Eif2ak2	Interferon-induced, double-stranded RNA-activated protein kinase	-0.442758	-0.866095	Acetyl (Protein N-term),GlyGly (K)	PAF6779A36RW2_CFXD4			1	1741.8	68.468	68.468	7.8952e-06	7	76.262	63.384	7.12584	6.83614	6.81318	ASDTPGFYMDKLNK	Q03963;Q91YN2
Nup153		-0.152378	-0.466496	Acetyl (Protein N-term),GlyGly (K)	PAF6779A38RW2_CFXF4			1	1555.77	43.121	43.121	3.2595e-40	4	135.37	127.96	7.19137	6.8938	6.88682	ASEAGGIGGGGGGGKIR	E9Q3G8;Q80WR0
Appl1	DCC-interacting protein 13-alpha	NaN	-0.0802404	GlyGly (K)	PAF6779A49RW2_CFXA6			1	1330.68	24.876	24.876	0.0017293	2	63.283	45.419	7.2521	NaN	7.2521	ASEKQKEIER	Q8K3H0
Pdcd6ip	Programmed cell death 6-interacting protein	-0.387473	0.051024	Acetyl (Protein N-term)	PAF6779A7RW2_CFXA1			0	1260.72	92.268	92.268	0.00051868	3	81.338	70.125	6.41994	6.1887	6.03571	ASFIWVQLKK	Q6ZPS9;B8JJL8;Q80Y09;Q9WU78;E9QQ36
Vcp	Transitional endoplasmic reticulum ATPase	1.31312	-0.649865	Acetyl (Protein N-term),GlyGly (K)	PAF6779A2RW2_CFXB1			1	1803.88	61.559	61.559	4.0093e-158	85	251.35	216	9.42622	9.15897	9.08856	ASGADSKGDDLSTAILK	Q01853
Vcp	Transitional endoplasmic reticulum ATPase	0.27694	-0.360305	Acetyl (Protein N-term),GlyGly (K)	PAF6779A39RW2_CFXG4			1	2060.04	57.959	57.959	2.8566e-80	235	171.71	171.71	9.48232	9.15603	9.20515	ASGADSKGDDLSTAILKQK	Q01853
Ahnak		0.153527	NaN	GlyGly (K)	PAF6779A41RW2_CFXA5			1	2046.01	48.21	48.21	8.0367e-08	2	54.288	41.44	6.75827	6.37107	6.52911	ASGCDVKLSSGQISGPEIK	E9Q616;A0PJF4;Q8VDN3;E9Q1H8;Q8BKS2;Q6UIL4;Q8CGE7
Cald1		-0.125783	-0.111976	GlyGly (K)	PAF6779A44RW2_CFXD5			1	1912.92	28.558	28.558	0.001828	4	30.428	30.428	7.44331	6.86913	7.30867	ASGDKEAEGAPQVEAGKR	E9QA16;Q8VCQ8;Q3UGC3;E9Q0M9;E9QA15;D3Z6I7;F6QLP8;F6T2Z7;F7CVG0;Q8VD79;F6ZAW1;F6RGN9
Rpl8	60S ribosomal protein L8	0.0282781	-0.202008	Unmodified	PAF6779A47RW2_CFXG5			0	1815.91	42.36	42.36	6.3881e-14	4	93.754	86.346	7.20629	6.88753	6.92229	ASGNYATVISHNPETKK	P62918;Q3UJS0;Q3THC7;Q9Z237
Hist1h1c;Hist1h1d	Histone H1.2;Histone H1.3	NaN	-1.53738	GlyGly (K)	PAF6779A2RW2_CFXB1			1	1839.01	82.55	82.55	1.6404e-07	4	61.102	48.72	7.08952	NaN	7.08952	ASGPPVSELITKAVAASK	P15864;Q5SZA3;P43277;Q149Z9
Arhgap12		NaN	NaN	Acetyl (Protein N-term),2 GlyGly (K)	PAF6779A45RW2_CFXE5			2	1119.55	22.896	22.896	0.012519	1	47.574	6.8069	6.84359	NaN	6.84359	ASKDKSSK	Q8R1F4
Rbbp7	Histone-binding protein RBBP7	0.0322264	-0.338633	Acetyl (Protein N-term),GlyGly (K)	PAF6779A36RW2_CFXD4			1	1725.75	61.842	61.842	2.5583e-08	9	87.498	87.498	7.30649	7.06558	6.93563	ASKEMFEDTVEER	Q3UJI2;Q60973;Q8C5H3;A2AFJ1;A2AFI9
Rbbp7	Histone-binding protein RBBP7	NaN	-0.249874	Acetyl (Protein N-term),Oxidation (M),GlyGly (K)	PAF6779A36RW2_CFXD4			1	1741.75	49.8	49.8	7.8895e-05	4	58.487	50.762	6.77589	NaN	6.77589	ASKEMFEDTVEER	Q3UJI2;Q60973;Q8C5H3;A2AFJ1;A2AFI9
Il1rl1	Interleukin-1 receptor-like 1	-0.197614	1.75061	GlyGly (K)	PAF6779A43RW2_CFXC5			1	1400.76	38.673	38.673	4.6134e-11	13	92.063	62.764	7.80623	7.49034	7.51957	ASKTASVAAPLSGK	P14719
Pa2g4	Proliferation-associated protein 2G4	0.0100327	NaN	GlyGly (K)	PAF6779A12RW2_CFXD1			1	2192.97	43.115	43.115	0.013003	1	22.375	22.375	7.06209	7.06209	NaN	ASKTVENATSGETLEENGAGD	P50580;Q3TGU7
Plin2	Perilipin-2	-0.310689	0.557876	GlyGly (K)	PAF6779A44RW2_CFXD5			1	1329.73	32.107	32.107	0.00045448	3	74.944	74.944	6.8721	6.41405	6.68614	ASLKVQQSEVK	P43883;Q3U711;Q541S0;Q9CY19;Q8C5B5
Psme3	Proteasome activator complex subunit 3	NaN	-0.519094	Acetyl (Protein N-term),GlyGly (K)	PAF6779A37RW2_CFXE4			1	1384.76	65.399	65.399	4.0656e-06	6	87.363	45.362	7.16744	6.96474	6.73911	ASLLKVDQEVK	P61290;Q4FK54;A2A4J3
Clec2d	C-type lectin domain family 2 member D	NaN	NaN	GlyGly (K)	PAF6779A6RW2_CFXB1_150427154828			1	2579.36	88.152	88.152	0.0011032	1	40.369	32.055	6.34531	6.34531	NaN	ASLPMLSPTGSPQEVEVGKILQGK	F5BFH0;Q91V08
Anxa2	Annexin A2;Annexin	0.0429769	NaN	GlyGly (K)	PAF6779A6RW2_CFXB1_150427154828			1	2308.1	90.816	90.816	0.0010868	2	29.766	21.812	6.68779	6.68779	NaN	ASMKGLGTDEDSLIEIICSR	P07356;Q542G9;Q3UCD3;Q9CZI7;B0V2N7;B0V2N8
Cbx3;Gm6901	Chromobox protein homolog 3	-0.264957	NaN	Acetyl (Protein N-term),GlyGly (K)	PAF6779A13RW2_CFXE1			1	1145.6	23.257	23.257	0.0028498	1	56.563	28.164	6.68279	6.68279	NaN	ASNKTTLQK	P23198;Q32P00;Q9DCC5;D3Z313;D3Z1A9;D3YV86
Hnrnpc	Heterogeneous nuclear ribonucleoproteins C1/C2	0.450104	0.0368901	Acetyl (Protein N-term),GlyGly (K)	PAF6779A12RW2_CFXD1			1	1357.66	26.704	26.704	0.0001308	5	69.451	69.451	7.33997	7.01326	7.06318	ASNVTNKTDPR	Q3U6P5;Q9Z204
Stam	Signal transducing adapter molecule 1	0.092894	NaN	GlyGly (K)	PAF6779A41RW2_CFXA5			1	1638.89	43.151	43.151	0.0029609	2	45.33	34.068	6.97961	6.91296	6.13274	ASPALVAKDPGTVATK	Q3UMC8;P70297;Q3TQ49;Q3UGN9;A2ARJ0
Clint1	Clathrin interactor 1	NaN	-0.0416993	GlyGly (K)	PAF6779A44RW2_CFXD5			1	2522.2	28.759	28.759	0.00072482	2	27.081	22.895	7.27293	NaN	7.27293	ASPDQNASTHTPQSSAKPSVPSSK	Q99KN9;Q3UPG6;Q5SUH7;Q3UGL3;Q5SUH6
Ccdc102a	Coiled-coil domain-containing protein 102A	NaN	-0.234211	Unmodified	PAF6779A38RW2_CFXF4			0	963.503	32.353	32.353	0.043872	1	56.432	27.283	7.02185	NaN	7.02185	ASQAALFEK	B2RTE5;Q3TMW1;A4FUJ5;Q8K398
Carhsp1	Calcium-regulated heat stable protein 1	NaN	NaN	GlyGly (K)	PAF6779A44RW2_CFXD5			1	1406.7	34.172	34.172	0.022382	1	47.288	36.137	NaN	NaN	NaN	ASQGPVYKGVCK	Q3U434;Q3UD53;Q5M9P7;Q9CR86
Atp6v1g1	V-type proton ATPase subunit G 1	-0.121148	NaN	Acetyl (Protein N-term),GlyGly (K)	PAF6779A12RW2_CFXD1			1	1940.01	67.923	67.923	5.5026e-21	4	113.69	98.531	6.96429	6.96429	NaN	ASQSQGIQQLLQAEKR	Q3U7E0;Q5HZY7;Q9CR51
		4.92897	-4.80108	Acetyl (Protein N-term),GlyGly (K)	PAF6779A37RW2_CFXE4			1	1489.71	26.301	26.301	1.8082e-15	4	116.84	95.207	7.35038	6.66456	7.25013	ASSDSNAKLASQR	TGME49_240810
Hmgcs1	Hydroxymethylglutaryl-CoA synthase, cytoplasmic	-0.872711	-0.976617	GlyGly (K)	PAF6779A43RW2_CFXC5			1	1365.69	33.908	33.908	0.00020696	3	78.692	64.005	7.04689	6.70165	6.786	ASSELFNQKTK	Q3UJ70;Q3UWQ9;Q8JZK9;Q8K0I5;Q3UKE7
Lmna	Prelamin-A/C;Lamin-A/C	-0.628074	NaN	GlyGly (K)	PAF6779A1RW2_CFXA1			1	1745.83	17.819	17.819	0.0027134	1	33.308	30.599	6.96484	6.96484	NaN	ASSHSSQSQGGGSVTKK	B3RH23;P48678;Q3U733;B3RH24;Q3UCU3;Q3U7I5
Csnk1a1	Casein kinase I isoform alpha	0.00339428	-0.249736	Acetyl (Protein N-term),GlyGly (K)	PAF6779A12RW2_CFXD1			1	1579.78	51.884	51.884	8.8303e-27	7	124.45	108.91	7.35518	7.09864	7.00462	ASSSGSKAEFIVGGK	E9PWB2;E9Q3W1;E9Q2U6;Q3U772;Q8BK63;E9Q4G7;H7BXB1;Q3U844;Q6PJ87
Ogt	UDP-N-acetylglucosamine--peptide N-acetylglucosaminyltransferase 110 kDa subunit	-0.0241777	-0.258304	Acetyl (Protein N-term),GlyGly (K)	PAF6779A11RW2_CFXC1			1	1773.85	38.925	38.925	6.4516e-37	13	132.44	132.44	7.68926	7.2682	7.48216	ASSVGNVADSTEPTKR	Q8CGY8;Q3TQV0;Q8C676
Cmklr1	Chemokine-like receptor 1	NaN	-0.716149	GlyGly (K)	PAF6779A38RW2_CFXF4			1	1291.63	33.783	33.783	0.00045448	2	74.944	74.944	7.23613	6.44152	7.16017	ASVNEKETSTL	P97468;Q497D3
Hnrnpu	Heterogeneous nuclear ribonucleoprotein U	NaN	0.63292	GlyGly (K)	PAF6779A45RW2_CFXE5			1	1009.52	22.45	22.45	0.021812	1	72.643	50.002	6.89949	NaN	6.89949	ASYGVSKGK	Q3TVV6;Q3TWN5;Q3TXW2;Q3ULH5;Q8C290;Q8VEK3;G3XA10;O88568;Q3TS50;Q3TGN5
Psmb5	Proteasome subunit beta type-5;Proteasome subunit beta type	-0.154194	-0.124047	Unmodified	PAF6779A42RW2_CFXB5			0	1407.77	41.302	41.302	8.0854e-05	3	75.911	75.911	6.89341	6.65596	6.51784	ATAGAYIASQTVKK	O55234;D3Z2T2
Psmb5	Proteasome subunit beta type-5;Proteasome subunit beta type	0.0589538	0.413161	GlyGly (K)	PAF6779A17RW2_CFXA2			1	1521.82	42.253	42.253	3.1403e-17	9	109.22	109.22	7.56961	7.15993	7.35539	ATAGAYIASQTVKK	O55234;D3Z2T2
Gvin1;Gm4070	Interferon-induced very large GTPase 1	NaN	0.0837921	Acetyl (Protein N-term),GlyGly (K)	PAF6779A36RW2_CFXD4			1	1906.88	51.352	51.352	0.0019956	1	30.543	30.543	6.48173	NaN	6.48173	ATAKCFTDEPQLQSR	F8WJ19;Q80SU7;H3BL64
Eef1d	Elongation factor 1-delta	NaN	NaN	Oxidation (M)	PAF6779A18RW2_CFXB2			0	1438.7	24.899	24.899	0.020369	1	41.644	35.208	NaN	NaN	NaN	ATAPQTQHVSPMR	P57776;Q80T06;E9QN08;F6ZFU0;Q91VK2;D3YUQ9;D3YZT9;D3Z7N2
Eef1d	Elongation factor 1-delta	NaN	1.45423	Unmodified	PAF6779A43RW2_CFXC5			0	1422.7	30.906	30.906	2.8068e-18	3	123.95	94.141	7.26802	NaN	7.26802	ATAPQTQHVSPMR	P57776;Q80T06;E9QN08;F6ZFU0;Q91VK2;D3YUQ9;D3YZT9;D3Z7N2
Ube2v1;Gm20431;Gm8325;Gm5830	Ubiquitin-conjugating enzyme E2 variant 1	NaN	NaN	GlyGly (K)	PAF6779A2RW2_CFXB1			1	1766.94	57.922	57.922	0.042775	1	30.961	30.961	6.10897	NaN	6.10897	ATAVLAKWQNSHSIK	Q569Y6;Q9CZY3;E9PY39;B7ZBY8;B7ZBY7;D3Z1I3;D3YXL3
Prdx1	Peroxiredoxin-1	NaN	NaN	Unmodified	PAF6779A37RW2_CFXE4			0	1163.56	43.812	43.812	0.012357	1	58.676	27.603	NaN	NaN	NaN	ATAVMPDGQFK	B1AXW7;P35700;Q3U9J9;B1AXW6;B1AXW5;B1AXW4
Paics	Multifunctional protein ADE2;Phosphoribosylaminoimidazole-succinocarboxamide synthase;Phosphoribosylaminoimidazole carboxylase	-0.0745054	NaN	Acetyl (Protein N-term)	PAF6779A12RW2_CFXD1			0	1140.69	55.71	55.71	6.246e-05	1	83	61.493	6.42744	6.42744	NaN	ATAVVVNIGKK	Q9DCL9;D6RCU8;D3Z6P1
Paics	Multifunctional protein ADE2;Phosphoribosylaminoimidazole-succinocarboxamide synthase;Phosphoribosylaminoimidazole carboxylase	NaN	NaN	Acetyl (Protein N-term),GlyGly (K)	PAF6779A12RW2_CFXD1			1	1254.73	55.327	55.327	0.00063984	1	72.006	39.997	NaN	NaN	NaN	ATAVVVNIGKK	Q9DCL9;D6RCU8;D3Z6P1
Efhd2	EF-hand domain-containing protein D2	NaN	-0.875592	Acetyl (Protein N-term),GlyGly (K)	PAF6779A37RW2_CFXE4			1	1345.68	55.79	55.79	0.00073358	1	77.593	42.872	6.30464	NaN	6.30464	ATDELASKLSR	Q8C845;Q9D8Y0
Idh1	Isocitrate dehydrogenase [NADP];Isocitrate dehydrogenase [NADP] cytoplasmic	NaN	NaN	GlyGly (K)	PAF6779A6RW2_CFXB1_150427154828			1	2132.12	73.343	73.343	0.00087647	1	44.391	27.992	6.28391	6.28391	NaN	ATDFVVPGPGKVEITYTPK	Q8C338;F8WIY0;O88844;Q3TJ51;Q5HZJ8;Q0QER9
Ugcg	Ceramide glucosyltransferase	NaN	0.914258	GlyGly (K)	PAF6779A43RW2_CFXC5			1	1150.56	20.811	20.811	0.039726	1	45.161	32.935	6.57518	NaN	6.57518	ATDKQPYSK	O88693
Myh9;Myh11;Myh14	Myosin-9;Myosin-11;Myosin-14	0.277552	0.162468	GlyGly (K)	PAF6779A1RW2_CFXA1			1	1137.57	29.18	29.18	0.00073588	38	119.68	51.457	8.56844	8.25365	8.28074	ATDKSFVEK	Q8VDD5;Q69ZX3;Q8R384;E9QPE7;O08638;B3F3T1;Q6URW6
Ptrf	Polymerase I and transcript release factor	0.326389	NaN	GlyGly (K)	PAF6779A6RW2_CFXB1_150427154828			1	3227.64	94.223	94.223	0.0042209	1	20.261	18.019	6.532	6.532	NaN	ATEEPSGTGSDELIKSDQVNGVLVLSLLDK	O54724;Q3U4N4;Q3TER0
Ncl	Nucleolin	0.220597	NaN	Unmodified	PAF6779A1RW2_CFXA1			0	1660.94	57.331	57.331	0.00031551	4	66.004	66.004	7.12992	7.12992	NaN	ATFIKVPQNPHGKPK	P09405;Q3TGR3;Q3TL52;Q3TT41;Q8CD23;Q8CE30
Ubr5	E3 ubiquitin-protein ligase UBR5	-0.164271	1.00633	GlyGly (K)	PAF6779A13RW2_CFXE1			1	1206.62	57.343	57.343	0.011993	2	52.79	0.86301	7.92996	7.71912	7.51496	ATFLGLTNEK	E9Q2H1;Q80TP3;Q3TSI5
Rragb;Rraga	Ras-related GTP-binding protein B;Ras-related GTP-binding protein A	-0.0507454	0.316957	Unmodified	PAF6779A8RW2_CFXB1			0	1465.74	66.209	66.209	3.6139e-06	5	88.187	88.187	7.14129	7.03109	6.49185	ATFLVISHYQCK	Q6NTA4;Q80X95
Iqgap1	Ras GTPase-activating-like protein IQGAP1	0.116629	0.457962	GlyGly (K)	PAF6779A6RW2_CFXB1_150427154828			1	2087.98	73.844	73.844	0.0013402	7	45.723	45.723	7.54739	7.33698	7.13171	ATFYGEQVDYYKSYIK	F6ZJB0;Q6ZQK2;G3UW45;Q9JKF1;Q80UW7;Q8CDT3;Q3TU98;Q8BPA6;Q8CC64
Fn1	Fibronectin;Anastellin	0.530948	NaN	Unmodified	PAF6779A6RW2_CFXB1_150427154828			0	1302.73	71.215	71.215	0.0040966	2	64.121	48.492	6.31389	6.31389	NaN	ATGVFTTLQPLR	G5E8B8;G5E8M2;Q3UGY5;Q3UHL6;G3X9J7;B9EHT6;Q3UH17;P11276;Q3TCF1;B7ZNJ1;Q3UHR1;Q3TBB4
Slc6a6	Sodium- and chloride-dependent taurine transporter;Transporter	0.8847	NaN	Acetyl (Protein N-term),2 GlyGly (K)	PAF6779A18RW2_CFXB2			2	1487.78	45.93	45.93	0.011004	3	34.206	30.054	6.99936	6.72556	6.66929	ATKEKLQCLK	O35316;Q3UPI8;Q8BRX2
Cotl1	Coactosin-like protein	NaN	-0.740336	Acetyl (Protein N-term),GlyGly (K)	PAF6779A42RW2_CFXB5			1	1346.66	35.85	35.85	0.0071926	1	57.348	46.825	6.90125	NaN	6.90125	ATKIDKEACR	Q544F6;Q9CQI6
Kars	Lysyl-tRNA synthetase;Lysine--tRNA ligase	NaN	NaN	Acetyl (Protein N-term),GlyGly (K)	PAF6779A36RW2_CFXD4			1	1815.88	45.583	45.583	0.00094565	1	55.213	45.931	5.87834	NaN	5.87834	ATLQESEVKVDGEQK	Q3TIV6;Q8C1V4;Q8C292;Q99MN1
Pdcd6ip	Programmed cell death 6-interacting protein	-0.0395595	0.105812	Unmodified	PAF6779A41RW2_CFXA5			0	1676.98	50.219	50.219	4.9218e-21	14	90.498	90.498	7.90027	7.70095	7.46617	ATLVKPTPVNVPVSQK	Q6ZPS9;B8JJL8;Q80Y09;Q9WU78
Aimp1	Aminoacyl tRNA synthase complex-interacting multifunctional protein 1;Endothelial monocyte-activating polypeptide 2	-0.0781998	0.430285	Acetyl (Protein N-term),GlyGly (K)	PAF6779A12RW2_CFXD1			1	1142.6	34.017	34.017	0.00044828	4	80.231	59.33	7.0887	6.7656	6.8087	ATNDAVLKR	Q3UZG4;Q8C2U7;P31230;Q3TUZ1
Cyb5b	Cytochrome b5 type B	NaN	0.29678	Acetyl (Protein N-term),GlyGly (K)	PAF6779A36RW2_CFXD4			1	2556.16	51.314	51.314	2.6491e-07	3	40.756	33.304	6.83303	NaN	6.83303	ATPEASGSGEKVEGSEPSVTYYR	Q3TN44;Q9CQX2
Eif4a1	Eukaryotic initiation factor 4A-I	-0.113701	-0.0729076	Unmodified	PAF6779A37RW2_CFXE4			0	1139.67	47.855	47.855	9.3456e-08	3	115.33	93.281	7.18084	6.91487	6.84169	ATQALVLAPTR	P60843;Q3TFG3;Q3UXC2;Q5F2A7;Q4FZL1;Q3TLL6;Q78WR5;Q3TSJ4
Rrbp1	Ribosome-binding protein 1	-0.0728604	0.0378742	GlyGly (K)	PAF6779A17RW2_CFXA2			1	1353.76	48.923	48.923	0.020977	2	37.995	23.986	7.07558	6.79825	6.74949	ATQKGDPVAILK	Q99PL5;A2AVJ7;Q6ZPS0
Map4;Mtap4	Microtubule-associated protein 4;Microtubule-associated protein	NaN	-0.245968	Unmodified	PAF6779A37RW2_CFXE4			0	1446.73	36.898	36.898	0.019066	1	37.092	20.46	6.3022	NaN	6.3022	ATSPSTLVSTGPSSR	P27546;E9QPW8;E9PZ43;F7CK47;E9QKJ8;E9PWC0
Rnf114	RING finger protein 114	-0.395721	0.12618	GlyGly (K)	PAF6779A17RW2_CFXA2			1	1300.67	26.133	26.133	0.0093214	5	48.004	38.566	7.59062	7.15314	7.39324	ATTKDASLQPR	A2A462;Q9ET26;Q8C521;E9Q233;Q3UC35
Ruvbl2	RuvB-like 2	0.13424	0.27739	Acetyl (Protein N-term),GlyGly (K)	PAF6779A12RW2_CFXD1			1	1511.83	55.393	55.393	2.2846e-12	4	99.531	53.741	6.64294	6.37743	6.30322	ATVAATTKVPEIR	Q3TXT7;Q3UXP2;Q9WTM5;D3YXQ8
Pfkl	6-phosphofructokinase, liver type	-0.854474	0.744764	Acetyl (Protein N-term),GlyGly (K)	PAF6779A12RW2_CFXD1			1	1199.65	59.569	59.569	0.0018082	4	65.347	32.118	6.81373	6.57828	6.43541	ATVDLEKLR	P12382
Tnpo1	Transportin-1	0.546309	NaN	Unmodified	PAF6779A1RW2_CFXA1			0	1286.78	81.054	81.054	0.026758	1	41.092	32.362	5.86098	5.86098	NaN	ATVGILITTIASK	Q8BFY9;Q3TKD0
Reep5		-0.549916	-0.24744	GlyGly (K)	PAF6779A17RW2_CFXA2			1	1300.7	42.733	42.733	0.0089334	2	45.915	40.073	6.99863	6.66275	6.72986	ATVNLLGDEKK	G3X8R0;Q5QGU0;Q921E4;Q9CQG4
Rps24	40S ribosomal protein S24	0.135665	NaN	GlyGly (K)	PAF6779A20RW2_CFXD2			1	1127.63	34	34	0.049184	1	53.327	26.654	6.38855	6.38855	NaN	ATVPKTEIR	Q9CQK2;P62849;Q3TIF8;Q5M9M7;Q9CY61;Q9D7P1;E9Q3V8;Q9DCA4
Snap23	Synaptosomal-associated protein;Synaptosomal-associated protein 23	-0.250719	-0.107088	GlyGly (K)	PAF6779A40RW2_CFXH4			1	2272.05	43.5	43.5	2.0109e-09	13	56.055	56.055	7.80039	7.63865	7.29308	ATWGDGGDNSPSNVVSKQPSR	Q9D3L3;A2AKH4;O09044;B0R030
Vcl	Vinculin	0.417868	0.305562	GlyGly (K)	PAF6779A1RW2_CFXA1			1	2308.14	69.906	69.906	1.3715e-18	6	88.264	82.45	7.5847	7.42241	7.0786	AVAGNISDPGLQKSFLDSGYR	Q64727
Serpinh1	Serpin H1	0.505779	NaN	Unmodified	PAF6779A13RW2_CFXE1			0	797.501	48.593	48.593	0.064484	1	71.223	40.653	7.35929	7.35929	NaN	AVAISLPK	P19324;Q3TJK3;Q3TWG9;Q8BVU9;Q8BV87;Q3TMD2
Kiaa1033	WASH complex subunit 7	-0.27453	0.482022	GlyGly (K)	PAF6779A42RW2_CFXB5			1	1873.91	22.466	22.466	1.0799e-12	6	96.993	73.855	7.74856	7.29405	7.56071	AVAKQQNVQSTSQDEK	Q3UMB9
Psmc1	26S protease regulatory subunit 4	NaN	-0.123874	Unmodified	PAF6779A38RW2_CFXF4			0	1277.67	46.242	46.242	0.0020843	1	62.924	17.667	6.26505	NaN	6.26505	AVANQTSATFLR	P62192;Q542I9
Psmc6	26S protease regulatory subunit 10B	-0.0985544	NaN	GlyGly (K)	PAF6779A6RW2_CFXB1_150427154828			1	2393.23	96.687	96.687	6.1299e-09	2	50.425	50.425	6.71829	6.71829	NaN	AVASQLDCNFLKVVSSSIVDK	P62334;Q14AQ1;Q8QZS9
Psmc6	26S protease regulatory subunit 10B	0.171125	NaN	GlyGly (K)	PAF6779A6RW2_CFXB1_150427154828			1	3169.61	100.53	100.53	1.5896e-112	1	132.24	123.62	6.92535	6.92535	NaN	AVASQLDCNFLKVVSSSIVDKYIGESAR	P62334;Q14AQ1;Q8QZS9
Slc1a5	Neutral amino acid transporter B(0)	1.22671	NaN	GlyGly (K)	PAF6779A16RW2_CFXH1			1	1150.6	24.916	24.916	0.0032283	5	64.297	55.083	7.18056	6.94558	6.8016	AVDPPKADPK	Q5U647;Q3UFR4;Q9ESU7;E9PXK5;E9PUM8;P51912
Slc1a5	Neutral amino acid transporter B(0)	NaN	0.0391384	Acetyl (Protein N-term),GlyGly (K)	PAF6779A37RW2_CFXE4			1	1192.61	30.693	30.693	0.0053874	1	40.589	40.589	6.81688	NaN	6.81688	AVDPPKADPK	Q5U647;Q3UFR4;Q9ESU7;E9PXK5;E9PUM8;P51912
Atp5a1	ATP synthase subunit alpha, mitochondrial;ATP synthase subunit alpha	-0.185613	NaN	Unmodified	PAF6779A12RW2_CFXD1			0	1025.59	58.378	58.378	0.0021558	2	93.111	64.384	6.5307	6.5307	NaN	AVDSLVPIGR	Q03265;D3Z6F5
Birc6	Baculoviral IAP repeat-containing protein 6	0.66708	-0.421515	GlyGly (K)	PAF6779A17RW2_CFXA2			1	1103.59	27.798	27.798	0.0018908	6	105.4	67.428	7.28858	7.02461	6.94706	AVDSTLKTR	O88738;H9KUX8
Usp25	Ubiquitin carboxyl-terminal hydrolase 25	-0.279887	-0.392648	GlyGly (K)	PAF6779A42RW2_CFXB5			1	1246.69	70.324	70.324	7.5006e-05	11	107.24	52.636	7.34264	7.01519	7.06651	AVEILKDAFK	P57080;Q8CBA4
Lin7c	Protein lin-7 homolog C	0.519962	0.111966	GlyGly (K)	PAF6779A17RW2_CFXA2			1	1240.71	56.032	56.032	1.1204e-07	11	105.86	66.716	7.31152	7.03567	6.98378	AVELLKAAQGK	A2ARI2;O88952;Q3UX93;Q3TTY6;Q3TS99
Atp1a1	Sodium/potassium-transporting ATPase subunit alpha-1	-0.0418037	NaN	GlyGly (K)	PAF6779A1RW2_CFXA1			1	1854.01	66.874	66.874	0.048874	1	18.413	12.115	6.41614	6.41614	NaN	AVFQANQENLPILKR	Q3TXF9;Q8VDN2;E9QAV3;Q3UCH8;Q8R3M4
Rpl37a	60S ribosomal protein L37a	0.382965	-0.421283	Unmodified	PAF6779A45RW2_CFXE5			0	1404.61	57.361	57.361	0.00014191	10	76.655	76.655	7.36745	7.11744	7.0086	AVGIWHCGSCMK	Q3U8M3;P61514;Q4VAF2;Q5M9N6;Q9CYW3
Tap1	Antigen peptide transporter 1	0.847466	NaN	GlyGly (K)	PAF6779A6RW2_CFXB1_150427154828			1	1726.85	78.977	78.977	0.052933	1	24.558	17.655	6.27621	6.27621	NaN	AVGSSEKIFEYLDR	P21958;Q3U543;Q3U6V4;Q62428;Q62429;Q78E61;Q3TBA3;Q5D0F3;F6QHF1
Psmd3	26S proteasome non-ATPase regulatory subunit 3	NaN	-0.00904517	Unmodified	PAF6779A45RW2_CFXE5			0	1420.68	50.654	50.654	0.031352	1	38.769	29.879	6.59684	NaN	6.59684	AVHGFFTSNNATR	P14685;Q3U5M8;Q3ULJ5;Q8BK46
Lamb1	Laminin subunit beta-1	NaN	NaN	Unmodified	PAF6779A44RW2_CFXD5			0	1067.65	35.045	35.045	0.044481	1	55.567	55.567	NaN	NaN	NaN	AVITVQRPGK	B9EKB0;E9QN70;Q3UHL7;P02469
Cdc42	Cell division control protein 42 homolog	-0.0958569	-0.359212	GlyGly (K)	PAF6779A43RW2_CFXC5			1	1609.81	48.523	48.523	1.0558e-11	13	100.55	100.55	7.77725	7.60908	7.28384	AVKYVECSALTQK	P60766;Q3UL78
Rac1;Rac3	Ras-related C3 botulinum toxin substrate 1;Ras-related C3 botulinum toxin substrate 3	0.102403	-1.04403	GlyGly (K)	PAF6779A43RW2_CFXC5			1	1221.69	41.5	41.5	5.9364e-05	59	105.78	105.78	8.40792	8.28384	7.80327	AVLCPPPVKK	Q3TLP8;P63001;Q8BPG5;Q9D859;Q8C4N8;P60764;Q14A12;Q8QZS2;A2AC13
Rac1;Rac3	Ras-related C3 botulinum toxin substrate 1;Ras-related C3 botulinum toxin substrate 3	NaN	-0.246858	Unmodified	PAF6779A43RW2_CFXC5			0	1107.65	38.481	38.481	0.020933	1	68.735	26.136	6.33682	NaN	6.33682	AVLCPPPVKK	Q3TLP8;P63001;Q8BPG5;Q9D859;Q8C4N8;P60764;Q14A12;Q8QZS2;A2AC13
Rac1	Ras-related C3 botulinum toxin substrate 1	0.0841809	-0.123874	GlyGly (K)	PAF6779A25RW2_CFXA3			1	1377.79	44.354	44.354	0.0010474	16	62.303	62.303	8.02882	7.87446	7.5047	AVLCPPPVKKR	Q3TLP8;P63001;Q8BPG5;Q9D859;Q8C4N8
Rac1	Ras-related C3 botulinum toxin substrate 1	0.303525	-1.07838	2 GlyGly (K)	PAF6779A25RW2_CFXA3			2	1491.83	44.133	44.133	0.0010489	8	74.162	74.162	7.38227	7.33764	6.37194	AVLCPPPVKKR	Q3TLP8;P63001;Q8BPG5;Q9D859;Q8C4N8
Pdcd6ip	Programmed cell death 6-interacting protein	-0.250477	0.532467	GlyGly (K)	PAF6779A41RW2_CFXA5			1	1554.84	49.315	49.315	4.7943e-54	123	195.1	195.1	9.00342	8.79385	8.58643	AVLDKAVQADGQVK	Q6ZPS9;B8JJL8;Q80Y09;Q9WU78
Pdcd6ip	Programmed cell death 6-interacting protein	NaN	0.567156	GlyGly (K)	PAF6779A44RW2_CFXD5			1	1839.98	47.163	47.163	3.033e-13	3	99.451	77.396	7.00056	NaN	7.00056	AVLDKAVQADGQVKER	Q6ZPS9;B8JJL8;Q80Y09;Q9WU78
Rpsa;Rpsa-ps10	40S ribosomal protein SA	0.194774	-0.255184	GlyGly (K)	PAF6779A17RW2_CFXA2			1	1727.97	71.132	71.132	7.0424e-10	10	88.73	88.73	7.60957	7.55852	6.65448	AVLKFAAATGATPIAGR	B2CY77;P14206;D3YTT7
Ipo4		-0.43328	NaN	Unmodified	PAF6779A23RW2_CFXG2			0	1454.85	43.89	43.89	0.063947	1	27.862	11.972	7.53007	7.53007	NaN	AVLQKKEQVGDLK	Q5U4C5
Cltc	Clathrin heavy chain 1	-0.0594937	0.231924	GlyGly (K)	PAF6779A19RW2_CFXC2			1	1168.62	47.298	47.298	0.0043229	14	80.239	47.118	7.48744	7.16113	7.21029	AVNYFSKVK	Q80U89;Q5SXR6;Q68FD5;Q3UPJ3;Q8K2I5;Q3TJ98;E9Q434
Slc35b2	Adenosine 3'-phospho 5'-phosphosulfate transporter 1	0.642009	-0.216535	GlyGly (K)	PAF6779A37RW2_CFXE4			1	1277.7	43.923	43.923	2.3859e-07	25	100.48	72.15	8.24888	8.02403	7.8554	AVPTEPPVQKV	Q3U399;Q3U866;Q91ZN5;Q3TJQ2
Rps3	40S ribosomal protein S3	0.0771019	0.377068	Acetyl (Protein N-term),GlyGly (K)	PAF6779A38RW2_CFXF4			1	928.534	31.276	31.276	0.011206	5	70.912	43.658	7.75315	7.49073	7.40973	AVQISKK	P62908;Q3UK56;Q5YLW3;Q9D0A2;Q3UCL7;Q9CZP6;D3YV43
Tgtp1;Tgtp;Tgtp2		-0.135272	0.113834	GlyGly (K)	PAF6779A6RW2_CFXB1_150427154828			1	1226.73	70.318	70.318	1.8786e-14	83	168.83	132.41	8.48565	8.19571	8.17324	AVSVIEKVLR	Q566I8;Q8K242;Q4FK68;Q62293;Q3T9E4;Q8BN19;Q60711;Q5SVP4
		NaN	NaN	GlyGly (K)	PAF6779A45RW2_CFXE5			1	980.529	31.158	31.158	4.1639e-06	239	95.909	48.335	9.64473	9.09475	9.50095	AVTKYTGK	TGME49_305160;TGME49_251870
Hist1h2bk;Hist2h2be	Histone H2B;Histone H2B type 1-K;Histone H2B type 2-E	1.50775	-2.35233	GlyGly (K)	PAF6779A45RW2_CFXE5			1	1081.58	34.357	34.357	1.6571e-06	216	94.309	73.338	9.24239	8.81728	9.03775	AVTKYTSAK	B2RVD5;Q8CGP1;Q64524
Hist1h2bf;Hist1h2bh;Hist1h2bc;Hist1h2bp;Hist1h2bj;Hist1h2ba;Hist3h2ba;Hist3h2bb;Hist1h2bb;Hist2h2bb;Hist1h2bm	Histone H2B type 1-F/J/L;Histone H2B type 1-H;Histone H2B type 1-C/E/G;Histone H2B type 1-P;Histone H2B;Histone H2B type 1-A;Histone H2B type 3-B;Histone H2B type 3-A;Histone H2B type 1-B;Histone H2B type 2-B;Histone H2B type 1-M	0.692129	-1.2849	GlyGly (K)	PAF6779A5RW2_CFXA1_150427113100			1	1097.57	28.902	28.902	8.7277e-09	524	157.96	78.482	10.1275	9.79446	9.85628	AVTKYTSSK	P10853;Q64478;Q6ZWY9;Q8CGP2;A0JLV3;A0JNS9;P70696;A2AB77;Q8CGP0;Q9D2U9;Q64475;Q64525;B2RTK3;P10854
Gm13646	Histone H2B	NaN	-0.91061	GlyGly (K)	PAF6779A42RW2_CFXB5			1	1785.86	40.075	40.075	0.040176	1	22.803	19.825	6.40273	NaN	6.40273	AVTKYTSSNIVCDSK	Q921L4
		NaN	-5.29342	GlyGly (K)	PAF6779A39RW2_CFXG4			1	1111.55	29.635	29.635	0.00024065	15	90.15	62.821	8.62064	7.66383	8.5698	AVTKYTTSGA	TGME49_209910
Rpl8	60S ribosomal protein L8	0.242772	-0.49283	Unmodified	PAF6779A13RW2_CFXE1			0	940.545	38.195	38.195	2.2895e-07	6	107.21	49.347	7.58568	7.37771	7.16605	AVVGVVAGGGR	P62918;Q3UJS0
Comt	Catechol O-methyltransferase	-0.247563	0.0319598	GlyGly (K)	PAF6779A38RW2_CFXF4			1	1389.69	36.231	36.231	0.002482	2	46.88	31.678	7.09486	6.68034	6.8837	AVYQGPGSSPVKS	O88587;Q91XH4
Isg15	Ubiquitin-like protein ISG15	NaN	0.0366088	Acetyl (Protein N-term),GlyGly (K)	PAF6779A38RW2_CFXF4			1	1014.55	58.099	58.099	0.019429	2	54.549	47.814	6.65211	NaN	6.65211	AWDLKVK	Q4FJR9;Q64339
Flnb	Filamin-B	NaN	NaN	Unmodified	PAF6779A6RW2_CFXB1_150427154828			0	1275.68	77.113	77.113	0.047183	1	36.284	36.284	NaN	NaN	NaN	AWGPGLHGGIVGR	Q80X90
Rnf213	E3 ubiquitin-protein ligase RNF213	-0.0302654	NaN	GlyGly (K)	PAF6779A6RW2_CFXB1_150427154828			1	2232.06	69.527	69.527	0.0026268	2	43.297	33.927	6.79743	6.79743	NaN	AYETVCQKQDKEFFGLR	E9Q555;B1ATE2
Rpl34	60S ribosomal protein L34	NaN	0.738638	Unmodified	PAF6779A39RW2_CFXG4			0	943.389	23.953	23.953	0.024947	1	65.347	64.35	6.47062	NaN	6.47062	AYGGSMCAK	Q9D1R9
Flna	Filamin-A	NaN	-0.363048	GlyGly (K)	PAF6779A42RW2_CFXB5			1	1674.84	46.451	46.451	0.0018957	1	61.212	44.143	6.96779	NaN	6.96779	AYGPGIEPTGNMVKK	Q8BTM8;B7FAU9;B9EKP5;B7FAV1;Q3U7N9;F6XC15
Tuba1c	Tubulin alpha-1C chain	0.239498	NaN	GlyGly (K)	PAF6779A6RW2_CFXB1_150427154828			1	3405.55	79.755	79.755	3.0808e-13	1	54.658	50.039	6.67569	6.67569	NaN	AYHEQLTVAEITNACFEPANQMVKCDPR	P68373;Q52L87;Q3TIZ0
Gpnmb	Transmembrane glycoprotein NMB	-0.200253	1.11743	GlyGly (K)	PAF6779A46RW2_CFXF5			1	1288.63	34.957	34.957	0.0028252	9	65.347	65.347	7.65433	7.20445	7.46395	AYKPIGNCPR	Q3TAV1;Q3TBB0;Q3TWC7;Q3TXG7;Q99P91
Sqstm1	Sequestosome-1	-0.423524	1.26604	GlyGly (K)	PAF6779A43RW2_CFXC5			1	1363.71	49.254	49.254	4.3019e-07	23	99.522	58.239	7.9703	7.75082	7.56878	AYLLGKEEATR	Q64337;D3YZJ1
Wdr52		2.35683	NaN	GlyGly (K)	PAF6779A6RW2_CFXB1_150427154828			1	1292.68	53.957	53.957	0.0028451	1	76.064	50.021	7.03723	7.03723	NaN	AYSIENARKK	E9Q5M6
Banf1	Barrier-to-autointegration factor	0.1153	-0.330991	Unmodified	PAF6779A7RW2_CFXA1			0	1348.81	99.645	99.645	1.0557e-05	5	81.017	81.017	6.76223	6.54839	6.35199	AYVVLGQFLVLK	O54962
Farp1		0.0984747	0.128557	GlyGly (K)	PAF6779A17RW2_CFXA2			1	1643.82	54.046	54.046	0.0030575	2	59.898	39.058	6.70114	6.3439	6.44986	AYYIAKEVSTTER	F8VPU2;C4IXU2;Q8K2R0
Cnn2	Calponin-2	-0.173895	0.942383	Unmodified	PAF6779A44RW2_CFXD5			0	1490.71	36.765	36.765	5.1537e-06	2	78.763	52.639	7.15155	6.80392	6.8926	CASQVGMTAPGTRR	Q08093;Q543F3;Q922F8;D3Z7R6
Thbd	Thrombomodulin	-1.10662	0.856946	GlyGly (K)	PAF6779A5RW2_CFXA1_150427113100			1	1696.87	58.597	58.597	0.00077724	3	60.628	60.628	7.08934	6.69602	6.8644	CASSAKEVVLQHVR	P15306;Q543W3
Anxa1	Annexin A1;Annexin	NaN	-0.316726	Unmodified	PAF6779A12RW2_CFXD1			0	1328.61	53.09	53.09	0.004293	2	65.395	27.92	6.43095	NaN	6.43095	CATSTPAFFAEK	P10107;Q4FJV4;Q4FK88;B7STB7;E9QA30;Q3US43
Irgm1	Immunity-related GTPase family M protein 1	0.131155	-0.135158	GlyGly (K)	PAF6779A6RW2_CFXB1_150427154828			1	1874.85	72.663	72.663	0.0022478	5	48.112	48.112	6.90589	6.74125	6.4049	CCEPLKTLYGTYEK	Q60766;Q5NCB5
Rps27a	Ubiquitin-40S ribosomal protein S27a;Ubiquitin;40S ribosomal protein S27a	NaN	0.0415233	GlyGly (K)	PAF6779A42RW2_CFXB5			1	1847.76	48.088	48.088	0.034052	1	33.317	31.136	6.59387	NaN	6.59387	CCLTYCFNKPEDK	P62983;Q642L7;Q3TWD1
Pkm2	Pyruvate kinase isozymes M1/M2	-0.169925	-0.023563	Unmodified	PAF6779A7RW2_CFXA1			0	1220.63	59.768	59.768	4.2693e-09	29	144.1	144.1	8.12136	7.96196	7.60878	CCSGAIIVLTK	P52480
Mtpn	Myotrophin	-0.303459	0.259182	Acetyl (Protein N-term),GlyGly (K)	PAF6779A12RW2_CFXD1			1	1482.66	81.611	81.611	0.00015404	17	71.349	61.816	7.54706	7.42247	6.94393	CDKEFMWALK	P62774
Mtpn	Myotrophin	-0.339707	-0.132467	Acetyl (Protein N-term),Oxidation (M),GlyGly (K)	PAF6779A1RW2_CFXA1			1	1498.66	70.818	70.818	0.0011873	3	54.608	38.718	6.59506	5.96554	6.4789	CDKEFMWALK	P62774
Esd	S-formylglutathione hydrolase	-0.371838	NaN	GlyGly (K)	PAF6779A6RW2_CFXB1_150427154828			1	2078.03	89.249	89.249	1.1668e-09	4	86.641	78.648	7.43234	7.43234	NaN	CFGGLQKVFEHSSVELK	H3BKH6;Q9R0P3;H3BJL6;H3BLJ9;H3BK43;H3BJP2;H3BJC6
Ube2l3	Ubiquitin-conjugating enzyme E2 L3	NaN	-0.251934	GlyGly (K)	PAF6779A48RW2_CFXH5			1	1025.45	41.262	41.262	0.063641	1	86.113	70.451	6.49408	NaN	6.49408	CGMKNFR	P68037;Q3TIH9;Q561N4;D3YZS3;Q3U7T7
Dnmt1	Cytosine-specific methyltransferase;DNA (cytosine-5)-methyltransferase 1	-0.22885	NaN	GlyGly (K)	PAF6779A17RW2_CFXA2			1	2111.83	31.58	31.58	0.0070901	3	30.543	30.504	7.10578	6.68692	6.89735	CGVCEVCQQPECGKCK	Q7TSJ0;P13864;Q3UHZ3;Q3UPE8
Cd274	Programmed cell death 1 ligand 1	-0.097476	0.431997	GlyGly (K)	PAF6779A40RW2_CFXH4			1	2329.97	37.558	37.558	0.0015761	3	27.149	27.149	7.38144	6.92907	7.19243	CGVEDTSSKNRNDTQFEET	Q3U472;Q9EP73
Steap1	Metalloreductase STEAP1	-0.515612	0.364685	GlyGly (K)	PAF6779A42RW2_CFXB5			1	1476.68	49.488	49.488	7.724e-08	4	109.42	109.42	7.27238	6.85632	7.06217	CGWEDVSKINR	Q3UNB9;Q924J9;Q924Z2;Q9CWR7
Nup93	Nuclear pore complex protein Nup93	NaN	NaN	Unmodified	PAF6779A8RW2_CFXB1			0	1634.9	100.68	100.68	0.0036205	1	56.951	44.569	NaN	NaN	NaN	CHAVHVALVLFELK	Q8BJ71;Q3TFC8
S100a11;Gm7665	Protein S100-A11	-0.127765	0.184979	Unmodified	PAF6779A7RW2_CFXA1			0	1306.7	90.191	90.191	2.2593e-06	14	93.058	93.058	7.23548	7.06718	6.7424	CIESLIAVFQK	P50543;G5E8Y7
Iqgap1	Ras GTPase-activating-like protein IQGAP1	0.080988	-0.029809	Unmodified	PAF6779A8RW2_CFXB1			0	1799.91	100.76	100.76	7.147e-07	2	85.42	85.42	7.92134	7.68275	7.54737	CIYCIHALSLYLFK	F6ZJB0;Q6ZQK2;G3UW45;Q9JKF1;Q80UW7;Q05CQ4;Q8CGH5;Q3TPD2;Q3TR56;Q8CDW9;Q9D408
Map1lc3a	Microtubule-associated proteins 1A/1B light chain 3A	-0.227248	1.25816	GlyGly (K)	PAF6779A46RW2_CFXF5			1	1173.59	32.34	32.34	0.015493	11	95.502	70.647	7.7552	7.40617	7.4974	CKEVQQIR	Q91VR7
Thbs1	Thrombospondin-1	-0.0630888	NaN	GlyGly (K)	PAF6779A17RW2_CFXA2			1	2061.88	48.337	48.337	0.020125	1	37.092	37.092	6.69119	6.69119	NaN	CKNTDPGYNCLPCPPR	Q80YQ1;Q8CGB2;P35441;Q3TR40
Irgm2		NaN	NaN	GlyGly (K)	PAF6779A47RW2_CFXG5			1	1760.87	43.109	43.109	0.0085041	1	43.548	31.165	6.54316	NaN	6.54316	CKQQKDILDETAAK	E9PVI2;Q3U635;Q9Z1M2;Q3TNE5;Q6ZQL9;Q3TAN6
Usp5	Ubiquitin carboxyl-terminal hydrolase 5;Ubiquitin carboxyl-terminal hydrolase	0.0152867	0.0554733	GlyGly (K)	PAF6779A45RW2_CFXE5			1	1061.55	30.764	30.764	0.014939	23	98.392	55.366	8.03133	7.79227	7.65794	CLATEKVK	P56399;Q3U4W8
Ap2b1;Ap1b1	AP-2 complex subunit beta;AP-1 complex subunit beta-1	0.299418	-0.0613152	GlyGly (K)	PAF6779A42RW2_CFXB5			1	1407.65	46.788	46.788	0.025171	4	44.318	34.662	7.36528	6.99762	7.12202	CLKDEDPYVR	Q5SWR1;H3BIY9;Q9DBG3;Q8CC13;O35643;Q3TVN4;Q3U1K9;Q5SVG4;Q5SVG5;H3BJ06
Vat1	Synaptic vesicle membrane protein VAT-1 homolog	-0.20364	NaN	Unmodified	PAF6779A12RW2_CFXD1			0	1328.64	72.59	72.59	0.00081283	3	66.498	59.296	6.80789	6.80789	NaN	CLVLTGFGGYDK	Q3TXD3;Q3U331;Q499X4;Q62465;Q5RKP0
Eef2	Elongation factor 2	-0.178109	0.39835	Unmodified	PAF6779A1RW2_CFXA1			0	1377.71	65.235	65.235	6.4205e-06	10	85.288	85.288	7.06202	6.8729	6.60987	CLYASVLTAQPR	P58252;Q3TK17;Q3TW58;Q3UBL9;Q3UDC8;Q3UMI7;Q3UZ14;Q8C153;Q3TJZ1;Q3TLB1;Q8BMA8;Q6P9L9;Q3TWX1;Q3TX47;Q3TSK4;Q3TPG2;Q99LT6;Q61509
Vdac3	Voltage-dependent anion-selective channel protein 3	0.264928	0.0713507	Acetyl (Protein N-term),GlyGly (K)	PAF6779A12RW2_CFXD1			1	1753.78	46.175	46.175	0.00014349	5	58.487	58.487	6.90773	6.65165	6.55658	CNTPTYCDLGKAAK	Q3TTN3;Q3TX38;Q60931;Q5EBQ0
Rps11;Gm9808	40S ribosomal protein S11	0.194889	NaN	Unmodified	PAF6779A14RW2_CFXF1			0	1149.56	52.565	52.565	0.0044247	1	67.726	67.726	6.59118	6.59118	NaN	CPFTGNVSIR	E9PXE7;P62281;Q3UC02;Q9DB79;D3Z3M6;Q9D0P6;TGME49_226970
		1.86481	-2.56909	GlyGly (K)	PAF6779A1RW2_CFXA1			1	2129.06	63.053	63.053	1.4327e-12	5	80.638	57.501	7.28062	6.94606	7.01072	CPKTALTEPPTLAYSPNR	TGME49_233460
Aldoa;Aldoart1;Aldoart2	Fructose-bisphosphate aldolase;Fructose-bisphosphate aldolase A	-0.298541	-0.236333	Unmodified	PAF6779A8RW2_CFXB1			0	1807.94	100.64	100.64	1.1024e-11	4	93.649	87.827	7.65227	7.50772	7.10421	CPLLKPWALTFSYGR	A6ZI44;P05064;Q5FWB7;Q6NY00;A6ZI46;Q9CPQ9;A6ZI47
Cbx3;Cbx5	Chromobox protein homolog 3;Chromobox protein homolog 5	0.390434	-0.342891	Unmodified	PAF6779A8RW2_CFXB1			0	1523.74	83.696	83.696	2.8328e-08	3	95.018	81.339	6.50378	6.17947	6.22484	CPQIVIAFYEER	P23198;Q32P00;Q9DCC5;Q61686
Lmbrd2	LMBR1 domain-containing protein 2	NaN	0.761115	GlyGly (K)	PAF6779A42RW2_CFXB5			1	1497.63	32.636	32.636	0.0079511	2	50.284	50.284	6.86831	NaN	6.86831	CPTDYQEKMGR	Q8C561
Anxa1	Annexin A1;Annexin	-0.182565	0.464773	Unmodified	PAF6779A11RW2_CFXC1			0	1819.8	49.09	49.09	0.00078558	2	61.097	50.816	6.79892	6.58698	6.38568	CQDLSVNQDLADTDAR	P10107;Q4FJV4;Q4FK88;B7STB7;E9QA30;Q3US43;Q3U5N9
Sqstm1	Sequestosome-1	-0.532167	1.64168	GlyGly (K)	PAF6779A6RW2_CFXB1_150427154828			1	2525.06	67.661	67.661	8.2634e-57	56	146.58	146.58	8.72076	8.40137	8.43734	CSVCPDYDLCSVCEGKGLHR	Q64337;D3YZJ1
Fhl1	Four and a half LIM domains protein 1	NaN	-0.83748	Unmodified	PAF6779A46RW2_CFXF5			0	1060.54	26.917	26.917	0.013736	1	105.78	105.78	6.18201	NaN	6.18201	CSVNLANKR	A2AEX8;A2AEX6;A2AEY3;P97447
Rpl12;Gm16519	60S ribosomal protein L12	NaN	-0.510437	Unmodified	PAF6779A37RW2_CFXE4			0	1417.69	39.648	39.648	0.0043841	1	46.408	30.058	6.32523	NaN	6.32523	CTGGEVGATSALAPK	P35979;Q3TIQ2;Q5BLK0;Q8C2K0;Q6DI58;F8VQK7
Tpm3;Tpm3-rs7		0.0769954	-0.210079	GlyGly (K)	PAF6779A49RW2_CFXA6			1	1574.69	30.825	30.825	5.4636e-05	11	91.937	72.197	7.70838	7.17557	7.55766	CTKEEHLCTQR	E9Q5J9;Q8K0Z5;D3Z2H9;Q58E70;Q3TJ53
Wdr1	WD repeat-containing protein 1	0.0899428	NaN	Unmodified	PAF6779A7RW2_CFXA1			0	2800.53	97.483	97.483	5.3775e-11	1	51.234	51.234	6.21503	6.21503	NaN	CVAVGPGGYTVVVCIGQIVLLKDQKK	O88342;Q3TJY2;Q9DBM8;Q9DC08;Q3TE06;Q80ZI9;Q3U136;Q3TNK2
Gabarapl2	Gamma-aminobutyric acid receptor-associated protein-like 2	-0.335255	1.15924	GlyGly (K)	PAF6779A1RW2_CFXA1			1	1075.54	28.75	28.75	0.0065217	9	82.452	64.644	7.83103	7.49528	7.56215	CVESAKIR	P60521
Prkar1a;Prkar1b	cAMP-dependent protein kinase type I-alpha regulatory subunit;cAMP-dependent protein kinase type I-beta regulatory subunit	0.041239	NaN	GlyGly (K)	PAF6779A1RW2_CFXA1			1	1156.61	38.314	38.314	0.043343	3	41.876	25.995	7.88165	7.88165	NaN	CVKLDRPR	Q3TYK4;A2AI68;Q9DBC7;Q8C3Z4;E9Q276;Q3UBA7;Q9CS50;P12849;Q921L9;D3Z0V6;Q3TY04
Aldoa	Fructose-bisphosphate aldolase;Fructose-bisphosphate aldolase A	-0.455334	NaN	GlyGly (K)	PAF6779A6RW2_CFXB1_150427154828			1	2720.41	99.633	99.633	9.9034e-33	2	88.396	82.513	6.99466	6.99466	NaN	CVLKIGEHTPSALAIMENANVLAR	A6ZI44;P05064;Q5FWB7;Q6NY00;D3YWI1
Rac1;Rac3;Rac2;Rhog;Rhoj;Rhoq;Cdc42	Ras-related C3 botulinum toxin substrate 1;Ras-related C3 botulinum toxin substrate 3;Ras-related C3 botulinum toxin substrate 2;Rho-related GTP-binding protein RhoG;Rho-related GTP-binding protein RhoJ;Rho-related GTP-binding protein RhoQ;Cell division control protein 42 homolog	0.685501	NaN	Unmodified	PAF6779A12RW2_CFXD1			0	1059.54	35.008	35.008	0.0042839	2	69.01	30.717	6.35284	6.35284	NaN	CVVVGDGAVGK	Q3TLP8;P63001;Q8BPG5;Q9D859;P60764;Q14A12;Q8CEV8;B2KKU6;Q05144;P84096;Q3UDZ1;Q3TZU6;Q9ER71;Q7TMY0;D3YX61;F2Z463;G3UZM2;Q8R527;D3Z3L1;P60766
Pfn1	Profilin-1;Profilin	0.112584	0.111966	Unmodified	PAF6779A7RW2_CFXA1			0	1165.5	49.795	49.795	0.019895	4	71.349	65.055	6.63869	6.53387	5.96997	CYEMASHLR	P62962;Q5SX50;Q3U7V7;CON__P02584
Osmr	Oncostatin-M-specific receptor subunit beta	0.0946954	NaN	GlyGly (K)	PAF6779A6RW2_CFXB1_150427154828			1	2221.15	98.464	98.464	0.0069653	1	25.508	25.508	6.56553	6.56553	NaN	CYPDIPNPYKSSILSLIK	B9EHD2;G3X8V6;O70458
Peg10	Retrotransposon-derived protein PEG10	-0.279531	0.620868	GlyGly (K)	PAF6779A39RW2_CFXG4			1	1237.61	23.231	23.231	0.0011186	9	68.069	68.069	7.2903	7.19747	6.57452	DAAAKPDPSPR	E9Q3F7;Q7TN75;H3BL51
Vti1a	Vesicle transport through interaction with t-SNAREs homolog 1A	NaN	-0.258184	GlyGly (K)	PAF6779A40RW2_CFXH4			1	1246.59	21.888	21.888	0.0063443	1	66.498	22.188	6.4879	NaN	6.4879	DADANLGKSSR	Q5FWJ7;O89116
Copa	Coatomer subunit alpha;Xenin;Proxenin	0.701295	NaN	GlyGly (K)	PAF6779A14RW2_CFXF1			1	1612.71	21.277	21.277	0.049825	1	32.734	32.734	6.16283	6.16283	NaN	DADSQNPDAPEGKR	Q8BTF0;Q8CIE6;F8WHL2;Q63ZW9;F6ZWD0
Psmc3	26S protease regulatory subunit 6A	0.335881	-0.451228	GlyGly (K)	PAF6779A40RW2_CFXH4			1	1105.58	46.835	46.835	0.00020697	165	89.247	51.772	9.10616	8.8856	8.7063	DAFALAKEK	Q3TKG4;B7ZCF1;O88685;Q3TKC2;Q3U8Y7;Q8BUP7;Q3THI5;A2AGN7
Usp25	Ubiquitin carboxyl-terminal hydrolase 25	-0.172103	-0.542921	GlyGly (K)	PAF6779A1RW2_CFXA1			1	2324.03	43.15	43.15	0.00010866	2	39.237	39.237	6.90343	6.63701	6.56478	DAFKSNDSQQQDVSEFTHK	P57080;Q8CBA4
Rad23a;Rad23b	UV excision repair protein RAD23 homolog A;UV excision repair protein RAD23 homolog B	0.553405	-0.336045	GlyGly (K)	PAF6779A14RW2_CFXF1			1	1690.9	71.6	71.6	0.00083399	4	57.804	57.804	6.94739	6.87566	6.12992	DAFPVAGQKLIYAGK	P54726;Q8CAP3;Q05DT7;Q3TN85;Q8BRA9;P54728;Q3U041;Q6NVC3;Q3UQN3;Q3TJ52
Anxa6	Annexin;Annexin A6	0.684967	-0.648915	Unmodified	PAF6779A7RW2_CFXA1			0	1175.66	77.716	77.716	1.6641e-06	12	96.103	96.103	7.44548	7.28321	6.93934	DAFVAIVQSVK	Q99JX6;P14824;Q3UI56;F8WIT2;Q3TUI1;Q3UDK4
Got2	Aspartate aminotransferase, mitochondrial	NaN	NaN	Unmodified	PAF6779A11RW2_CFXC1			0	1137.52	44.653	44.653	0.0044761	1	76.465	48.066	NaN	NaN	NaN	DAGMQLQGYR	P05202
Hspa9	Stress-70 protein, mitochondrial	0.104821	NaN	Unmodified	PAF6779A11RW2_CFXC1			0	1241.67	66.304	66.304	0.009289	2	50.207	50.207	6.77709	6.77709	NaN	DAGQISGLNVLR	P38647;Q3TW93;Q7TSZ0;Q3V015;Q3UVN1
Hspa8	Heat shock cognate 71 kDa protein	0.275001	-0.319982	Unmodified	PAF6779A36RW2_CFXD4			0	1198.67	72.505	72.505	1.9506e-09	13	100.72	86.913	7.49114	7.38358	6.83237	DAGTIAGLNVLR	P63017;Q3TF16;Q3UBA6;Q3TEK2;Q3TRH3;Q3U9L2;Q504P4;Q3TZJ3;Q3TQ13;Q3ULM1;Q3TH56;Q3UDS0;Q3KQJ4;Q3TH04;Q3TB63
Hspa5	78 kDa glucose-regulated protein	0.204998	-0.531844	Unmodified	PAF6779A11RW2_CFXC1			0	1216.62	65.399	65.399	8.7733e-10	5	101.95	101.95	6.97986	6.81384	6.48186	DAGTIAGLNVMR	A2AUF6;P20029;Q3TWF2;Q3U9G2;Q3U7T8;Q3TI47;Q3TKF8;Q9DC41;Q3U6V3;Q3UEM8
Arf6	ADP-ribosylation factor 6	0.462793	-0.493256	Unmodified	PAF6779A8RW2_CFXB1			0	2876.51	90.013	90.013	1.3518e-32	3	83.039	83.039	7.08976	6.7596	6.81603	DAIILIFANKQDLPDAMKPHEIQEK	P62331;Q3U0D7
Hspa8	Heat shock cognate 71 kDa protein	-0.087327	0.116232	GlyGly (K)	PAF6779A6RW2_CFXB1_150427154828			1	2265.21	69.87	69.869	8.5821e-20	7	100.92	100.92	7.59909	7.4991	6.9122	DAKLDKSQIHDIVLVGGSTR	P63017;Q3TF16;Q3UBA6;Q3TEK2;Q3TRH3;Q3U9L2;Q504P4;Q3TZJ3;Q3TQ13;Q3ULM1;Q3TH56;Q3UDS0;Q3KQJ4;Q3TH04;Q3UXU1;Q3TB63
Trim23	E3 ubiquitin-protein ligase TRIM23	0.445735	-0.552199	Unmodified	PAF6779A7RW2_CFXA1			0	1116.65	89.891	89.891	0.00017221	35	125.56	0	7.75552	7.53995	7.34797	DALLLIFANK	Q8BGX0
Sptbn1;Spnb2;Spnb3;Spnb1;Sptb	Spectrin beta chain, brain 1;Spectrin beta chain, erythrocyte	-0.275126	-0.302244	Unmodified	PAF6779A7RW2_CFXA1			0	1276.63	86.119	86.119	0.027832	2	52.79	52.79	6.3001	6.04509	5.94757	DALLLWCQMK	Q62261;Q5DTR4;Q3TZN6;Q3UGZ4;Q68FG2;B2RX08;Q3UGX2;Q3UGY4;E9Q397;E9Q5I4;P15508
Anxa2	Annexin A2;Annexin	0.125384	NaN	Unmodified	PAF6779A11RW2_CFXC1			0	1072.58	53.286	53.286	0.0015017	1	77.379	53.63	6.66351	6.66351	NaN	DALNIETAVK	P07356;Q542G9;Q3UCD3;Q9CZI7;B0V2N7;B0V2N8
Anxa2	Annexin A2;Annexin	0.0910334	0.0289935	GlyGly (K)	PAF6779A14RW2_CFXF1			1	1415.76	49.206	49.206	2.9298e-12	7	103.75	103.75	7.21442	7.15537	6.31856	DALNIETAVKTK	P07356;Q542G9;Q3UCD3;Q9CZI7;B0V2N7;B0V2N8
Rtn4	Reticulon-4	-0.569588	NaN	GlyGly (K)	PAF6779A16RW2_CFXH1			1	1088.56	37.072	37.072	0.011134	1	66.692	45.185	6.66207	6.66207	NaN	DAMAKIQAK	Q8K3G7;Q8BH78;Q99P72;Q8BHF5;Q78NS1
2009-09-01	Septin-9	0.0359194	0.0951818	GlyGly (K)	PAF6779A40RW2_CFXH4			1	1300.66	34.488	34.488	1.8719e-07	4	102.4	102.4	7.22435	6.89497	6.94993	DAMLKQAPASR	Q80UG5;A2A6U3;Q3TDR9;A2A6U5;A8Y5D3
Rnf213	E3 ubiquitin-protein ligase RNF213	0.149057	-0.0993244	GlyGly (K)	PAF6779A1RW2_CFXA1			1	1318.66	43.207	43.207	5.075e-08	14	112.13	79.602	7.51843	7.1745	7.25645	DATAKAVLECK	E9Q555;B1ATE2;F7A6H4;Q69ZG7
Strap	Serine-threonine kinase receptor-associated protein	-0.0425042	-0.175175	GlyGly (K)	PAF6779A14RW2_CFXF1			1	1565.77	48.999	48.999	3.9312e-25	8	120.66	91.322	7.55368	7.35434	7.11962	DATKAATAAADFTAK	B2RUC7;Q9Z1Z2
Vps45	Vacuolar protein sorting-associated protein 45	0.0979032	-0.110293	GlyGly (K)	PAF6779A1RW2_CFXA1			1	1346.76	67.503	67.503	7.9902e-06	8	90.685	82.82	7.07573	6.68412	6.84963	DAVAITKQFLK	P97390;Q3THX4
Arf3;Arf1;Arf5	ADP-ribosylation factor 3;ADP-ribosylation factor 1;ADP-ribosylation factor 5	0.0606079	-0.444478	Unmodified	PAF6779A36RW2_CFXD4			0	1088.62	78.872	78.872	0.00066672	13	87.913	63.059	7.26345	6.94652	6.97777	DAVLLVFANK	P61205;P84078;Q3U344;P84084
Gm11275;Hist1h4a;Hist2h4	Histone H4	0.900907	-1.40828	Unmodified	PAF6779A7RW2_CFXA1			0	1133.54	27.431	27.431	0.00031337	10	99.973	99.973	7.55724	7.32893	7.16882	DAVTYTEHAK	B2RTM0;P62806;Q61667
Gm11275;Hist1h4a;Hist2h4	Histone H4	NaN	NaN	GlyGly (K)	PAF6779A45RW2_CFXE5			1	1403.68	29.641	29.641	0.047977	1	30.729	18.863	NaN	NaN	NaN	DAVTYTEHAKR	B2RTM0;P62806;Q61667
		3.5716	-5.01159	GlyGly (K)	PAF6779A42RW2_CFXB5			1	1016.54	39.928	39.928	0.019208	4	104.45	57.557	7.46645	6.9233	7.31996	DCKLIVR	TGME49_271050
Fgfr1;Fgfr2	Fibroblast growth factor receptor;Fibroblast growth factor receptor 1;Fibroblast growth factor receptor 2	-2.30001	NaN	GlyGly (K)	PAF6779A6RW2_CFXB1_150427154828			1	2810.36	99.666	99.666	1.9117e-06	1	49.089	42.926	7.13239	7.13239	NaN	DCWHAVPSQRPTFKQLVEDLDR	E9QK47;P16092;Q60818;Q8CIM9;E9PWF1;Q3TJ05;Q8CBY7;E9QK53;A1YYM4;E9Q7E8;A1YYN9;P21803;A1YYM9;E9PVU6;A1YYN6;E9Q7T0;A1YYN0;E9PX67;B7ZWP2;A1YYM3;A1YYM6;E9Q708;E9Q7C7;B9EKY4;A1YYM7;E9PXV8;E9Q5C2;D3Z5M8;A1YYM5;A1YYP1;A1YYM8;E9PX90;A1YYP0;A1YYN7;E9PX88;A1YYN2;E9Q5C3;A1YYN5;E9PX60;A1YYN1;E9Q608;A1YYN8;E9Q700;A1YYN4;E9Q7E6;F2Z480
Irgm1	Immunity-related GTPase family M protein 1	0.0641028	-0.136141	Oxidation (M),GlyGly (K)	PAF6779A38RW2_CFXF4			1	1743.72	42.787	42.787	6.6842e-11	18	93.959	93.959	8.24935	7.96301	7.9331	DDDNMGECLKVYR	Q60766
Irgm1	Immunity-related GTPase family M protein 1	-0.11836	-0.107182	GlyGly (K)	PAF6779A13RW2_CFXE1			1	1727.72	53.375	53.375	7.506e-20	33	136.38	133.43	8.21979	8.14783	7.40374	DDDNMGECLKVYR	Q60766
2610305J24Rik		1.73639	1.16401	GlyGly (K)	PAF6779A42RW2_CFXB5			1	1568.78	26.679	26.679	1.0704e-11	10	97.86	97.86	7.80996	7.59493	7.40157	DDDRSTPVTKPPK	Q811J2;Q05CR0
Bgn	Biglycan	0.54372	0.695192	Unmodified	PAF6779A6RW2_CFXB1_150427154828			0	2086.12	100.6	100.6	3.6665e-75	3	124.92	100.73	7.14641	6.88942	6.79634	DDFKGLQHLYALVLVNNK	P28653;Q3TAF9;Q3TNY9;Q3UXK8;Q7TMW3
Atp11a	Probable phospholipid-transporting ATPase IH	NaN	NaN	GlyGly (K)	PAF6779A14RW2_CFXF1			1	2068.84	25.27	25.27	0.00015808	1	49.049	48.719	6.55915	6.55915	NaN	DDHCGDDVDGPQKSPDAK	E9Q3G7;Q69ZT0;F7DBH4;P98197
Tcp1	T-complex protein 1 subunit alpha	0.0314447	0.334339	GlyGly (K)	PAF6779A16RW2_CFXH1			1	2042.86	45.233	45.233	0.0021375	6	33.697	33.697	7.55343	7.3871	7.05607	DDKHGSYENAVHSGALDD	P11983
Spna2;Sptan1	Spectrin alpha chain, brain	0.074517	-0.227236	GlyGly (K)	PAF6779A39RW2_CFXG4			1	1447.66	35.153	35.153	2.9298e-12	6	103.75	80.375	7.08622	6.84313	6.71834	DEADSKTASPWK	E9Q447;A3KGU7;B2RXX6;B9EKJ1;P16546;A3KGU5;B7ZWK3;Q3TNY2
Rps3	40S ribosomal protein S3	0.330846	NaN	GlyGly (K)	PAF6779A12RW2_CFXD1			1	3138.59	73.579	73.579	0.019264	1	7.8663	7.8663	6.57429	6.57429	NaN	DEILPTTPISEQKGGKPEPPAMPQPVPTA	P62908;Q3UK56;Q5YLW3;Q9D0A2;Q3UCL7;Q9CZP6
Ncam1	Neural cell adhesion molecule 1	0.124865	0.235114	GlyGly (K)	PAF6779A39RW2_CFXG4			1	1413.71	41.243	41.243	1.0589e-07	19	106.49	106.49	8.0023	7.81778	7.54152	DESKEPIVEVR	E9QB01;F6RLF6;P13595;F7C5V8
Tmem30a	Cell cycle control protein 50A	-0.443076	-0.136759	GlyGly (K)	PAF6779A13RW2_CFXE1			1	1764.84	33.341	33.341	1.1206e-05	5	62.765	62.765	7.32754	7.16903	6.81298	DEVDGGPAGPPGGAAKTR	Q8VEK0;D3YVV1
Slc6a6	Sodium- and chloride-dependent taurine transporter;Transporter	-0.263756	0.0881415	GlyGly (K)	PAF6779A6RW2_CFXB1_150427154828			1	1594.85	54.161	54.161	0.00012214	3	66.004	66.004	7.31986	7.21937	6.63491	DFHKDILKPSPGK	O35316;Q3UPI8;Q8BRX2
Slc25a4	ADP/ATP translocase 1	-0.067914	NaN	Unmodified	PAF6779A10RW2_CFXB1			0	1218.66	76.822	76.822	0.018307	1	43.382	2.2908	6.36728	6.36728	NaN	DFLAGGIAAAVSK	P48962;Q8BVI9
Slc25a5	ADP/ATP translocase 2	0.0198431	-0.227895	Unmodified	PAF6779A7RW2_CFXA1			0	1218.66	77.178	77.178	0.0020018	12	57.136	23.451	7.08518	6.96955	6.45399	DFLAGGVAAAISK	P51881;Q545A2
Jak1	Tyrosine-protein kinase;Tyrosine-protein kinase JAK1	0.169631	0.794936	GlyGly (K)	PAF6779A41RW2_CFXA5			1	1267.62	60.841	60.841	1.5781e-11	56	160.88	160.88	8.37559	8.18862	7.91946	DFLKEFNNK	B1ASP2;P52332;Q3U8P8;Q8CFX4;Q3UZ30
F830016B08Rik		1.59859	NaN	GlyGly (K)	PAF6779A14RW2_CFXF1			1	1429.76	49.363	49.363	0.043357	1	30.205	20.252	6.79741	6.79741	NaN	DFQVPVEQVKK	G3UWE2
Epn1	Epsin-1	0.361231	-0.913624	GlyGly (K)	PAF6779A6RW2_CFXB1_150427154828			1	2124	49.058	49.058	6.824e-40	6	118.33	69.025	7.40142	7.21979	6.93517	DFQYVDRDGKDQGVNVR	Q80VP1
Eif4a1	Eukaryotic initiation factor 4A-I	0.187428	0.294194	GlyGly (K)	PAF6779A6RW2_CFXB1_150427154828			1	1979.85	52.739	52.739	2.8399e-26	6	117.37	117.37	7.26141	6.97056	6.94997	DFTVSAMHGDMDQKER	P60843;Q3TFG3;Q3UXC2;Q5F2A7;Q4FZL1;Q3TGK7;Q3TLL6;Q3U8I0
Rnf114	RING finger protein 114	-0.36793	0.267955	GlyGly (K)	PAF6779A13RW2_CFXE1			1	1913.91	37.667	37.667	0.0025356	4	32.926	28.167	7.06696	6.74232	6.78832	DGAAQSAKPASETDPLSR	A2A462;Q9ET26;Q8C521;E9Q233
Aldoa;Aldoart1;Aldoart2;Aldoc	Fructose-bisphosphate aldolase;Fructose-bisphosphate aldolase A;Fructose-bisphosphate aldolase C	0.688427	0.983897	GlyGly (K)	PAF6779A16RW2_CFXH1			1	1178.55	55.472	55.472	0.0032116	9	93.551	93.551	7.3448	7.0477	7.03981	DGADFAKWR	A6ZI44;P05064;Q5FWB7;Q6NY00;D3YWI1;A6ZI46;Q9CPQ9;A6ZI47;B1AQE0;P05063
Irgm2		NaN	NaN	GlyGly (K)	PAF6779A2RW2_CFXB1			1	1372.73	50.242	50.242	1.3842e-08	7	100.55	79.854	7.19005	NaN	7.19005	DGDTLSVGVIKR	Q6ZQL9;Q3TAN6
Slc35c1	GDP-fucose transporter 1	1.19757	NaN	GlyGly (K)	PAF6779A16RW2_CFXH1			1	1087.56	38.189	38.189	0.0094064	1	55.908	41.651	6.83969	6.83969	NaN	DGEKSAIRV	F6QFJ0;A2AGA7;Q8BLX4;Q8C0J3;Q8R2I1;Q8BZX8;Q8BYD4
Actn4	Alpha-actinin-4	-0.00388999	NaN	Unmodified	PAF6779A6RW2_CFXB1_150427154828			0	1225.66	73.906	73.906	0.0001191	2	83	83	6.61638	6.61638	NaN	DGLAFNALIHR	P57780;Q3ULT2;E9Q2W9;D3Z0L8;D3Z761;Q1A602
9530068E07Rik;Kct2	Keratinocyte-associated transmembrane protein 2	-0.178746	0.685447	GlyGly (K)	PAF6779A20RW2_CFXD2			1	1577.73	38.395	38.395	4.7892e-18	47	121.02	89.59	8.65851	8.30754	8.40226	DGLCSKTVEYHR	Q3U339;Q3ULW9;Q8K201;Q3UMU2;E9Q684
Actn1	Alpha-actinin-1	-0.248413	NaN	Unmodified	PAF6779A7RW2_CFXA1			0	1257.63	77.869	77.869	0.0015013	2	72.006	59.128	6.3978	6.3978	NaN	DGLGFCALIHR	A1BN54;Q7TPR4
Irgm2		1.76872	1.52962	GlyGly (K)	PAF6779A15RW2_CFXG1			1	1371.75	48.955	48.955	3.4447e-14	24	128.28	101.87	7.81908	7.59961	7.41754	DGNTLSVGVIKR	E9PVI2;Q3U635;Q9Z1M2;Q3TNE5
Slc39a7	Zinc transporter SLC39A7	-0.400429	0.122871	GlyGly (K)	PAF6779A16RW2_CFXH1			1	2152.04	39.27	39.27	0.00077959	5	32.181	32.181	7.45761	7.3153	6.90385	DGPVKPQSPEEEKAGSDLR	Q14C53;Q31125
Vim	Vimentin	NaN	NaN	Unmodified	PAF6779A12RW2_CFXD1			0	1835.79	40.377	40.377	0.00013618	4	63.128	57.586	NaN	NaN	NaN	DGQVINETSQHHDDLE	E9PZV5;Q3UD36;P20152;Q3V2S4;Q5FWJ3;Q3TFD9;Q3U6S1;Q3UAX1
Psmb9	Proteasome subunit beta type-9;Proteasome subunit beta type	0.242908	-0.779943	Unmodified	PAF6779A7RW2_CFXA1			0	2087.06	94.712	94.712	2.9543e-11	5	63.302	63.302	6.73853	6.42177	6.45269	DGSSGGVIYLVTITAAGVDHR	P28076;Q3TAR7;Q3U7A7;Q4FK25
Oxct1	Succinyl-CoA:3-ketoacid-coenzyme A transferase 1, mitochondrial	0.299187	-0.202738	Unmodified	PAF6779A40RW2_CFXH4			0	1099.6	28.519	28.519	0.0058562	2	74.962	66.918	6.91305	6.55902	6.65924	DGSVAIASKPR	Q3U9P7;Q3UK61;Q9D0K2;Q3UJQ9;Q9CRF4;A1E285
Dpysl2	Dihydropyrimidinase-related protein 2	-0.151989	NaN	Unmodified	PAF6779A7RW2_CFXA1			0	1626.79	96.09	96.09	0.0017091	2	62.891	55.482	6.08012	6.08012	NaN	DHGVNSFLVYMAFK	O08553
Piezo1;Fam38a	Piezo-type mechanosensitive ion channel component 1	-0.0538064	0.847917	GlyGly (K)	PAF6779A48RW2_CFXH5			1	1223.64	31.36	31.36	0.0027662	4	65.5	28.025	7.85794	7.6213	7.48127	DHIQGKGSIR	E2JF22;E9PUQ9;F7AC58;E9Q5N5;Q80XT7;Q6ZQF9;Q3UM62
Gbp10		NaN	NaN	2 Oxidation (M),2 GlyGly (K)	PAF6779A9RW2_CFXA1			2	1275.57	111.03	111.03	0.067567	1	4.9653	0.51414	NaN	NaN	NaN	DHNMMLKK	Q000W5;Q29RG2;Q2M1J9
Dynll1;BC048507	Dynein light chain 1, cytoplasmic	NaN	NaN	Unmodified	PAF6779A47RW2_CFXG5			0	894.529	31.969	31.969	0.065091	1	50.878	20.308	NaN	NaN	NaN	DIAAHIKK	P63168;Q80ZS7;Q9D6F6
Vcl	Vinculin	0.207411	NaN	GlyGly (K)	PAF6779A14RW2_CFXF1			1	1317.65	32.547	32.547	0.014434	1	57.836	17.247	6.37313	6.37313	NaN	DIAKASDEVTR	Q64727;E9Q9D0
Tgtp;Tgtp2;Tgtp1		0.18922	NaN	GlyGly (K)	PAF6779A6RW2_CFXB1_150427154828			1	2911.5	86.737	86.737	5.8823e-19	1	69.619	69.619	6.82012	6.82012	NaN	DIESAPLHIAVTGETGAGKSTFINTLR	Q62293;Q3T9E4;Q8BN19;Q60711;Q5SVP4
Spg20	Spartin	0.471129	0.3744	GlyGly (K)	PAF6779A17RW2_CFXA2			1	1697.86	35.442	35.442	1.8888e-27	16	128.22	128.22	8.12707	7.8219	7.83012	DIGKQVEEEKPGAGK	Q3TVW1;Q8R1X6
Spg20	Spartin	0.263231	0.36042	GlyGly (K)	PAF6779A47RW2_CFXG5			1	1825.95	37.323	37.323	1.1617e-36	11	133.66	121.89	7.9409	7.58017	7.69234	DIGKQVEEEKPGAGKK	Q3TVW1;Q8R1X6
Rpl5	60S ribosomal protein L5	NaN	NaN	Unmodified	PAF6779A11RW2_CFXC1			0	1221.62	67.371	67.371	0.0024877	1	66.435	39.32	NaN	NaN	NaN	DIICQIAYAR	P47962;Q3U850;Q58EU6;Q3TKR5;D3YYV8
Insr	Tyrosine-protein kinase receptor;Insulin receptor;Insulin receptor subunit alpha;Insulin receptor subunit beta	0.460886	0.205267	GlyGly (K)	PAF6779A40RW2_CFXH4			1	1244.64	34.91	34.91	0.0008027	8	74.841	22.262	7.17009	6.83351	6.90192	DIIKGEAETR	F8VPU4;P15208
Psmd7	26S proteasome non-ATPase regulatory subunit 7	-0.214249	-0.391418	GlyGly (K)	PAF6779A14RW2_CFXF1			1	1546.8	47.779	47.779	6.4884e-06	5	79.633	54.247	7.29717	7.23762	6.40473	DIKDTTVGTLSQR	A1L3B8;P26516
Atp6v1a	V-type proton ATPase catalytic subunit A	0.0148931	NaN	GlyGly (K)	PAF6779A6RW2_CFXB1_150427154828			1	1758.94	77.353	77.353	0.015339	1	33.685	33.685	6.69834	6.69834	NaN	DIKWEFIPSKNLR	P50516;D3Z1B9;D3YWH3
Irgm2		0.813575	0.365692	GlyGly (K)	PAF6779A6RW2_CFXB1_150427154828			1	1287.67	46.198	46.198	2.9108e-12	62	154.24	115.67	8.4494	8.2465	8.0214	DILDETAAKAK	E9PVI2;Q3U635;Q9Z1M2;Q3TNE5;Q6ZQL9;Q3TAN6
Slc6a6	Sodium- and chloride-dependent taurine transporter;Transporter	0.292475	0.0650208	GlyGly (K)	PAF6779A40RW2_CFXH4			1	1067.6	36.296	36.296	0.0023883	18	101.65	68.384	7.89829	7.60982	7.58433	DILKPSPGK	O35316;Q3UPI8;Q8BRX2
Pdgfra	Platelet-derived growth factor receptor alpha	0.742241	-0.195517	GlyGly (K)	PAF6779A6RW2_CFXB1_150427154828			1	2251.09	73.27	73.27	1.9877e-05	2	46.621	44.224	6.68187	6.44683	6.30298	DIMHDSNYVSKGSTFLPVK	P26618
Fasn	Fatty acid synthase;[Acyl-carrier-protein] S-acetyltransferase;[Acyl-carrier-protein] S-malonyltransferase;3-oxoacyl-[acyl-carrier-protein] synthase;3-oxoacyl-[acyl-carrier-protein] reductase;3-hydroxypalmitoyl-[acyl-carrier-protein] dehydratase;Enoyl-[acyl-carrier-protein] reductase;Oleoyl-[acyl-carrier-protein] hydrolase	NaN	NaN	GlyGly (K)	PAF6779A13RW2_CFXE1			1	1839.98	68.99	68.99	0.021953	1	36.193	16.798	6.10663	6.10663	NaN	DIMLATGKLSPDAIPGK	P19096;Q3UHT6;Q3TB22
Csf1r	Macrophage colony-stimulating factor 1 receptor	-0.480885	NaN	Oxidation (M),GlyGly (K)	PAF6779A14RW2_CFXF1			1	1824.84	38.836	38.836	0.046652	1	24.558	20.726	6.46636	6.46636	NaN	DIMNDSNYVVKGNAR	P09581;Q0P635;Q3U1Y3;Q3U210;Q3U3W0;Q3UKC6;Q6NXV8;Q3U1X4;Q3U4N8
Csf1r	Macrophage colony-stimulating factor 1 receptor	NaN	-2.20929	GlyGly (K)	PAF6779A5RW2_CFXA1_150427113100			1	1808.85	50.033	50.033	0.0036965	2	49.31	49.31	6.89297	NaN	6.89297	DIMNDSNYVVKGNAR	P09581;Q0P635;Q3U1Y3;Q3U210;Q3U3W0;Q3UKC6;Q6NXV8;Q3U1X4;Q3U4N8
Hspa8	Heat shock cognate 71 kDa protein	0.162121	0.0382958	GlyGly (K)	PAF6779A41RW2_CFXA5			1	974.478	27.445	27.445	0.0081053	68	128.38	24.271	9.02193	8.6223	8.8012	DISENKR	P63017;Q3TF16;Q3UBA6;Q3TEK2;Q3TRH3;Q3U9L2;Q504P4;Q3TZJ3;Q3TQ13;Q3ULM1;Q3TH56;Q3UDS0;Q3KQJ4;Q3TH04;Q3UXU1;Q3TB63
Prdx1	Peroxiredoxin-1	0.424339	0.450591	GlyGly (K)	PAF6779A1RW2_CFXA1			1	1252.63	42.253	42.253	0.00034172	5	85.377	85.377	7.12927	7.01519	6.49294	DISLSEYKGK	B1AXW7;P35700;Q3U9J9;B1AXW6;B1AXW5;B1AXW4
Anp32b	Acidic leucine-rich nuclear phosphoprotein 32 family member B	0.0716183	NaN	GlyGly (K)	PAF6779A14RW2_CFXF1			1	1284.7	52.76	52.76	0.003467	2	85.377	57.635	6.5857	6.5857	NaN	DISTLEPLKR	E9QKP8;Q9EST5;Q3UW32
Rpn1	Dolichyl-diphosphooligosaccharide--protein glycosyltransferase subunit 1	0.0639671	-0.283088	GlyGly (K)	PAF6779A15RW2_CFXG1			1	1175.61	28.42	28.42	0.00011772	7	95.573	70.187	7.38008	7.11896	7.03511	DISTLNSGKK	Q8BMR3;Q91YQ5;Q5RKP4;Q3U900;Q99LY0
Hsp90b1	Endoplasmin	0.458069	-0.412136	Unmodified	PAF6779A36RW2_CFXD4			0	1288.59	37.454	37.454	0.0017958	6	79.82	44.616	7.1181	6.8551	6.7754	DISTNYYASQK	P08113;Q3UAD6;Q3UBU0;Q91V38;Q8CCY5;Q3TUD6;F7C312;Q9CW12
Hsp90b1	Endoplasmin	NaN	-0.334844	Unmodified	PAF6779A40RW2_CFXH4			0	1416.69	32.037	32.037	0.0013408	1	72.089	31.5	6.59611	NaN	6.59611	DISTNYYASQKK	P08113;Q3UAD6;Q3UBU0;Q91V38;Q8CCY5;Q3TUD6;F7C312;Q9CW12
Anxa1	Annexin A1;Annexin	-0.402395	NaN	Unmodified	PAF6779A13RW2_CFXE1			0	1340.62	35.868	35.868	0.0004345	2	67.456	67.456	6.64415	6.64415	NaN	DITSDTSGDFRK	P10107;Q4FJV4;Q4FK88;B7STB7;E9QA30;Q3US43;Q3U5N9
Tsnax	Translin-associated protein X	-0.113167	-0.509225	GlyGly (K)	PAF6779A5RW2_CFXA1_150427113100			1	1060.55	29.673	29.673	2.7693e-10	112	159.04	58.588	8.90147	8.58194	8.61817	DITVESKR	Q3TXK6;Q9QZE7
Ptprc	Receptor-type tyrosine-protein phosphatase C	0.335918	-0.728096	GlyGly (K)	PAF6779A6RW2_CFXB1_150427154828			1	1422.76	49.143	49.143	6.5455e-07	4	93.258	77.004	7.542	7.41642	6.94186	DIVVTINDHKR	Q64730;F8WHG6;P06800;F8WGC7;Q8C6Q7
Ror2	Tyrosine-protein kinase transmembrane receptor ROR2	-0.0507454	NaN	GlyGly (K)	PAF6779A6RW2_CFXB1_150427154828			1	1559.77	63.428	63.428	0.010475	2	37.426	37.426	6.67384	6.67384	NaN	DKAEGPLREEFR	Q3TZP9;Q8BSP6;Q8C3W2;Q9Z138;E9PUN5;Q8K0Q8
Psmc6	26S protease regulatory subunit 10B	0.120514	0.152768	GlyGly (K)	PAF6779A41RW2_CFXA5			1	1121.55	36.624	36.624	0.01482	11	99.013	60.737	7.58678	7.40315	7.12434	DKALQDYR	P62334;Q14AQ1
Ppp2r1a;Ppp2r1b	Serine/threonine-protein phosphatase 2A 65 kDa regulatory subunit A alpha isoform;Serine/threonine-protein phosphatase 2A 65 kDa regulatory subunit A beta isoform	0.0922479	-0.0731656	GlyGly (K)	PAF6779A41RW2_CFXA5			1	1030.54	34.836	34.836	0.043454	3	57.859	26.785	7.13723	6.86162	6.80921	DKAVESLR	Q76MZ3;Q7TMX2;Q8C2E1;G3UWS4;Q8BIX1;H3BKU1;Q3TTF6;H3BLE7;Q7TNP2;H3BLQ0
Efr3a	Protein EFR3 homolog A	0.265761	NaN	GlyGly (K)	PAF6779A16RW2_CFXH1			1	1004.48	35.542	35.542	0.14557	1	49.358	26.039	6.69543	6.69543	NaN	DKCMLPK	F8WHB0;D3Z384;Q8BG67
Fyn	Tyrosine-protein kinase Fyn	0.325738	-0.0389546	GlyGly (K)	PAF6779A45RW2_CFXE5			1	1402.71	33.144	33.144	0.0042674	3	48.659	32.406	7.50146	6.93348	7.36455	DKEAAKLTEER	P39688;D3YZ57;D3YZA2;D3YVZ0
Gvin1	Interferon-induced very large GTPase 1	1.47049	1.4799	GlyGly (K)	PAF6779A47RW2_CFXG5			1	1220.59	54.705	54.705	0.036372	8	63.486	15.482	7.91992	7.50742	7.70751	DKEFYHLR	F8WJ19;Q80SU7
Itpr3	Inositol 1,4,5-trisphosphate receptor type 3	NaN	-0.0889144	GlyGly (K)	PAF6779A41RW2_CFXA5			1	1140.59	35.876	35.876	0.11419	1	26.786	11.405	6.38555	NaN	6.38555	DKGGEGPLVR	P70227
Dnajb11	DnaJ homolog subfamily B member 11	0.230685	-0.0893287	Unmodified	PAF6779A48RW2_CFXH5			0	984.572	26.764	26.764	0.029806	2	74.376	47.047	6.8823	6.32048	6.74307	DKITRPGAK	Q99KV1
Nrp1	Neuropilin-1	0.104728	-0.136918	GlyGly (K)	PAF6779A12RW2_CFXD1			1	1478.66	40.632	40.632	9.9709e-17	13	149.49	140.44	8.08332	7.77112	7.79322	DKLNPQSNYSEA	P97333
Gm10119;Gm9000;Rps3a	40S ribosomal protein S3a	0.564307	0.00561564	GlyGly (K)	PAF6779A42RW2_CFXB5			1	1111.48	37.699	37.699	0.034364	2	65.224	65.224	7.17319	6.5116	7.0664	DKMCSMVK	D3Z6C3;D3Z7W7;P97351;Q3U5P8;Q3UJU5;Q564F3;Q9D1S3;Q3UAC2
Pdcd6ip	Programmed cell death 6-interacting protein	NaN	-0.222313	GlyGly (K)	PAF6779A45RW2_CFXE5			1	1245.68	45.949	45.949	0.0069601	1	60.434	28.425	6.2448	NaN	6.2448	DKMKDAIIAK	Q6ZPS9;B8JJL8;Q80Y09;Q9WU78
Akap12	A-kinase anchor protein 12	0.305646	-0.519115	GlyGly (K)	PAF6779A43RW2_CFXC5			1	1830.97	55.301	55.301	0.0030772	3	45.864	38.148	6.90056	6.55798	6.63745	DKNEKSDTVQLLTVK	B2RRE0;Q9WTQ5;F8WI21;Q6IR43
Cyfip1	Cytoplasmic FMR1-interacting protein 1	NaN	-0.0811253	GlyGly (K)	PAF6779A45RW2_CFXE5			1	1823.89	33.658	33.658	0.016499	1	28.089	28.089	6.70964	NaN	6.70964	DKQPNAQPQYLHGSK	Q7TMB8
Hmgb2	High mobility group protein B2	NaN	-1.57008	GlyGly (K)	PAF6779A46RW2_CFXF5			1	1418.72	24.27	24.27	0.0015282	1	73.632	55.32	7.06707	NaN	7.06707	DKQPYEQKAAK	P30681;Q3U566;Q9CT19;Q3UAZ7
Has2	Hyaluronan synthase 2	0.335554	-0.657377	GlyGly (K)	PAF6779A6RW2_CFXB1_150427154828			1	1224.61	50.713	50.713	0.0055537	5	77.677	53.334	7.00668	6.62241	6.77546	DKSATYIWK	P70312
Gnb2l1	Guanine nucleotide-binding protein subunit beta-2-like 1	0.959178	-0.99223	Unmodified	PAF6779A8RW2_CFXB1			0	1033.56	60.714	60.714	0.036618	2	88.37	88.37	6.62063	6.38443	6.24336	DKTIIMWK	P68040
Rnf185	E3 ubiquitin-protein ligase RNF185	0.0119225	0.177344	GlyGly (K)	PAF6779A41RW2_CFXA5			1	1173.65	55.31	55.31	0.0078358	14	72.928	49.609	7.4326	7.24249	6.9822	DKVIPLYGR	Q91YT2
Hspa8	Heat shock cognate 71 kDa protein	0.0728621	-1.0517	GlyGly (K)	PAF6779A1RW2_CFXA1			1	2060.98	62.022	62.022	2.3615e-05	2	60.918	54.19	6.70498	6.43851	6.3664	DKVSSKNSLESYAFNMK	P63017;Q3TF16;Q3UBA6;Q3TEK2;Q3TRH3;Q3U9L2;Q504P4;Q3TZJ3;Q3TQ13;Q3ULM1;Q3TH56;Q3UDS0;Q3KQJ4;Q3TH04;Q3UXU1;Q3UBR0
Ube2n;Ube2nl	Ubiquitin-conjugating enzyme E2 N	0.359583	0.296193	GlyGly (K)	PAF6779A1RW2_CFXA1			1	1326.7	62.202	62.202	3.9019e-05	9	117.7	89.494	7.41925	7.2447	6.93902	DKWSPALQIR	A2RTT4;P61089;G5E8Z0;TGME49_304770
Slc12a4	Solute carrier family 12 member 4	-0.357045	NaN	GlyGly (K)	PAF6779A6RW2_CFXB1_150427154828			1	2288.99	70.293	70.293	0.00020615	1	48.883	48.883	6.72849	6.72849	NaN	DKYMAEPWDPSHAPDNFR	Q3UDQ8;Q3TJG5;Q3TJM8;Q3TLV0;Q3TWZ6;Q3U689;Q3U9N0;Q6NXV2;Q9JIS8
Esyt1	Extended synaptotagmin-1	1.24359	-1.00338	GlyGly (K)	PAF6779A6RW2_CFXB1_150427154828			1	1362.75	66.406	66.406	1.809e-09	16	111.79	76.589	7.76261	7.55645	7.34003	DKYVKGLIEGK	Q3U7R1
Arl8a	ADP-ribosylation factor-like protein 8A	0.0809575	0.426104	GlyGly (K)	PAF6779A13RW2_CFXE1			1	1656.86	66.528	66.528	5.1698e-63	52	173.68	131.11	8.4807	8.31693	7.97779	DLAGALDEKELIEK	Q8VEH3;F6QKK2
Hnrnpk;Gm7964	Heterogeneous nuclear ribonucleoprotein K	0.204482	-0.0855274	GlyGly (K)	PAF6779A1RW2_CFXA1			1	1384.74	53.701	53.701	4.5525e-65	20	180.2	118.55	7.97005	7.70868	7.62538	DLAGSIIGKGGQR	H7BXB7;Q3TL71;Q5FWJ5;P61979;Q3TUA1;Q3U6X2;E9PVM4;E9Q8D6;Q3U9Q3;B2M1R6;D3YWG1;D3Z5X4;H3BLL4;Q3TG17
Slc12a4	Solute carrier family 12 member 4	0.498525	NaN	Unmodified	PAF6779A7RW2_CFXA1			0	1259.7	95.294	95.294	0.00044741	2	93.111	93.111	5.8814	5.8814	NaN	DLAIFLYHLR	Q3UDQ8;Q3TJG5;Q3TJM8;Q3TLV0;Q3TWZ6;Q3U689;Q3U9N0;Q6NXV2;Q9JIS8;Q3TWV2;F8WIJ0;Q3TPD4
Anxa1	Annexin A1;Annexin	0.152885	-0.247217	GlyGly (K)	PAF6779A6RW2_CFXB1_150427154828			1	1881.91	56.622	56.622	5.9014e-29	8	107.07	74.799	7.41254	7.19103	7.0141	DLAKDITSDTSGDFRK	P10107;Q4FJV4;Q4FK88;B7STB7;E9QA30;Q3US43;Q3U5N9
Sgpl1	Sphingosine-1-phosphate lyase 1	NaN	NaN	GlyGly (K)	PAF6779A40RW2_CFXH4			1	1099.62	46.291	46.291	0.013577	2	64.04	0	6.03547	6.03547	NaN	DLALEKGIK	Q69ZN1;Q3UDJ2;Q4FK38;Q8R0X7;D6REF7
Spna2;Sptan1	Spectrin alpha chain, brain	NaN	NaN	Unmodified	PAF6779A11RW2_CFXC1			0	1084.62	80.141	80.141	0.021522	1	53.683	11.703	NaN	NaN	NaN	DLASVQALLR	E9Q447;A3KGU7;B2RXX6;B9EKJ1;P16546;A3KGU5;B7ZWK3;Q3V1V5;Q3URW8
Dnajb2		-0.215119	-0.0859407	GlyGly (K)	PAF6779A6RW2_CFXB1_150427154828			1	1396.71	37.624	37.624	2.9039e-12	8	103.88	80.763	7.82809	7.37793	7.63787	DLDVGGTHKSVR	Q3TB24
Eef2	Elongation factor 2	1.63415	2.03851	GlyGly (K)	PAF6779A17RW2_CFXA2			1	1680.81	47.513	47.513	8.645e-17	8	108.72	78.909	7.80048	7.73174	6.96595	DLEEDHACIPIKK	P58252;Q3TK17;Q3TW58;Q3UBL9;Q3UDC8;Q3UMI7;Q3UZ14;Q8C153;Q3TJZ1;Q3TLB1;Q8BMA8;Q6P9L9;Q3TWX1;Q3TX47;Q3TSK4;Q3TPG2
Serpinb1a;Serpinb1c	Leukocyte elastase inhibitor A;Leukocyte elastase inhibitor C	0.39935	NaN	GlyGly (K)	PAF6779A6RW2_CFXB1_150427154828			1	1312.75	75.04	75.04	0.0010903	1	70.1	35.568	6.23267	6.23267	NaN	DLFISKIVHK	Q8BK60;Q9D154;Q5SV42
Pdia3	Protein disulfide-isomerase A3	0.0552165	NaN	Unmodified	PAF6779A13RW2_CFXE1			0	1393.65	69.313	69.313	0.00050275	1	70.488	70.488	6.59704	6.59704	NaN	DLFSDGHSEFLK	P27773
Tpi1	Triosephosphate isomerase	-0.369159	0.4654	Unmodified	PAF6779A6RW2_CFXB1_150427154828			0	1538.78	75.293	75.293	2.5473e-21	12	115.78	82.095	7.35955	7.18868	6.87181	DLGATWVVLGHSER	P17751;H7BXC3
Alcam	CD166 antigen	NaN	-0.135602	GlyGly (K)	PAF6779A40RW2_CFXH4			1	1290.59	28.337	28.337	0.00066519	2	72.006	51.676	6.40157	NaN	6.40157	DLGNMEENKK	Q54AJ5;Q61490;E9Q3Q6;F6QH25;Q3TTY3
Wrnip1	ATPase WRNIP1	NaN	-0.545698	GlyGly (K)	PAF6779A41RW2_CFXA5			1	1113.55	39.469	39.469	0.0092651	6	69.954	69.954	7.10408	6.7598	6.8424	DLGYGKGYK	Q91XU0
Usp5	Ubiquitin carboxyl-terminal hydrolase 5;Ubiquitin carboxyl-terminal hydrolase	NaN	NaN	Unmodified	PAF6779A8RW2_CFXB1			0	1336.65	80.527	80.527	0.019907	1	54.608	26.866	NaN	NaN	NaN	DLGYIYFYQR	P56399;Q3U4W8
Rps27l	40S ribosomal protein S27;40S ribosomal protein S27-like	0.157689	0.237441	GlyGly (K)	PAF6779A6RW2_CFXB1_150427154828			1	1678.89	54.639	54.639	1.7919e-06	2	80.469	80.469	6.91543	6.73861	6.43976	DLLHPSLEEEKKK	D3YYB0;Q6ZWY3;D6RH49
Sbno1	Protein strawberry notch homolog 1	0.146036	NaN	Oxidation (M)	PAF6779A17RW2_CFXA2			0	1546.8	44.813	44.813	0.07116	1	31.215	12.484	7.12077	7.12077	NaN	DLLKNNSLNELMK	B2RRI2;Q689Z5;E9PW13;Q3TMM7
Sbno1	Protein strawberry notch homolog 1	NaN	-0.86373	Unmodified	PAF6779A43RW2_CFXC5			0	1530.81	50.92	50.92	0.0012314	5	58.674	16.579	7.6388	NaN	7.6388	DLLKNNSLNELMK	B2RRI2;Q689Z5;E9PW13;Q3TMM7
Pgk1	Phosphoglycerate kinase 1	1.48608	NaN	GlyGly (K)	PAF6779A6RW2_CFXB1_150427154828			1	1034.51	40.308	40.308	0.024595	6	75.043	20.267	7.52384	7.52384	NaN	DLMSKAEK	P09411
Zdhhc20	Probable palmitoyltransferase ZDHHC20	0.277254	NaN	GlyGly (K)	PAF6779A6RW2_CFXB1_150427154828			1	1648.88	58.654	58.654	0.0010308	4	57.804	57.804	6.94845	6.94845	NaN	DLPIYTTSASKAIR	Q5Y5T1
Arl8b	ADP-ribosylation factor-like protein 8B	0.0860785	0.520548	GlyGly (K)	PAF6779A38RW2_CFXF4			1	1738.91	63.886	63.886	1.4101e-29	136	167.32	167.32	9.14339	8.99082	8.61499	DLPNALDEKQLIEK	Q9CQW2;Q9DAB3
Slc2a1	Solute carrier family 2, facilitated glucose transporter member 1	-0.850799	0.58938	GlyGly (K)	PAF6779A40RW2_CFXH4			1	1347.61	36.146	36.146	4.9793e-13	38	158.79	158.79	8.14873	7.83525	7.85977	DLQEMKEEGR	P17809;Q3TD17;Q3U2J2;Q8BTM5
Phb2	Prohibitin-2	0.173987	NaN	Unmodified	PAF6779A11RW2_CFXC1			0	1187.63	73.757	73.757	0.0051899	1	73.499	37.958	6.21775	6.21775	NaN	DLQMVNISLR	O35129;Q3V235;Q3V2V2;E9Q313;F6QPR1;F6Q8V7
Iqsec2	IQ motif and SEC7 domain-containing protein 2	0.18554	0.0342158	GlyGly (K)	PAF6779A16RW2_CFXH1			1	974.478	26.714	26.714	0.01548	15	77.282	2.8673	8.6155	8.50177	7.97797	DLSDAGKR	E9QAD8;A4GZ26;Q5DU25
Pcna	Proliferating cell nuclear antigen	0.212367	-0.576971	GlyGly (K)	PAF6779A6RW2_CFXB1_150427154828			1	2096.07	67.76	67.76	4.0687e-55	41	144.73	130.45	8.53718	8.36205	8.05812	DLSHIGDAVVISCAKNGVK	P17918;Q542J9;Q91ZH2
Nbea;Lrba	Neurobeachin;Lipopolysaccharide-responsive and beige-like anchor protein	0.533368	-0.434227	GlyGly (K)	PAF6779A45RW2_CFXE5			1	1521.86	53.465	53.465	2.2502e-11	6	92.247	82.195	7.33033	7.00398	7.05323	DLSKPIGALNPKR	Q9EPN1;Q9ESE1;E9Q3Y4;E9QK10;Q8BSM6;Q8CBR4
Upf2		NaN	NaN	GlyGly (K)	PAF6779A40RW2_CFXH4			1	1133.59	28.146	28.146	0.0016608	4	111.46	60.389	7.33634	NaN	7.33634	DLSKVTTEK	A2AT37;F6Q3G7;A2AT33
Stmn1;Stmn2	Stathmin;Stathmin-2	1.03821	-0.751465	GlyGly (K)	PAF6779A39RW2_CFXG4			1	1315.7	47.862	47.862	1.2498e-06	9	123.88	66.285	7.34086	7.23842	6.6633	DLSLEEIQKK	P54227;Q545B6;Q8C2H3;Q91XT3;Q9CXQ8;Q9CYU5;Q9DCP3;D3Z5N2;Q9CZ46;P55821;Q545S4;D3Z1Z8
Neu3	Sialidase-3	0.282281	0.134878	GlyGly (K)	PAF6779A6RW2_CFXB1_150427154828			1	1587.81	58.51	58.51	1.8689e-34	13	156.8	96.168	7.45223	7.29376	6.93758	DLTEEVIGSEVKR	Q543I9;Q9JMH7
Ano6	Anoctamin-6	-0.0911243	0.127105	GlyGly (K)	PAF6779A1RW2_CFXA1			1	1473.76	58.336	58.336	1.2816e-10	16	102.62	59.811	7.51652	7.27256	7.14977	DLTKNMGIIAER	Q6P9J9
Rpl18a	60S ribosomal protein L18a	NaN	NaN	Unmodified	PAF6779A36RW2_CFXD4			0	1454.68	48.434	48.434	0.0081473	1	50.562	34.309	NaN	NaN	NaN	DLTTAGAVTQCYR	P62717;Q3THJ0;Q05CK2
Rnf213	E3 ubiquitin-protein ligase RNF213	0.485802	-0.543825	GlyGly (K)	PAF6779A40RW2_CFXH4			1	1446.76	57.22	57.22	0.0043799	2	56.225	22.359	6.50111	6.13277	6.25835	DLVKQFQNVSR	E9Q555;B1ATE2;F7A6H4;Q69ZG7;F6QHV1;Q8CI06
Actg1		-0.320311	NaN	Oxidation (M)	PAF6779A1RW2_CFXA1			0	2230.06	76.067	76.067	6.0282e-06	1	42.711	0	6.16885	6.16885	NaN	DLYANTVLSGGTTMYPGLADR	Q9QZ83
Actg1		-0.16954	-0.128488	Unmodified	PAF6779A7RW2_CFXA1			0	2214.06	84.625	84.625	3.3231e-87	13	163.91	0	7.80984	7.62261	7.35417	DLYANTVLSGGTTMYPGLADR	Q9QZ83
Atp1a1	Sodium/potassium-transporting ATPase subunit alpha-1	-0.43808	0.292193	GlyGly (K)	PAF6779A15RW2_CFXG1			1	991.464	29.03	29.03	0.047049	17	101.69	38.543	7.91831	7.70113	7.51327	DMDELKK	Q3TXF9;Q8VDN2
Atp1a1	Sodium/potassium-transporting ATPase subunit alpha-1	-0.226139	0.345396	GlyGly (K)	PAF6779A6RW2_CFXB1_150427154828			1	1932.86	52.792	52.792	0.00041604	5	57.328	54.865	7.35683	7.2402	6.72884	DMDELKKEVSMDDHK	Q3TXF9;Q8VDN2
Ncam1	Neural cell adhesion molecule 1	0.218263	NaN	GlyGly (K)	PAF6779A14RW2_CFXF1			1	1325.59	36.741	36.741	0.001773	2	64.55	55.118	6.60265	6.60265	NaN	DMEEGKAAFSK	E9QB01;F6RLF6;P13595;F7C5V8
Gm8730;Rplp0	60S acidic ribosomal protein P0	0.0288667	-0.631042	GlyGly (K)	PAF6779A40RW2_CFXH4			1	1482.8	59.47	59.47	2.5134e-11	12	98.353	73.418	7.34475	6.83366	7.18469	DMLLANKVPAAAR	E9Q070;P14869;Q5FWB6;Q5M8R8;D3YVM5
Ddi2	Protein DDI1 homolog 2	-0.176195	0.0728604	GlyGly (K)	PAF6779A6RW2_CFXB1_150427154828			1	1992.05	83.244	83.244	5.2365e-62	16	184.31	169.83	7.87739	7.78854	7.14457	DMLLANPHELSLLKER	A2ADY9
Gbp7		0.201477	-0.0955891	GlyGly (K)	PAF6779A41RW2_CFXA5			1	1222.58	49.688	49.688	0.00023036	15	132.9	132.9	7.55083	7.29933	7.1939	DMLNEGFKR	Q6KAN1;Q91Z40;Q78UK8
Sgce	Epsilon-sarcoglycan	NaN	NaN	GlyGly (K)	PAF6779A6RW2_CFXB1_150427154828			1	2406.2	60.782	60.782	1.4054e-09	1	59.512	48.052	6.40861	6.40861	NaN	DMQTPDIQLVHHSSIQKSTK	E9PX46;O70258;F6R6P2;Q4H438;Q3V1W5
Cyp1b1	Cytochrome P450 1B1	NaN	NaN	GlyGly (K)	PAF6779A5RW2_CFXA1_150427113100			1	1581.77	66.891	66.891	6.364e-15	4	113.65	98.447	6.59366	6.18355	6.37974	DMTDAFILSAEKK	Q64429;Q80V82;Q3UTK2;Q9CUA1;Q8BRY0
Cyp1b1	Cytochrome P450 1B1	NaN	-1.62794	Oxidation (M),GlyGly (K)	PAF6779A38RW2_CFXF4			1	1597.77	54.703	54.703	0.0059874	3	54.343	41.465	6.85586	NaN	6.85586	DMTDAFILSAEKK	Q64429;Q80V82;Q3UTK2;Q9CUA1;Q8BRY0
Dnmt1	Cytosine-specific methyltransferase;DNA (cytosine-5)-methyltransferase 1	NaN	-0.74618	GlyGly (K)	PAF6779A41RW2_CFXA5			1	1180.57	40.942	40.942	0.055109	1	48.44	48.44	6.31076	NaN	6.31076	DMVKFGGTGR	Q7TSJ0;P13864;Q3UHZ3;Q3UPE8
Lman2	Vesicular integral-membrane protein VIP36	-0.0786098	-0.0738942	Unmodified	PAF6779A7RW2_CFXA1			0	2467.13	94.78	94.78	2.0726e-11	4	65.25	65.25	6.78842	6.52328	6.44827	DNFHGLAIFLDTYPNDETTER	Q9DBH5
Glrx3	Glutaredoxin-3	0.453735	NaN	GlyGly (K)	PAF6779A36RW2_CFXD4			1	1524.78	77.679	77.679	6.4884e-06	5	79.633	58.002	7.21661	6.72818	7.04607	DNGELLPILKGEN	Q9CQM9
Gm11275;Hist1h4a	Histone H4	0.864386	-1.31879	Unmodified	PAF6779A40RW2_CFXH4			0	1324.75	46.498	46.498	8.3517e-28	43	175.57	164.36	8.17208	7.92073	7.81494	DNIQGITKPAIR	B2RTM0;P62806;TGME49_239260
Gm11275;Hist1h4a	Histone H4	2.53634	-2.87684	GlyGly (K)	PAF6779A15RW2_CFXG1			1	1438.79	47.68	47.68	2.1077e-12	21	107.85	86.99	7.96737	7.61984	7.70834	DNIQGITKPAIR	B2RTM0;P62806;TGME49_239260
Gm11275;Hist1h4a	Histone H4	0.801305	-1.31538	Unmodified	PAF6779A21RW2_CFXE2			0	1480.85	71.923	71.923	1.2674e-18	339	117.23	117.23	9.31833	8.93998	9.08289	DNIQGITKPAIRR	B2RTM0;P62806;TGME49_239260
Gm11275;Hist1h4a	Histone H4	2.51713	-2.80007	GlyGly (K)	PAF6779A6RW2_CFXB1_150427154828			1	1594.89	49.638	49.638	2.5767e-09	12	86.772	75.918	7.5827	7.28583	7.27747	DNIQGITKPAIRR	B2RTM0;P62806;TGME49_239260
Ilvbl	Acetolactate synthase-like protein	-0.0201999	0.188401	GlyGly (K)	PAF6779A44RW2_CFXD5			1	1426.79	49.527	49.527	0.0021334	3	56.087	41.734	7.02763	6.47432	6.88518	DNKDQVVKVLR	Q8BU33
Vim	Vimentin	0.226409	-0.376227	Unmodified	PAF6779A11RW2_CFXC1			0	1075.5	65.464	65.464	0.01654	3	81.338	44.273	6.9073	6.75673	6.37412	DNLAEDIMR	E9PZV5;Q3UD36;P20152;Q3V2S4;Q5FWJ3;Q3TFD9;Q3U6S1;Q3UAX1;Q3TWV0;A4IF59
Rab35	Ras-related protein Rab-35	NaN	-0.049442	GlyGly (K)	PAF6779A40RW2_CFXH4			1	1996.99	30.883	30.883	3.5094e-27	5	124.09	124.09	7.35612	NaN	7.35612	DNLAKQQQQQQNDVVK	Q3U0T9;Q6PHN9
Gpr124	G-protein coupled receptor 124	NaN	0.133432	GlyGly (K)	PAF6779A41RW2_CFXA5			1	1359.67	34.195	34.195	0.013087	3	42.789	42.789	6.46306	NaN	6.46306	DNLKGSGSALER	Q91ZV8
Lyn	Tyrosine-protein kinase Lyn	-0.127765	-0.323967	GlyGly (K)	PAF6779A13RW2_CFXE1			1	1957.9	34.433	34.433	4.2631e-06	19	79.337	65.296	8.3076	8.02747	7.98461	DNLNDDEVDSKTQPVR	P25911;Q3TCS3
Gpi;Gpi1	Glucose-6-phosphate isomerase	0.141876	2.11813	GlyGly (K)	PAF6779A6RW2_CFXB1_150427154828			1	1888.84	53.167	53.167	1.8316e-11	9	89.541	78.279	7.6816	7.60383	6.89637	DNMFSGSKINYTENR	P06745;B7ZWL9
Ppm1a	Protein phosphatase 1A	0.404344	NaN	Unmodified	PAF6779A7RW2_CFXA1			0	1690.84	92.497	92.497	0.0028108	1	52.823	46.525	5.92639	5.92639	NaN	DNMSVILICFPSAPK	P49443;Q8R4T7;Q9EQE3;Q9EQE2
Serpinh1	Serpin H1	0.3361	-0.306484	Unmodified	PAF6779A36RW2_CFXD4			0	1305.67	72.589	72.589	2.215e-13	20	138.75	123	8.04836	7.82075	7.65896	DNQSGSLLFIGR	P19324;Q3TJK3;Q3TWG9;Q8BVU9;Q8BV87;Q3TMD2
Taldo1	Transaldolase	-0.175812	0.202762	GlyGly (K)	PAF6779A40RW2_CFXH4			1	1355.74	47.014	47.014	0.0090241	5	45.257	45.257	6.96298	6.61579	6.70367	DNSKLAPALSVK	Q93092
Hsp90aa1	Heat shock protein HSP 90-alpha	0.905494	1.16331	GlyGly (K)	PAF6779A1RW2_CFXA1			1	1429.63	36.872	36.872	1.6418e-10	6	110.86	95.981	7.42165	7.17415	7.05956	DNSTMGYMAAKK	P07901;Q3TKA2;Q80Y52;Q3UIF3;Q3TJU7
Hsp90ab1	Heat shock protein HSP 90-beta	0.5429	0.31313	GlyGly (K)	PAF6779A6RW2_CFXB1_150427154828			1	1489.64	46.304	46.304	3.6122e-07	12	90.653	87.43	7.29728	7.06051	6.92084	DNSTMGYMMAKK	P11499;Q71LX8;Q811H6;Q80YC2
Arpc2	Actin-related protein 2/3 complex subunit 2	-0.17031	-0.0345149	Unmodified	PAF6779A8RW2_CFXB1			0	2412.23	100.2	100.2	2.7269e-07	2	61.102	56.422	7.32883	7.01119	7.04383	DNTINLIHTFRDYLHYHIK	Q3UA52;Q9CVB6;D3YXG6;Q4FZG5
Dnajc13		NaN	NaN	GlyGly (K)	PAF6779A14RW2_CFXF1			1	1494.71	47.02	47.02	0.036655	1	43.991	36.952	6.16316	6.16316	NaN	DNVKIAMDQYGK	D4AFX7;G3X922;Q8BNL1
Stam	Signal transducing adapter molecule 1	0.447643	0.196229	GlyGly (K)	PAF6779A17RW2_CFXA2			1	1843.92	45.065	45.065	3.3243e-85	19	209.41	191.66	8.0133	7.74493	7.67698	DPGTVATKKEEEDLAK	Q3UMC8;P70297;Q3TQ49;Q3UGN9;A2ARJ0
2610015P09Rik		NaN	1.16903	2 Oxidation (M)	PAF6779A34RW2_CFXB4			0	1799.91	43.995	43.995	0.11896	2	6.5807	6.5807	6.7196	NaN	6.7196	DPRLTMEMRHKQVK	B8JJH0;A9C445;A9C444
Usp5	Ubiquitin carboxyl-terminal hydrolase 5;Ubiquitin carboxyl-terminal hydrolase	0.110776	0.0772429	GlyGly (K)	PAF6779A41RW2_CFXA5			1	1027.58	46.436	46.436	0.00026903	25	136.11	15.959	8.59433	8.36654	8.20515	DQALKALR	P56399;Q3U4W8
Map1lc3a	Microtubule-associated proteins 1A/1B light chain 3A	NaN	0.463727	GlyGly (K)	PAF6779A44RW2_CFXD5			1	1644.89	57.282	57.282	0.000515	3	59.898	59.898	6.75941	NaN	6.75941	DQHPSKIPVIIER	Q91VR7
Gbp10;Gbp6		0.839467	NaN	GlyGly (K)	PAF6779A6RW2_CFXB1_150427154828			1	1552.79	58.408	58.408	0.029837	1	27.664	19.151	6.51392	6.51392	NaN	DQKAFLEEGFKK	Q000W5;Q29RG2;Q2M1J9;E9Q342;Q05DL4;Q6ZQL8;Q6PEN2;Q7TMV8
Vamp2;Vamp3;Vamp1	Vesicle-associated membrane protein 2;Vesicle-associated membrane protein 3;Vesicle-associated membrane protein 1	-0.281194	-0.130887	GlyGly (K)	PAF6779A14RW2_CFXF1			1	1331.63	40.162	40.162	2.2588e-05	12	113.63	90.253	7.75681	7.58132	7.27848	DQKLSELDDR	B0QZN5;O35619;P63044;Q8CHR4;F6Q6A5;A2A895;P63024;Q9CXX2;D3YTU0;Q62442
Vamp2;Vamp3	Vesicle-associated membrane protein 2;Vesicle-associated membrane protein 3	-0.13014	-0.532282	GlyGly (K)	PAF6779A6RW2_CFXB1_150427154828			1	2978.42	74.545	74.545	9.2162e-47	4	98.565	98.565	7.55621	7.38748	7.06397	DQKLSELDDRADALQAGASQFETSAAK	B0QZN5;O35619;P63044;Q8CHR4;F6Q6A5;A2A895;P63024
Rabac1	Prenylated Rab acceptor protein 1	0.72738	0.599413	GlyGly (K)	PAF6779A13RW2_CFXE1			1	2114.05	60.757	60.757	2.1768e-09	16	69.737	69.737	7.77923	7.43156	7.52031	DQQKDAEGEGLSATTLLPK	Q9Z0S9;F8WJG2
Abca1	ATP-binding cassette sub-family A member 1	NaN	NaN	GlyGly (K)	PAF6779A42RW2_CFXB5			1	1878.87	44.231	44.231	0.0167	1	39.509	25.677	6.57796	NaN	6.57796	DQSDDDHLKDLSLHK	P41233
Rtn3	Reticulon-3	-0.212632	-0.409374	GlyGly (K)	PAF6779A40RW2_CFXH4			1	1160.6	25.857	25.857	0.0037645	8	85.29	33.035	7.27836	6.98271	6.97187	DQTKSIVEK	Q9ES97
Psmd1	26S proteasome non-ATPase regulatory subunit 1	0.0472937	-0.387808	GlyGly (K)	PAF6779A41RW2_CFXA5			1	1089.59	45.216	45.216	0.012138	10	106.04	53.463	7.55825	7.39589	7.05231	DQTLKMIK	Q3TXS7;Q05CG9;Q8BU34;Q5HZG6;Q8CGI9;Q8CGG2
Hsp90aa1	Heat shock protein HSP 90-alpha	NaN	0.013355	Unmodified	PAF6779A36RW2_CFXD4			0	1234.59	39.538	39.538	0.015005	1	55.452	28.337	6.38584	NaN	6.38584	DQVANSAFVER	P07901;Q3TKA2;Q80Y52;Q3UIF3;A0PJ91;Q3TKG0;Q3TKB9;Q8C5U3;Q3TJU7
Atp2b1		0.156161	0.373954	GlyGly (K)	PAF6779A6RW2_CFXB1_150427154828			1	2257.14	86.781	86.781	1.2157e-05	3	46.159	46.159	6.81609	6.64628	6.32613	DRDDIVKTVIEPMASEGLR	G5E829;Q8K314
Slc12a4;Slc12a6	Solute carrier family 12 member 4;Solute carrier family 12 member 6	-0.0557509	0.13947	GlyGly (K)	PAF6779A46RW2_CFXF5			1	1342.7	35.411	35.411	0.0020686	6	61.435	40.973	7.54878	6.82823	7.45711	DREAQLVKDR	Q3UDQ8;Q3TJG5;Q3TJM8;Q3TLV0;Q3TWZ6;Q3U689;Q3U9N0;Q6NXV2;Q9JIS8;Q3TWV2;Q924N4;E9QA29;Q3V0N8;Q6P6P5;A2AGJ6
Ppm1f	Protein phosphatase 1F	-0.204642	0.484499	Unmodified	PAF6779A7RW2_CFXA1			0	1857.95	93.058	93.058	0.0011853	4	56.599	56.599	6.76703	6.61277	6.24267	DRGSHDNITVMVVFLR	Q8CGA0
Gm20390;Nme2;Dscaml1	Nucleoside diphosphate kinase;Nucleoside diphosphate kinase B	0.0744107	-0.194741	Unmodified	PAF6779A16RW2_CFXH1			0	1174.65	76.124	76.124	0.00030522	21	98.943	98.943	7.66035	7.57114	6.92917	DRPFFPGLVK	E9PZF0;Q01768;Q5NC82;Q8R4B4;B0LAA8
Ptk7	Inactive tyrosine-protein kinase 7	0.566934	0.369159	GlyGly (K)	PAF6779A6RW2_CFXB1_150427154828			1	2321.08	73.063	73.063	1.1412e-38	19	116.65	116.65	7.80138	7.69465	7.1396	DRPSFSEIASTLGDSPADSKQ	Q8BKG3
Tkt	Transketolase	NaN	0.0946415	Unmodified	PAF6779A8RW2_CFXB1			0	1921.91	99.247	99.247	0.0020608	1	50.079	50.079	6.02559	NaN	6.02559	DRTVPFCSTFAAFFTR	P40142
Gm6901		NaN	0.0117819	GlyGly (K)	PAF6779A45RW2_CFXE5			1	1913.96	82.164	82.164	0.03126	36	15.392	15.392	9.09691	NaN	9.09691	DSDGAGLVLPKEANMKR	D3YV86
Serf1;Serf2	Small EDRK-rich factor 1;Small EDRK-rich factor 2	0.18259	-0.584306	GlyGly (K)	PAF6779A15RW2_CFXG1			1	1347.65	25.98	25.98	2.878e-05	4	132.9	132.9	7.00894	6.69478	6.72066	DSEIMQQKQK	B2KF72;O88892;P84102;Q58DZ4;B2KF73
Pdgfra	Platelet-derived growth factor receptor alpha	NaN	-0.369278	GlyGly (K)	PAF6779A44RW2_CFXD5			1	1543.71	39.386	39.386	0.016484	1	40.725	37.105	6.78229	NaN	6.78229	DSFMSQHPEKPK	P26618
Steap1	Metalloreductase STEAP1	NaN	-0.0214675	GlyGly (K)	PAF6779A40RW2_CFXH4			1	1236.58	30.116	30.116	0.00012279	3	94.692	84.384	6.54743	NaN	6.54743	DSGETSMLKR	Q3UNB9;Q924J9;Q924Z2;Q9CWR7
Slc20a2	Sodium-dependent phosphate transporter 2	NaN	-0.71189	GlyGly (K)	PAF6779A43RW2_CFXC5			1	1401.73	60.792	60.792	0.00045448	2	74.944	74.944	6.35719	NaN	6.35719	DSGLYKDLLHK	Q80UP8
Slc20a1	Sodium-dependent phosphate transporter 1	0.203917	-0.0245312	GlyGly (K)	PAF6779A44RW2_CFXD5			1	1415.74	66.908	66.908	7.4597e-10	36	145.91	103.83	8.01932	7.65024	7.77709	DSGLYKELLHK	Q61609
Rabep2	Rab GTPase-binding effector protein 2	-0.274053	NaN	GlyGly (K)	PAF6779A6RW2_CFXB1_150427154828			1	2052.01	69.449	69.449	0.046863	1	18.784	18.784	6.55376	6.55376	NaN	DSISSYETQIAALKQER	Q3TZJ2;Q91WG2;D6RCU7
Ptprg	Receptor-type tyrosine-protein phosphatase gamma	0.267913	0.00619029	GlyGly (K)	PAF6779A42RW2_CFXB5			1	2215.98	51.224	51.224	0.0025356	2	32.926	27.716	6.90405	6.59255	6.61324	DSKHSDYINANYVDGYNK	F8VQD7;Q05909;E9Q6E7;Q3UND4
Oasl2	54 kDa 2'-5'-oligoadenylate synthase-like protein 2	0.44973	NaN	GlyGly (K)	PAF6779A14RW2_CFXF1			1	1686.89	73.369	73.369	0.048934	1	24.935	22.301	6.38416	6.38416	NaN	DSKPAPAIYETLIR	Q8K234;Q9Z2F2;E9PXT4;Q3UDH2
Mcl1	Induced myeloid leukemia cell differentiation protein Mcl-1 homolog	0.531406	-0.250852	GlyGly (K)	PAF6779A15RW2_CFXG1			1	1341.66	33.043	33.043	0.001346	4	54.524	54.524	7.13296	6.85394	6.80875	DSKPLGEAGAAGR	P97287;D2K6L9
C5ar1		-0.269871	-1.84534	GlyGly (K)	PAF6779A39RW2_CFXG4			1	1757.81	30.939	30.939	5.0926e-07	9	81.311	69.395	7.711	7.37869	7.43914	DSKTFTPSTTDTSTR	Q3TZ86;Q3UCS9
C5ar1		-0.0299829	-1.86691	GlyGly (K)	PAF6779A43RW2_CFXC5			1	1885.9	29.558	29.558	1.2139e-08	4	86.378	79.649	7.44651	6.77262	7.34309	DSKTFTPSTTDTSTRK	Q3TZ86;Q3UCS9
Tgtp;Tgtp2;Tgtp1		0.316798	-0.384132	GlyGly (K)	PAF6779A5RW2_CFXA1_150427113100			1	1649.88	76.365	76.365	0.00023134	4	60.628	60.628	7.26593	6.98876	6.93963	DSLKQKVFLEAMK	Q62293;Q3T9E4;Q60711
Pfn1	Profilin-1;Profilin	NaN	NaN	Unmodified	PAF6779A1RW2_CFXA1			0	1638.76	85.802	85.802	0.027668	1	40.025	26.345	NaN	NaN	NaN	DSLLQDGEFTMDLR	P62962;Q5SX50;Q3U7V7;Q8CEH8;Q5SX49;CON__P02584
Lgals1	Galectin-1	-0.1038	-0.000952496	Unmodified	PAF6779A1RW2_CFXA1			0	1485.68	55.949	55.949	4.1946e-14	50	145.55	145.55	8.25467	8.20249	7.30863	DSNNLCLHFNPR	P16045
Spg20	Spartin	0.102589	0.562572	GlyGly (K)	PAF6779A12RW2_CFXD1			1	2691.22	61.556	61.556	1.3402e-45	7	120.52	116.07	7.59173	7.45687	7.01812	DSSEEVNLSQIVPCEPSSEEKSK	Q3TVW1;Q8R1X6;D3Z3F8
Sdcbp	Syntenin-1	-0.415001	NaN	Unmodified	PAF6779A7RW2_CFXA1			0	1192.59	66.591	66.591	1.9398e-06	1	94.692	70.841	6.38178	6.38178	NaN	DSSGHVGFIFK	O08992;Q3TET7;Q3U6J5;Q3U6Q3;Q3U902;Q3UBE4;O88601;Q3TMX0;Q3TWV1;Q3TXC7;Q3UC68;Q3U724;H3BLG5
Rps20	40S ribosomal protein S20	0.123921	-0.519818	GlyGly (K)	PAF6779A42RW2_CFXB5			1	1761.9	63.623	63.623	3.3277e-62	350	193.06	163.08	9.70397	9.42726	9.37716	DTGKTPVEPEVAIHR	P60867;Q5BLK2
Cyb5r3	NADH-cytochrome b5 reductase 3;NADH-cytochrome b5 reductase 3 membrane-bound form;NADH-cytochrome b5 reductase 3 soluble form	0.22127	NaN	GlyGly (K)	PAF6779A21RW2_CFXE2			1	1267.63	38.408	38.408	0.0023678	1	61.353	61.353	6.4577	6.4577	NaN	DTHPKFPAGGK	F2Z456;E9Q841;Q9CY59;Q9DCN2;F2Z3V0
Prkcd	Protein kinase C delta type	0.347839	-0.383115	GlyGly (K)	PAF6779A41RW2_CFXA5			1	1149.58	41.221	41.221	4.5522e-07	12	155.75	52.191	7.733	7.46841	7.3922	DTIFQKER	P28867;Q3TGE4;Q3UNG2;Q53YN4;Q1MX42;Q1MX40;Q1MX43;Q1MX41;Q80UN7
Igf2bp1	Insulin-like growth factor 2 mRNA-binding protein 1	-0.177344	NaN	GlyGly (K)	PAF6779A14RW2_CFXF1			1	1329.68	34.46	34.46	0.060143	1	30.889	30.889	6.54348	6.54348	NaN	DTKTADEVPLK	O88477
Irgm1	Immunity-related GTPase family M protein 1	0.729316	-0.10135	GlyGly (K)	PAF6779A44RW2_CFXD5			1	1424.74	47.45	47.45	0.0073797	2	64.55	41.175	6.91628	6.21869	6.81902	DTLHKDLSNIR	Q60766;Q5NCB5
Nedd4l	E3 ubiquitin-protein ligase NEDD4-like;E3 ubiquitin-protein ligase	-0.0926134	0.503654	GlyGly (K)	PAF6779A17RW2_CFXA2			1	2560.23	39.65	39.65	3.9303e-11	3	57.496	57.496	7.23905	7.05319	6.78079	DTLSNPQSPQPSPYNSPKPQHK	Q8CFI0;E9PXB7;Q3TQK9;Q641N8;F7AT14;G3X9H8
Stx11	Syntaxin-11	NaN	-0.613211	GlyGly (K)	PAF6779A41RW2_CFXA5			1	1173.64	38.05	38.05	0.0015657	2	68.626	36.866	6.37271	NaN	6.37271	DTNSIAKAIK	Q3TAS3;Q3U5V8;Q9D3G5
Ubfd1	Ubiquitin domain-containing protein UBFD1	0.348133	NaN	GlyGly (K)	PAF6779A1RW2_CFXA1			1	1369.67	86.745	86.745	0.036141	2	40.352	26.998	6.53134	6.53134	NaN	DTVLGKWQYF	Q78JW9
Rnf213	E3 ubiquitin-protein ligase RNF213	-0.0943712	0.129613	Unmodified	PAF6779A8RW2_CFXB1			0	1506.78	80.02	80.02	3.1227e-18	9	118.37	118.37	6.96543	6.76638	6.53088	DTVTVYFHAIVSR	E9Q555;B1ATE2
Rpn1	Dolichyl-diphosphooligosaccharide--protein glycosyltransferase subunit 1	-0.476537	NaN	GlyGly (K)	PAF6779A14RW2_CFXF1			1	1596.76	39.62	39.62	0.00021368	1	66.989	66.989	6.54575	6.54575	NaN	DTYLENEKLSSGK	Q8BMR3;Q91YQ5;Q5RKP4;Q3U900;Q99LY0
Cul4b;Cul4a	Cullin-4B;Cullin-4A	1.02289	0.073546	GlyGly (K)	PAF6779A15RW2_CFXG1			1	1259.62	62.702	62.702	0.0067742	6	58.676	32.738	6.75818	6.14999	6.63526	DVFEAFYKK	A2A432;Q3TCH7;E9PXY1;Q8R1T2
Got2	Aspartate aminotransferase, mitochondrial	-0.130799	NaN	Unmodified	PAF6779A6RW2_CFXB1_150427154828			0	2010.05	94.203	94.203	0.0011179	2	51.695	51.695	6.43411	6.43411	NaN	DVFLPKPSWGNHTPIFR	P05202
Vdac1	Voltage-dependent anion-selective channel protein 1	0.0871356	NaN	GlyGly (K)	PAF6779A6RW2_CFXB1_150427154828			1	1557.82	83.414	83.414	3.4887e-11	4	95.018	95.018	6.67403	6.67403	NaN	DVFTKGYGFGLIK	Q60932;Q3THL7;Q3TIG8;Q3U6K8;F2Z471
Pard3	Partitioning defective 3 homolog	NaN	NaN	GlyGly (K)	PAF6779A40RW2_CFXH4			1	1126.63	44.983	44.983	0.0021744	1	62.303	41.432	NaN	NaN	NaN	DVGPSLGLKK	A5D6P2;G3XA13;Q99NH2;F6S7Z1;B7ZNY3;B2RUK1;E0CXL4;E0CY24;E0CZ83;E0CZE2;E0CXR8;F6TSJ9;E0CX45;F6UGU7;F6URI7
Rps12;Gm10063;Rps12-ps2	40S ribosomal protein S12	NaN	NaN	GlyGly (K)	PAF6779A1RW2_CFXA1			1	1443.67	62.186	62.186	0.0030403	6	86.624	39.336	6.62856	6.21648	6.41589	DVIEEYFKCK	P63323;Q6ZWZ6;D3Z1P4;D3Z6B6
Rps12;Gm10063;Rps12-ps2	40S ribosomal protein S12	0.881082	NaN	GlyGly (K)	PAF6779A2RW2_CFXB1			1	1571.77	60.156	60.156	3.28e-06	11	95.573	58.148	7.7235	7.46917	7.37014	DVIEEYFKCKK	P63323;Q6ZWZ6;D3Z1P4;D3Z6B6
Gbp10;Gbp6		NaN	-0.763979	GlyGly (K)	PAF6779A2RW2_CFXB1			1	958.545	23.68	23.68	0.0084124	5	109.86	6.1235	7.47391	NaN	7.47391	DVIKDKK	Q000W5;Q29RG2;Q2M1J9;E9Q342;Q05DL4;Q6ZQL8;Q6PEN2;Q7TMV8
Gbp10;Gbp6		1.11597	NaN	GlyGly (K)	PAF6779A1RW2_CFXA1			1	1114.65	26.586	26.586	0.051366	1	39.022	27.174	7.41815	7.41815	NaN	DVIKDKKR	Q000W5;Q29RG2;Q2M1J9;E9Q342;Q05DL4;Q6ZQL8;Q6PEN2;Q7TMV8
Wrnip1	ATPase WRNIP1	NaN	NaN	GlyGly (K)	PAF6779A15RW2_CFXG1			1	1285.66	29.943	29.943	0.008306	1	65.347	32.122	6.34034	6.34034	NaN	DVIKQAQNEK	Q91XU0
Myof	Myoferlin	-0.0464211	NaN	Oxidation (M),GlyGly (K)	PAF6779A12RW2_CFXD1			1	2399.14	67.927	67.927	3.1667e-05	1	38.824	38.824	6.79692	6.79692	NaN	DVILDEKSITGEDMSDIYVK	B9EK95;E9Q390;Q69ZN7;D3Z1Q0
Myof	Myoferlin	-0.302641	0.213503	GlyGly (K)	PAF6779A6RW2_CFXB1_150427154828			1	2383.15	76.596	76.596	8.7901e-19	6	92.993	80.144	7.57128	7.51586	6.64976	DVILDEKSITGEDMSDIYVK	B9EK95;E9Q390;Q69ZN7;D3Z1Q0
Rftn1	Raftlin	NaN	0.163885	GlyGly (K)	PAF6779A40RW2_CFXH4			1	1176.56	30.456	30.456	0.022767	2	53.683	44.728	6.63491	NaN	6.63491	DVKCTLGDR	Q6A0D4;Q8C4D5
Gna13	Guanine nucleotide-binding protein subunit alpha-13	0.21215	NaN	GlyGly (K)	PAF6779A6RW2_CFXB1_150427154828			1	2137.12	93.019	93.019	0.0039646	2	27.208	24.147	6.92658	6.92658	NaN	DVKDTILHDNLKQLMLQ	A2AA49;P27601;Q3UE40;Q8C5L2
Snx5	Sorting nexin-5	-0.0190613	0.169027	GlyGly (K)	PAF6779A43RW2_CFXC5			1	1986.89	31.763	31.763	0.013144	2	30.543	30.543	7.04844	6.72433	6.76935	DVKLAETHQQECCQK	A2ANA4;Q3TJN6;Q8C5E7;Q9D8U8;Q3TXT4
Map2k2;Map2k1	Dual specificity mitogen-activated protein kinase kinase 2;Dual specificity mitogen-activated protein kinase kinase 1	0.0658987	0.00705191	GlyGly (K)	PAF6779A40RW2_CFXH4			1	1454.78	49.97	49.97	0.0001538	4	71.241	57.524	7.02804	6.67574	6.77284	DVKPSNILVNSR	Q63932;Q91YS7;Q3UPM3;P31938;Q3TMJ8;Q3U3F4;Q3UK05;Q9JJE1;Q3TMW4
Gnb2l1	Guanine nucleotide-binding protein subunit beta-2-like 1	-0.181675	-0.404611	Unmodified	PAF6779A36RW2_CFXD4			0	1308.63	69.399	69.399	0.021614	2	45.915	35.962	6.28702	6.08235	5.86199	DVLSVAFSSDNR	P68040
Rnf213	E3 ubiquitin-protein ligase RNF213	NaN	-0.349272	GlyGly (K)	PAF6779A5RW2_CFXA1_150427113100			1	1536.76	83.494	83.494	0.010019	1	54.7	40.442	6.18233	NaN	6.18233	DVMTKELFDGLR	E9Q555;B1ATE2
Psma3	Proteasome subunit alpha type-3;Proteasome subunit alpha type	0.112677	NaN	GlyGly (K)	PAF6779A15RW2_CFXG1			1	1000.56	34.726	34.726	0.084678	1	43.083	20.012	6.51414	6.51414	NaN	DVVKEVAK	O70435;Q58EV4;Q9DCD8;Q3TEL1;F7BWF9
Slc12a2	Solute carrier family 12 member 2	NaN	NaN	GlyGly (K)	PAF6779A14RW2_CFXF1			1	1378.71	39.582	39.582	0.0010924	3	77.64	77.64	6.64207	6.64207	NaN	DVVVNVDYSKK	E9QM38;P55012
Tmpo	Lamina-associated polypeptide 2, isoforms beta/delta/epsilon/gamma;Lamina-associated polypeptide 2, isoforms alpha/zeta	0.268521	-0.686081	Unmodified	PAF6779A8RW2_CFXB1			0	1717.92	84.794	84.794	1.9854e-18	3	108.71	97.451	6.68966	6.44911	6.31836	DVYVQLYLQHLTAR	Q3U7B3;Q3U955;Q3UR33;Q61029;Q3TNH0;Q61033
B2m	Beta-2-microglobulin	0.158285	0.156785	Unmodified	PAF6779A8RW2_CFXB1			0	2823.25	99.803	99.803	1.5135e-15	5	59.469	59.469	7.04968	6.77297	6.72286	DWSFYILAHTEFTPTETDTYACR	Q3U679;Q91XJ8;P01887;Q9D239
Ldha	L-lactate dehydrogenase;L-lactate dehydrogenase A chain	-0.321813	-0.259875	Unmodified	PAF6779A11RW2_CFXC1			0	1056.45	24.885	24.885	0.00012631	3	90.906	90.906	6.88942	6.65553	6.50895	DYCVTANSK	G5E8N5;P06151;Q3THB4;Q3TI99;Q564E2;Q3UDU4;Q99K20;Q3TCI7;D3YZQ9;D3Z736;Q6NXW3
Pygb	Phosphorylase;Glycogen phosphorylase, brain form	0.122586	-0.160669	Unmodified	PAF6779A8RW2_CFXB1			0	1338.67	83.301	83.301	1.1698e-07	5	112.15	103.42	6.69417	6.47854	6.28673	DYFFALAHTVR	A2AWQ5;Q3TFQ8;Q3UGT5;Q3UYH9;Q3V3U0;Q8CI94
Eif1ax;Gm2022;Gm2016;Eif1a;Gm2056	Eukaryotic translation initiation factor 1A;Eukaryotic translation initiation factor 1A, X-chromosomal	0.0287784	NaN	GlyGly (K)	PAF6779A14RW2_CFXF1			1	1534.76	50.812	50.812	0.00045391	3	64.55	56.446	6.95179	6.95179	NaN	DYQDNKADVILK	B1AXP1;E9Q5G6;Q3TQZ4;Q3UC76;Q3UJQ5;Q3UTA4;Q4FJR7;Q60872;Q8BMJ3
Fis1	Mitochondrial fission 1 protein	0.0477858	-0.858803	Unmodified	PAF6779A7RW2_CFXA1			0	1478.72	88.704	88.704	3.3859e-14	7	101.95	85.322	6.84685	6.58556	6.50207	DYVFYLAVGNYR	Q9CQ92;G3X9U9;D3YZ32
Myh9;Myh10;Myh14	Myosin-9;Myosin-10;Myosin-14	0.516718	0.0768327	GlyGly (K)	PAF6779A16RW2_CFXH1			1	1193.6	28.421	28.421	1.8953e-16	80	147.2	118.24	8.69413	8.44685	8.33173	DYVQKAQTK	Q8VDD5;Q3UH59;Q5SV64;Q61879;Q80T68;Q8BLI1;Q8BLI3;Q8BWI3;B3F3T1;Q6URW6
Hnrnpu	Heterogeneous nuclear ribonucleoprotein U	0.517379	NaN	GlyGly (K)	PAF6779A1RW2_CFXA1			1	2284.18	71.282	71.282	0.0012206	1	40.756	40.756	6.57902	6.57902	NaN	EAAGKSSGPTSLFAVTVAPPGAR	Q3TVV6;Q3TWN5;Q3TXW2;Q3ULH5;Q8C290;Q8VEK3;G3XA10;Q3TS50
Lmna	Prelamin-A/C;Lamin-A/C	-0.295605	-0.15592	GlyGly (K)	PAF6779A42RW2_CFXB5			1	1388.73	43.054	43.054	2.7284e-06	7	82.362	67.16	7.31016	6.92088	7.08246	EAALSTALSEKR	B3RH23;P48678;Q3U733;B3RH24;Q3UCU3;Q3U7I5
Acsl4	Long-chain-fatty-acid--CoA ligase 4	-0.579759	-0.0298531	Oxidation (M),GlyGly (K)	PAF6779A18RW2_CFXB2			1	1261.61	27.761	27.761	0.00028529	9	96.015	64.521	7.6749	7.61015	6.81641	EAANAMKLER	Q9QUJ7;Q8BW44;Q91YN3
Acsl4	Long-chain-fatty-acid--CoA ligase 4	-0.590243	-0.397106	GlyGly (K)	PAF6779A43RW2_CFXC5			1	1245.61	36.48	36.48	4.4834e-13	22	159.83	130.87	8.1726	7.53442	8.05907	EAANAMKLER	Q9QUJ7;Q8BW44;Q91YN3
Snx8	Sorting nexin-8	NaN	0.0761487	GlyGly (K)	PAF6779A2RW2_CFXB1			1	2182.96	60.855	60.855	0.00040775	2	42.338	37.233	6.82996	NaN	6.82996	EAAQCVGDEFMNCKLAAR	Q8CFD4;Q3TT02;Q3U0I9
Igf2bp2	Insulin-like growth factor 2 mRNA-binding protein 2	0.330465	NaN	GlyGly (K)	PAF6779A14RW2_CFXF1			1	1684.85	56.112	56.112	0.02111	1	32.734	19.055	6.58467	6.58467	NaN	EADETKLAEEVPLK	Q5SF07;A6X8Z3
Pkm2	Pyruvate kinase isozymes M1/M2	-0.333767	-0.0144559	Unmodified	PAF6779A7RW2_CFXA1			0	2087.08	90.606	90.606	3.5536e-14	5	97.836	97.836	7.09149	6.8147	6.76476	EAEAAIYHLQLFEELRR	P52480
Ifit1;2010002M12Rik;Gm14446	Interferon-induced protein with tetratricopeptide repeats 1	1.45882	0.855192	GlyGly (K)	PAF6779A16RW2_CFXH1			1	1714.88	47.154	47.154	5.8881e-36	12	147.18	116.29	7.58624	7.40473	7.11975	EAEALIQSEQLSKR	Q3U5K8;Q3U7A2;Q3UNG3;Q64282;Q8BN43;Q3U5N2;Q3U687;Q9CVI7;D3Z6F0;E9PXF7
Snap23	Synaptosomal-associated protein;Synaptosomal-associated protein 23	-0.00288247	0.0122111	GlyGly (K)	PAF6779A41RW2_CFXA5			1	1388.71	38.512	38.512	4.9209e-05	9	83.397	52.846	7.25612	6.93454	6.97469	EAEKTLTELNK	Q9D3L3;A2AKH4;O09044;B0R030;E9Q8A1;B0R029
Eif3a	Eukaryotic translation initiation factor 3 subunit A	NaN	-0.170134	GlyGly (K)	PAF6779A43RW2_CFXC5			1	1085.58	30.472	30.472	0.018315	1	85.064	53.99	6.85174	NaN	6.85174	EAELQKVR	P23116;Q6A0B9;Q3UL99;Q3UM46;Q3TKF9;Q3UEK3
Myh9	Myosin-9	0.582793	0.465504	GlyGly (K)	PAF6779A43RW2_CFXC5			1	1058.57	32.915	32.915	0.0016316	15	126.52	27.525	7.71894	7.41961	7.41621	EAELTKVR	Q8VDD5;A2VCK0;F7AUR3
Ripk3	Receptor-interacting serine/threonine-protein kinase 3	1.19096	NaN	GlyGly (K)	PAF6779A1RW2_CFXA1			1	1486.8	57.829	57.829	2.7224e-08	6	96.64	64.798	6.57227	6.57227	NaN	EAELVDKTSLIR	G3X8V8;Q3U3Z9;Q8K2Y2;Q9QZL0;E9PZP3
Cct2	T-complex protein 1 subunit beta	NaN	NaN	GlyGly (K)	PAF6779A17RW2_CFXA2			1	1101.6	32.258	32.258	0.0083388	1	56.563	38.699	NaN	NaN	NaN	EAESLIAKK	P80314;Q542X7;Q9JJD8
Calm1	Calmodulin	-0.230449	NaN	GlyGly (K)	PAF6779A6RW2_CFXB1_150427154828			1	2744.33	85.897	85.897	2.5875e-11	3	53.342	49.609	7.06487	7.06487	NaN	EAFSLFDKDGDGTITTKELGTVMR	Q3UKW2;P62204;TGME49_249240
Atpif1	ATPase inhibitor, mitochondrial	NaN	-1.05959	GlyGly (K)	PAF6779A20RW2_CFXD2			1	1005.5	29.526	29.526	0.0062754	2	59.35	28.06	6.31737	NaN	6.31737	EAGGAFGKR	O35143;Q9D879;E9PV44;Q8BTA7
Tpi1	Triosephosphate isomerase	-0.0766959	0.348572	GlyGly (K)	PAF6779A6RW2_CFXB1_150427154828			1	1691.87	57.952	57.952	0.00050964	4	64.394	57.813	6.93676	6.80436	6.35637	EAGITEKVVFEQTK	P17751;H7BXC3
Gbp7		0.171141	NaN	GlyGly (K)	PAF6779A6RW2_CFXB1_150427154828			1	3564.76	99.592	99.592	1.2857e-26	2	72.035	69.818	7.05377	7.05377	NaN	EAIAVFMEHSFKDENQQFQKNLVVTIEEK	Q6KAN1;Q91Z40;Q78UK8
Vps18	Vacuolar protein sorting-associated protein 18 homolog	-0.0673633	NaN	GlyGly (K)	PAF6779A6RW2_CFXB1_150427154828			1	2410.18	73.366	73.366	4.7983e-08	1	60.062	46.23	6.84381	6.84381	NaN	EAICSSLKAYNHHIQELQR	Q3UG80;A2AV60;Q8R307;E9PWR0;Q69ZI9;Q3U7D9
Psma5	Proteasome subunit alpha type;Proteasome subunit alpha type-5	-0.337426	-0.0530596	GlyGly (K)	PAF6779A17RW2_CFXA2			1	1327.81	70.194	70.194	0.00014085	7	79.693	50.352	7.07118	6.98012	6.34807	EAIKSSLIILK	Q3TUI9;Q3TUX3;Q3UPK6;Q9Z2U1
Fam49b	Protein FAM49B	-0.234992	0.504264	GlyGly (K)	PAF6779A44RW2_CFXD5			1	1748.87	37.408	37.408	1.5101e-17	16	112.44	99.024	8.09587	7.70138	7.87168	EAIQHPADEKLQEK	Q921M7
Itm2b	Integral membrane protein 2B;BRI2, membrane form;BRI2 intracellular domain;BRI2C, soluble form;Bri23 peptide	0.33982	0.648189	GlyGly (K)	PAF6779A5RW2_CFXA1_150427113100			1	1057.54	21.487	21.487	0.0086645	5	85.67	52.441	7.32127	7.10374	6.91675	EAKKDEPK	O89051;Q3TVJ0;Q3UCT9;Q9D1Q3
Lmna	Prelamin-A/C;Lamin-A/C	-0.134089	-0.381122	GlyGly (K)	PAF6779A6RW2_CFXB1_150427154828			1	1628.85	76.801	76.801	0.0010482	3	49.929	35.899	6.93984	6.71918	6.54009	EAKLRDLEDSLAR	B3RH23;P48678;Q3U733;B3RH24;Q3UCU3;Q3U7I5
Sf3b2		NaN	NaN	GlyGly (K)	PAF6779A41RW2_CFXA5			1	1344.65	24.538	24.538	0.0027561	2	90.108	40.758	6.6814	6.32251	6.43141	EALQEKEEQK	Q3UAI4;Q3UBH2;Q3UJB0;Q80W39;Q3UQU5;Q8BL33
Sf3b2		3.09628	NaN	4 GlyGly (K)	PAF6779A6RW2_CFXB1_150427154828			4	2262.09	68	68	0.048059	1	1.7904	5.2115	7.19312	7.19312	NaN	EALQEKEEQKTMKSK	Q3UAI4;Q3UBH2;Q3UJB0;Q80W39;Q3UQU5;Q8BL33
Abcc3	Canalicular multispecific organic anion transporter 2	0.223829	-0.820846	GlyGly (K)	PAF6779A43RW2_CFXC5			1	1002.57	26.889	26.889	0.0016473	4	126.41	126.41	7.38719	7.04403	7.12457	EALVTKTK	B2RX12;Q59DK8
Gvin1;Gm8989	Interferon-induced very large GTPase 1	0.500667	0.948601	GlyGly (K)	PAF6779A6RW2_CFXB1_150427154828			1	1432.68	53.31	53.31	0.0020207	7	55.452	46.939	7.25341	7.10051	6.72585	EAMSKALDPAMR	F8WJ19;Q80SU7;Q9D303
4922501C03Rik;Kiaa1009	Protein QN1 homolog	NaN	0.341303	GlyGly (K)	PAF6779A44RW2_CFXD5			1	1331.63	42.679	42.679	0.031579	4	42.001	24.975	7.79165	NaN	7.79165	EANEETEKLR	B9EKT8;Q6ZQ06
Gnas;Gnal	Guanine nucleotide-binding protein G(s) subunit alpha isoforms short;Guanine nucleotide-binding protein G(olf) subunit alpha	NaN	0.101784	GlyGly (K)	PAF6779A5RW2_CFXA1_150427113100			1	1072.59	26.484	26.484	0.040232	1	63.534	6.8128	6.35108	NaN	6.35108	EANKKIEK	P63094;A2A610;Q9JJ21;Q6LEA6;Q3TY78;Q8CGK7;Q8C040
Rpl23a-ps3;Gm10335;Rpl23a;Gm8290;Gm8112;Gm8264	60S ribosomal protein L23a	NaN	-0.281807	GlyGly (K)	PAF6779A46RW2_CFXF5			1	1420.77	26.501	26.501	0.00088995	3	51.726	51.726	7.06416	NaN	7.06416	EAPAPPKAEAKAK	D3YWP3;D3Z1D6;P62751;Q5M9M5;F8WH61;Q4V9X9;D3Z5J8;D3Z5J9;Q91YK6
Myl12b;Myl12a;2900073G15Rik;Myl9	Myosin regulatory light chain 12B;Myosin regulatory light polypeptide 9	0.236639	NaN	GlyGly (K)	PAF6779A17RW2_CFXA2			1	913.487	22.569	22.569	0.076084	1	63.306	13.948	7.04626	7.04626	NaN	EAPIDKK	Q3THE2;Q6ZWQ9;Q9D6E6;Q922W7;A2AVY6;Q9CQ19;Q9CXD2
Slc12a4;Slc12a6	Solute carrier family 12 member 4;Solute carrier family 12 member 6	-0.259062	0.520146	GlyGly (K)	PAF6779A42RW2_CFXB5			1	1071.57	30.895	30.895	0.0022345	13	124.23	73.138	7.59194	7.30494	7.27639	EAQLVKDR	Q3UDQ8;Q3TJG5;Q3TJM8;Q3TLV0;Q3TWZ6;Q3U689;Q3U9N0;Q6NXV2;Q9JIS8;Q3TWV2;Q924N4;E9QA29;Q3V0N8;Q6P6P5;A2AGJ6
Stmn1	Stathmin	NaN	-0.8096	GlyGly (K)	PAF6779A43RW2_CFXC5			1	1259.63	40.097	40.097	0.0027108	3	90.685	62.943	6.68316	NaN	6.68316	EAQMAAKLER	P54227;Q545B6;Q8C2H3;Q91XT3;Q9CXQ8;Q9CYU5;Q9DCP3;D3Z5N2
Phgdh	D-3-phosphoglycerate dehydrogenase	0.0708756	0.477263	GlyGly (K)	PAF6779A16RW2_CFXH1			1	1599.82	37.129	37.129	2.7124e-05	10	78.486	70.575	7.9027	7.67364	7.51536	EASKQADVNLVNAK	Q61753
Pkm2	Pyruvate kinase isozymes M1/M2	-0.220701	NaN	GlyGly (K)	PAF6779A6RW2_CFXB1_150427154828			1	3158.62	90.447	90.447	1.4184e-35	2	84.404	81.771	7.1125	7.1125	NaN	EATESFASDPILYRPVAVALDTKGPEIR	P52480
Vcp	Transitional endoplasmic reticulum ATPase	-0.146264	-0.218229	GlyGly (K)	PAF6779A6RW2_CFXB1_150427154828			1	2223.01	59.431	59.431	4.1013e-39	3	131.18	125.97	7.3329	7.26621	6.48637	EAVCIVLSDDTCSDEKIR	Q01853
Vcl	Vinculin	NaN	NaN	GlyGly (K)	PAF6779A41RW2_CFXA5			1	1360.68	36.675	36.675	0.0092869	1	55.452	33.406	6.07566	NaN	6.07566	EAVKAASDELSK	Q64727
Fasn	Fatty acid synthase;[Acyl-carrier-protein] S-acetyltransferase;[Acyl-carrier-protein] S-malonyltransferase;3-oxoacyl-[acyl-carrier-protein] synthase;3-oxoacyl-[acyl-carrier-protein] reductase;3-hydroxypalmitoyl-[acyl-carrier-protein] dehydratase;Enoyl-[acyl-carrier-protein] reductase;Oleoyl-[acyl-carrier-protein] hydrolase	-0.305795	NaN	Unmodified	PAF6779A7RW2_CFXA1			0	1077.56	72.874	72.874	0.018249	2	89.698	52.354	6.60742	6.60742	NaN	EAVLAAYWR	P19096;Q3UHT6;Q3TB22
Usp48	Ubiquitin carboxyl-terminal hydrolase 48	NaN	-0.191541	GlyGly (K)	PAF6779A43RW2_CFXC5			1	1595.69	38.395	38.395	0.0093214	2	48.004	48.004	6.84745	NaN	6.84745	ECCSQCKILER	A2ALS0;Q3V0C5;A2ALR9;F6TGT8;A2ALR1
Fhl2	Four and a half LIM domains protein 2	NaN	NaN	GlyGly (K)	PAF6779A43RW2_CFXC5			1	1415.6	34.168	34.168	0.002168	2	96.342	96.342	6.59685	6.22814	6.35438	ECFVCTACKK	O70433;Q543D7;Q8VDP9
Ubr2	E3 ubiquitin-protein ligase UBR2	NaN	NaN	GlyGly (K)	PAF6779A49RW2_CFXA6			1	1506.79	36.787	36.787	0.034831	2	44.299	17.673	7.87361	7.52462	7.61576	ECQVLFLAGKTK	Q3UHE0;Q3UPU3;Q6WKZ8
Ssr3	Translocon-associated protein subunit gamma	NaN	-0.233871	GlyGly (K)	PAF6779A41RW2_CFXA5			1	1246.62	27.136	27.136	0.0042439	3	79.693	36.95	6.71381	NaN	6.71381	EDAVSKEVTR	Q4FK79;Q9DCF9
Itpr3	Inositol 1,4,5-trisphosphate receptor type 3	0.0611647	0.339023	GlyGly (K)	PAF6779A43RW2_CFXC5			1	1554.74	25.11	25.11	0.00023134	3	60.628	57.204	7.15891	6.87903	6.83565	EDREPADPATKGR	P70227;Q0IJ80
Vim	Vimentin	-0.173511	0.0154976	Unmodified	PAF6779A37RW2_CFXE4			0	1295.6	46.979	46.979	8.9478e-15	5	136.48	106.22	7.38358	7.21442	6.89224	EEAESTLQSFR	E9PZV5;Q3UD36;P20152;Q3V2S4;Q5FWJ3;Q3TFD9;Q3U6S1;Q3UAX1;Q3TWV0;A4IF59
Ak1	Adenylate kinase isoenzyme 1	NaN	NaN	Acetyl (Protein N-term),4 GlyGly (K)	PAF6779A33RW2_CFXA4			4	1470.78	100.52	100.52	0.062847	1	4.7835	1.0205	NaN	NaN	NaN	EEKLKKAK	Q9R0Y5
Tep1	Telomerase protein component 1	NaN	NaN	GlyGly (K)	PAF6779A42RW2_CFXB5			1	1191.62	42.192	42.192	2.8177e-07	1	96.711	75.809	NaN	NaN	NaN	EELALYGKR	P97499;Q5XKB2
Ubash3b	Ubiquitin-associated and SH3 domain-containing protein B	NaN	-0.622932	GlyGly (K)	PAF6779A42RW2_CFXB5			1	1334.68	40.783	40.783	0.0041267	1	61.958	48.149	6.73852	NaN	6.73852	EELYSKVTPR	Q8BGG7;D3YVT5
Flna	Filamin-A	NaN	-0.0937713	GlyGly (K)	PAF6779A42RW2_CFXB5			1	1157.59	39.682	39.682	0.023757	3	64.836	64.836	6.53572	NaN	6.53572	EEPCLLKR	Q8BTM8;B7FAU9;B9EKP5;B7FAV1;Q6KAM8;F6Z2C0;F7AVL7
Hnrnpa2b1	Heterogeneous nuclear ribonucleoproteins A2/B1	0.230482	NaN	GlyGly (K)	PAF6779A1RW2_CFXA1			1	1579.83	31.97	31.97	0.010091	1	32.734	32.734	6.4263	6.4263	NaN	EESGKPGAHVTVKK	O88569;F6U106;B7ZP22
		-0.0561673	-0.0286312	Unmodified	PAF6779A44RW2_CFXD5			0	1143.62	42.292	42.292	0.0040495	7	67.726	67.726	7.73879	7.40123	7.47144	EESRLAQLAK	TGME49_229770
Cald1		-0.528771	NaN	GlyGly (K)	PAF6779A16RW2_CFXH1			1	1235.61	54.612	54.612	0.0092157	1	70.056	42.942	6.47107	6.47107	NaN	EEVKSFLDR	E9QA16;Q8VCQ8;Q3UGC3;E9Q0M9;E9QA15;D3Z6I7;F6QLP8;F6T2Z7;F7CVG0;Q8VD79;E9Q9F3;F6ZAW1;F6RGN9
Tgtp;Tgtp2;Tgtp1		NaN	NaN	GlyGly (K)	PAF6779A42RW2_CFXB5			1	1085.61	41.117	41.117	0.05382	1	76.899	36.897	6.26444	NaN	6.26444	EEVLKNIK	Q62293;Q3T9E4;Q8BN19;Q60711
Eif4h	Eukaryotic translation initiation factor 4H	NaN	NaN	GlyGly (K)	PAF6779A37RW2_CFXE4			1	1230.57	22.995	22.995	0.041034	1	56.258	41.107	6.24343	NaN	6.24343	EEVVQKEQE	Q3V244;Q564E5;Q9WUK2;Q80U88;Q3TG58
Set;BC085271	Protein SET	0.176463	-0.033038	GlyGly (K)	PAF6779A1RW2_CFXA1			1	2117.99	48.361	48.361	5.7105e-10	8	82.707	68.234	7.48384	7.17903	7.18656	EFHLNESGDPSSKSTEIK	Q3T9S3;Q9EQU5;A2BE93;Q5U445
Bag6	Large proline-rich protein BAG6	0.292776	NaN	GlyGly (K)	PAF6779A6RW2_CFXB1_150427154828			1	2169.12	62.396	62.396	0.00030767	1	36.593	32.565	7.00195	7.00195	NaN	EFKEHIAASVSIPSEKQR	Q9Z1R2;Q3UF95;G3UZT6;Q3TDL4;G3UYQ2;G3UXT8;Q8HWH4;G3V013;G3UYZ0
Ifi47		0.613586	NaN	GlyGly (K)	PAF6779A6RW2_CFXB1_150427154828			1	3001.56	100.06	100.06	0.0065627	1	22.313	17.183	7.05862	7.05862	NaN	EFLPQYSALISKAGGMLSPETLTGIHK	Q3U0K0;Q61635;Q99M59
		NaN	NaN	GlyGly (K)	PAF6779A42RW2_CFXB5			1	1526.74	47.925	47.925	0.010914	2	53.967	38.077	6.37098	NaN	6.37098	EFPFSQSKQSTK	TGME49_219170
S100a10	Protein S100-A10	0.263733	-0.0277632	GlyGly (K)	PAF6779A6RW2_CFXB1_150427154828			1	2060.02	79.81	79.81	1.9501e-09	92	83.106	83.106	8.67096	8.54002	8.0864	EFPGFLENQKDPLAVDK	P08207;Q3TC45;Q3UF30
Pcdhgc5		0.55296	NaN	GlyGly (K)	PAF6779A6RW2_CFXB1_150427154828			1	2241.09	56.262	56.262	2.7543e-06	3	54.288	54.288	6.97808	6.97808	NaN	EFYKQSSPNLQVSSDGTLK	Q91XW9;Q8K4A2
Stat1	Signal transducer and activator of transcription 1	0.497384	NaN	Unmodified	PAF6779A7RW2_CFXA1			0	1307.65	76.008	76.008	0.02719	1	46.592	46.592	6.14126	6.14126	NaN	EGAITFTWVER	E9QK78;Q3TW11;Q8C3V4;Q8C497;Q8C8M3;P42225;Q9D323;Q99K94;Q91Y52;Q8CFQ1
Ass1	Argininosuccinate synthase	0.532428	1.64948	GlyGly (K)	PAF6779A23RW2_CFXG2			1	1417.7	30.532	30.532	0.0011034	11	55.841	55.841	7.96797	7.6055	7.72075	EGAKYVSHGATGK	P16460;Q3UEJ7;Q3UJ34
S100a6	Protein S100-A6	0.136395	NaN	GlyGly (K)	PAF6779A6RW2_CFXB1_150427154828			1	1255.65	28.514	28.514	9.2449e-05	6	93.096	93.096	7.19827	7.12717	6.37732	EGDKHTLSKK	P14069;Q545I9
Cyfip1;Cyfip2	Cytoplasmic FMR1-interacting protein 1;Cytoplasmic FMR1-interacting protein 2	0.209795	0.0843364	GlyGly (K)	PAF6779A41RW2_CFXA5			1	1173.6	38.194	38.194	0.0061363	6	76.465	21.857	7.12166	6.90959	6.70858	EGDLLTKER	Q7TMB8;Q5SQX6;E9Q594;F6QD74;Q5SQX7;Q5STT5;Q810V4;Q8K118
Adrm1;Gm9774	Proteasomal ubiquitin receptor ADRM1	0.117474	NaN	GlyGly (K)	PAF6779A6RW2_CFXB1_150427154828			1	2096.87	44.89	44.89	0.0079516	1	22.154	19.973	6.88743	6.88743	NaN	EGDTKDKKDEEEDMSLD	Q9JKV1;D3YUD8;Q8VCI8
Irgm2		0.508178	0.527571	GlyGly (K)	PAF6779A1RW2_CFXA1			1	1398.81	68.126	68.126	1.45e-12	29	111.12	97.444	7.77562	7.53431	7.40533	EGEVVKVVSIVK	E9PVI2;Q3U635;Q9Z1M2;Q3TNE5;Q6ZQL9;Q3TAN6
Qdpr	Dihydropteridine reductase	-0.525668	NaN	GlyGly (K)	PAF6779A6RW2_CFXB1_150427154828			1	2676.36	100.25	100.25	8.7865e-35	2	82.885	76.794	6.96758	6.96758	NaN	EGGLLTLAGAKAALDGTPGMIGYGMAK	Q8BVI4;D3YWR7;D3Z1A1
Gbp9;Gbp6		0.127778	-0.238272	GlyGly (K)	PAF6779A44RW2_CFXD5			1	1086.58	29.528	29.528	0.01877	7	56.563	18.477	7.50278	7.21667	7.18631	EGIKVTGNR	Q6PG83;Q8BTS3;E9Q342;Q05DL4;Q6ZQL8;Q7TMV8
Slc16a1	Monocarboxylate transporter 1	0.15851	-0.0164682	GlyGly (K)	PAF6779A41RW2_CFXA5			1	1889.85	25.289	25.289	8.0588e-06	24	74.772	70.067	8.22863	7.95246	7.90125	EGKEDEASTDVDEKPK	P53986;Q3TRK9;Q544N9;Q8C2E6;Q8BPS5;Q3UWP4
Slc16a1	Monocarboxylate transporter 1	0.25159	-0.507788	Oxidation (M),GlyGly (K)	PAF6779A18RW2_CFXB2			1	2395.07	28.018	28.018	0.0042893	5	23.726	23.726	7.76161	7.49802	7.41961	EGKEDEASTDVDEKPKETMK	P53986;Q3TRK9;Q544N9;Q8C2E6;Q8BPS5;Q3UWP4
Slc16a1	Monocarboxylate transporter 1	0.403179	-0.268973	GlyGly (K)	PAF6779A44RW2_CFXD5			1	2379.07	36.454	36.454	4.4125e-16	16	91.637	91.637	8.20039	7.6654	8.05057	EGKEDEASTDVDEKPKETMK	P53986;Q3TRK9;Q544N9;Q8C2E6;Q8BPS5;Q3UWP4
Irgm1	Immunity-related GTPase family M protein 1	-0.747774	-1.18498	GlyGly (K)	PAF6779A6RW2_CFXB1_150427154828			1	1474.84	96.996	96.996	2.3452e-06	10	86.313	86.313	7.05185	6.93546	6.42315	EGKLLELVYGIK	Q60766;Q5NCB5
Rpl5	60S ribosomal protein L5	0.133844	0.234869	GlyGly (K)	PAF6779A17RW2_CFXA2			1	1215.55	29.532	29.532	0.0035513	6	88.948	88.948	7.28128	7.0834	6.84471	EGKTDYYAR	P47962;Q3U850;Q58EU6;Q3TKR5
Picalm	Phosphatidylinositol-binding clathrin assembly protein	NaN	-0.318182	GlyGly (K)	PAF6779A42RW2_CFXB5			1	1078.57	40.761	40.761	0.051011	1	45.081	20.159	6.71834	NaN	6.71834	EGLDIYKK	Q570Z8;Q7M6Y3;Q3TD51
Hsp90ab1;Hsp90aa1	Heat shock protein HSP 90-beta;Heat shock protein HSP 90-alpha	-0.128161	-0.0188634	GlyGly (K)	PAF6779A42RW2_CFXB5			1	1785.86	40.962	40.962	1.9566e-18	2	107.37	95.086	7.526	7.21354	7.23613	EGLELPEDEEEKKK	P11499;Q71LX8;Q811H6;Q80YC2;P07901;Q3TKA2;Q80Y52;A0PJ91;Q3TJU7
Actn1;Actn3;Actn2;Actn4	Alpha-actinin-1;Alpha-actinin-3;Alpha-actinin-2;Alpha-actinin-4	NaN	0.299714	Unmodified	PAF6779A8RW2_CFXB1			0	1173.6	79.128	79.128	0.036662	1	58.676	58.676	6.06692	NaN	6.06692	EGLLLWCQR	A1BN54;Q7TPR4;O88990;G3UW84;Q5FW75;Q9JI91;P57780;Q3ULT2;Q3UDJ7;E9Q2W9;D3Z0L8;D3Z761;Q1A602
Gpr108	Protein GPR108	-0.0915306	0.306146	GlyGly (K)	PAF6779A44RW2_CFXD5			1	987.535	27.343	27.343	0.015759	5	94.114	12.331	7.5886	7.39791	7.13925	EGLSKVNK	Q91WD0;Q9CU01
Igf2bp2	Insulin-like growth factor 2 mRNA-binding protein 2	NaN	0.709202	GlyGly (K)	PAF6779A17RW2_CFXA2			1	1229.7	53.336	53.336	0.0081304	3	66.056	33.726	6.70529	6.30792	6.48306	EGLTIKNITK	Q5SF07;A6X8Z3
Eif3a	Eukaryotic translation initiation factor 3 subunit A	2.12205	NaN	GlyGly (K)	PAF6779A6RW2_CFXB1_150427154828			1	2111.05	65.53	65.53	1.7363e-13	2	86.944	72.249	7.09534	7.09534	NaN	EGLYQYKNICQQVNIK	P23116;Q6A0B9;Q3UL99;Q3UM46;Q3TKF9;Q3UEK3
Abcg1	ATP-binding cassette sub-family G member 1	0.534934	-0.477322	GlyGly (K)	PAF6779A41RW2_CFXA5			1	1357.54	28.755	28.755	3.4988e-05	35	110.14	110.14	8.39639	8.03711	8.14672	EGMCDADYKR	Q0VDW9;Q64343
Abcg1	ATP-binding cassette sub-family G member 1	NaN	-0.085512	Oxidation (M),GlyGly (K)	PAF6779A16RW2_CFXH1			1	1373.53	22.251	22.251	0.01277	2	61.353	57.055	7.24045	NaN	7.24045	EGMCDADYKR	Q0VDW9;Q64343
Flna	Filamin-A	0.22452	0.140124	Unmodified	PAF6779A7RW2_CFXA1			0	1912.91	74.06	74.06	3.678e-05	3	65.107	55.185	6.65092	6.31792	6.37967	EGSYSISVLYGEEEVPR	Q8BTM8;B7FAU9;B9EKP5;B7FAV1;Q6KAM8
Eif3h	Eukaryotic translation initiation factor 3 subunit H	-0.199751	0.417488	GlyGly (K)	PAF6779A16RW2_CFXH1			1	1879.89	22.143	22.143	4.4036e-09	4	52.784	52.784	7.34606	7.08415	7.00199	EGTGSTATSSGSAGGAVGKGK	Q3THW7;Q3TII2;Q5M9L0;Q8BTX5;Q91WK2;Q8BMZ8
Pfn1	Profilin-1;Profilin	0.150721	-0.404764	Unmodified	PAF6779A49RW2_CFXA6			0	1150.65	40.504	40.504	4.7071e-65	39	215.56	215.56	8.51908	8.14048	8.28384	EGVHGGLINKK	P62962;Q5SX50;Q3U7V7;Q8CEH8
Pfn1	Profilin-1;Profilin	0.21414	-0.476839	GlyGly (K)	PAF6779A49RW2_CFXA6			1	1264.69	40.527	40.527	5.5082e-17	41	163.84	163.84	8.53898	8.16776	8.29835	EGVHGGLINKK	P62962;Q5SX50;Q3U7V7;Q8CEH8
Sumo2	Small ubiquitin-related modifier 2	0.239123	-0.481465	GlyGly (K)	PAF6779A45RW2_CFXE5			1	1723.85	39.203	39.203	1.4498e-11	10	99.531	46.279	7.91592	7.47303	7.72165	EGVKTENNDHINLK	P61957;D3Z794;H7BWX9
Plec;Rps10	Plectin;40S ribosomal protein S10	NaN	-0.275193	GlyGly (K)	PAF6779A43RW2_CFXC5			1	974.522	28.397	28.397	0.036819	1	51.995	51.995	6.86602	NaN	6.86602	EGVMVAKK	E9QN87;Q9QXS1;E9QPE8;Q499F9;P63325;Q5M9K7;Q3UW83;Q3U9P0
Scamp1	Secretory carrier-associated membrane protein 1	-0.435202	0.283448	GlyGly (K)	PAF6779A6RW2_CFXB1_150427154828			1	1491.82	56.583	56.583	6.8015e-58	23	207.29	201.21	7.89377	7.60334	7.58188	EHALAQAELLKR	Q3TD71;Q3UY11;Q8K021;Q3TSA8;Q9D577;D3YTP4
		NaN	NaN	Unmodified	PAF6779A8RW2_CFXB1			0	1297.74	88.369	88.369	8.7857e-12	2	114.82	64.533	6.37736	5.88069	6.21072	EHALLAFTLGVK	TGME49_286420;TGME49_294800
Eef1a1;Eef1a2	Elongation factor 1-alpha 1;Elongation factor 1-alpha;Elongation factor 1-alpha 2	-0.122607	-0.0181035	Unmodified	PAF6779A8RW2_CFXB1			0	1313.73	79.133	79.133	1.9791e-70	41	218.01	175.29	8.06494	7.94151	7.45838	EHALLAYTLGVK	P10126;Q3UA81;Q58E64;Q3TII3;Q3UZQ3;D3YZ68;D3Z3I8;B7ZBW3;P62631
Bag6	Large proline-rich protein BAG6	NaN	0.258217	GlyGly (K)	PAF6779A5RW2_CFXA1_150427113100			1	1764.91	49.313	49.313	0.013704	1	30.133	30.133	6.41318	NaN	6.41318	EHIAASVSIPSEKQR	Q9Z1R2;Q3UF95;G3UZT6;Q3TDL4;G3UYQ2;G3UXT8;Q8HWH4;G3V013;G3UYZ0
Cltc	Clathrin heavy chain 1	-1.29396	0.996895	Unmodified	PAF6779A8RW2_CFXB1			0	1215.6	79.366	79.366	0.017515	2	85.377	58.048	6.52466	6.33224	6.07846	EHLELFWSR	Q80U89;Q5SXR6;Q68FD5;Q3UPJ3;Q8K2I5
Atp6v1a	V-type proton ATPase catalytic subunit A	-0.279412	NaN	GlyGly (K)	PAF6779A6RW2_CFXB1_150427154828			1	1778.87	92.141	92.141	7.3863e-17	6	106.32	106.32	7.43478	7.43478	NaN	EHMGEILYKLSSMK	P50516
Tax1bp1	Tax1-binding protein 1 homolog	NaN	1.69995	GlyGly (K)	PAF6779A42RW2_CFXB5			1	1072.58	35.788	35.788	0.030899	1	68.224	0.72987	6.53002	NaN	6.53002	EIAEKIEK	Q3UKC1
H3f3a;Gm10257;H3f3c;Hist2h3b;Hist1h3a;Hist1h3b;Hist1h3i;Hist1h3e	Histone H3;Histone H3.3;Histone H3.3C;Histone H3.1;Histone H3.2	0.75302	-1.05637	GlyGly (K)	PAF6779A40RW2_CFXH4			1	1448.73	55.888	55.888	0.00050724	11	79.82	33.941	7.69748	7.49464	7.26937	EIAQDFKTDLR	A2A852;P84244;F8WI35;E0CZ27;E9PV77;P02301;B9EI85;P68433;P84228;A1L0V4;A1L0U3;TGME49_218260;TGME49_261240
Cct7	T-complex protein 1 subunit eta	NaN	NaN	GlyGly (K)	PAF6779A42RW2_CFXB5			1	1000.59	30.06	30.06	0.011357	1	70.919	25.201	NaN	NaN	NaN	EIAVTVKK	P80313;Q3TET0;Q3THH8;Q3TIJ7;Q3TJN2;Q8C5Q5;Q3UIJ0;Q3UDB1
Orai2;Orai2-ps	Protein orai-2	-0.57289	NaN	GlyGly (K)	PAF6779A2RW2_CFXB1			1	1251.68	47.126	47.126	0.0091883	4	66.27	37.314	6.7559	6.61925	6.18718	EIEELHKLK	A5CVE1;G3UW51;Q14BR6;Q8BH10;A3KCG2;E9Q0S0
Vcp	Transitional endoplasmic reticulum ATPase	-0.0378742	NaN	GlyGly (K)	PAF6779A17RW2_CFXA2			1	991.509	40.195	40.195	0.070148	1	97.068	30.995	7.02078	7.02078	NaN	EIFDKAR	Q01853;Q8BNF8
Myof	Myoferlin	NaN	-0.0364223	GlyGly (K)	PAF6779A42RW2_CFXB5			1	1191.59	34.59	34.59	0.0034496	1	59.542	59.542	6.6605	NaN	6.6605	EIFGGNADKK	B9EK95;E9Q390;Q69ZN7;D3Z1Q0
Rac1	Ras-related C3 botulinum toxin substrate 1	-0.0546401	0.373732	GlyGly (K)	PAF6779A6RW2_CFXB1_150427154828			1	1950.98	83.022	83.022	0.0004282	4	58.671	58.671	7.19016	7.05335	6.62188	EIGAVKYLECSALTQR	Q3TLP8;P63001;Q8BPG5;Q9D859;Q8C4N8
Epb4.1l3;Epb41l3	Band 4.1-like protein 3	NaN	0.569491	GlyGly (K)	PAF6779A43RW2_CFXC5			1	1690.83	46.205	46.205	0.053905	1	25.978	9.3461	6.90393	NaN	6.90393	EIGDKDRDFAAAAAK	F8WH44;Q9WV92;D0VYV6;A7YY80;E9QN88;B6ZHD1;D0VYV7;E9PV52;Q8BGK4
Sec63	Translocation protein SEC63 homolog	-0.266757	0.0705267	GlyGly (K)	PAF6779A43RW2_CFXC5			1	1114.63	41.084	41.084	0.00073283	3	110.87	110.87	7.06172	6.65452	6.84592	EIGSINLKK	Q80YG4;Q8VHE0;F7A8K1;Q8K2U5
Anxa6	Annexin	NaN	NaN	GlyGly (K)	PAF6779A40RW2_CFXH4			1	1588.79	50.102	50.102	0.021641	1	40.025	17.107	5.85669	NaN	5.85669	EIKDAISGIGTDEK	Q99JX6
Sh3bgrl3	SH3 domain-binding glutamic acid-rich-like protein 3	0.37589	-0.708184	GlyGly (K)	PAF6779A42RW2_CFXB5			1	1417.72	26.256	26.256	6.5077e-08	17	110.66	57.335	8.16521	7.82712	7.89835	EIKSQQSEVTR	Q91VW3
Ubfd1	Ubiquitin domain-containing protein UBFD1	NaN	-0.178829	GlyGly (K)	PAF6779A43RW2_CFXC5			1	1045.58	25.717	25.717	0.039808	1	45.137	34.613	6.4109	NaN	6.4109	EIKVTSGAK	Q78JW9;E9QB07;Q9CYA9
2007-09-01	Septin-7	0.169842	-0.121596	GlyGly (K)	PAF6779A48RW2_CFXH5			1	1137.61	31.444	31.444	0.015759	7	94.114	19.005	7.04088	6.5307	6.88041	EIQEHKIK	E9Q9F5;O55131;E9Q1G8;Q3UNN1;Q8C2A3;Q5DTS3
Gbp7		-0.23352	-1.15107	GlyGly (K)	PAF6779A43RW2_CFXC5			1	1114.6	30.129	30.129	4.9946e-05	14	145.16	54.087	7.98221	7.44111	7.83488	EIQLNKEK	Q6KAN1;Q91Z40;Q78UK8
Gbp7		0.454032	-0.647513	GlyGly (K)	PAF6779A46RW2_CFXF5			1	1771.94	39.136	39.136	0.0010068	3	62.378	42.282	6.91018	6.36152	6.76588	EIQLNKEKNSSLGAK	Q6KAN1;Q91Z40;Q78UK8
Jak1	Tyrosine-protein kinase;Tyrosine-protein kinase JAK1	-0.19711	0.190425	GlyGly (K)	PAF6779A42RW2_CFXB5			1	1328.77	53.005	53.005	4.1053e-23	15	169.52	123.52	7.92576	7.56404	7.67795	EISNLLVATKK	B1ASP2;P52332;Q3U8P8;Q3URU8;Q8K0I7
Tubb4b;Tubb4a	Tubulin beta-4B chain;Tubulin beta-4A chain	0.0742436	NaN	Unmodified	PAF6779A16RW2_CFXH1			0	1821.92	48.371	48.371	7.5101e-10	3	90.444	0	7.14662	7.14662	NaN	EIVHLQAGQCGNQIGAK	P68372;Q9D6F9
Lamp1	Lysosome-associated membrane glycoprotein 1	-0.127501	0.206143	Unmodified	PAF6779A36RW2_CFXD4			0	1415.65	50.386	50.386	0.0059838	2	53.967	30.591	6.89087	6.60513	6.574	EIYTMDSTTDIK	Q9DC13;P11438;Q3TA96;Q3TX84;Q8VH34
Fcer1g	High affinity immunoglobulin epsilon receptor subunit gamma	-0.101516	-1.34201	GlyGly (K)	PAF6779A41RW2_CFXA5			1	1550.77	48.948	48.948	2.1623e-35	154	159.52	98.144	9.10209	8.6654	8.90426	EKADAVYTGLNTR	P20491
Ubxn1	UBX domain-containing protein 1	0.414749	-0.102171	GlyGly (K)	PAF6779A17RW2_CFXA2			1	1129.57	31.538	31.538	0.0039126	2	82.749	27.182	7.14795	6.78477	6.90131	EKAEELAAR	Q922Y1
Aimp1	Aminoacyl tRNA synthase complex-interacting multifunctional protein 1;Endothelial monocyte-activating polypeptide 2	NaN	NaN	Oxidation (M),GlyGly (K)	PAF6779A18RW2_CFXB2			1	1289.68	46.033	46.033	0.018223	1	72.006	19.216	NaN	NaN	NaN	EKAILQATMR	Q3UZG4;Q8C2U7;P31230;Q3TUZ1
Cct6a	T-complex protein 1 subunit zeta	0.689311	0.572793	GlyGly (K)	PAF6779A17RW2_CFXA2			1	1445.79	78.504	78.504	4.9301e-08	15	110.66	54.539	7.445	7.33702	6.78767	EKALQFLEQVK	E9QPA6;P80317;Q3TI05;Q3TI62;Q3TIX8;Q3TW97;Q52KG9
Tapbp	Tapasin	0.444341	-0.986588	GlyGly (K)	PAF6779A43RW2_CFXC5			1	1370.75	47.169	47.169	0.00068358	4	70.089	38.668	7.03519	6.82649	6.61677	EKATAASLTIPR	Q3TCU5;Q91WI5;Q9D679;Q3TED6;Q3U9A3;Q9R233;Q5XW49;Q5XW48;E9QKX9;Q3U7C1;Q8C6N4;Q5XW47
Arl8b;Arl8a	ADP-ribosylation factor-like protein 8B;ADP-ribosylation factor-like protein 8A	-0.0291349	0.1995	Unmodified	PAF6779A7RW2_CFXA1			0	2080.1	94.484	94.484	0.00022431	4	58.09	58.09	6.8986	6.6571	6.52857	EKDNIDITLQWLIQHSK	Q9CQW2;Q9DAB3;Q8VEH3;F6QKK2
Tax1bp1	Tax1-binding protein 1 homolog	-0.914182	1.52055	GlyGly (K)	PAF6779A1RW2_CFXA1			1	1560.8	39.136	39.136	0.0065023	3	42.475	24.666	7.19893	6.91985	6.87481	EKELTKSLEDQK	Q3UKC1
Wdr1	WD repeat-containing protein 1	-0.0816123	-0.106886	Unmodified	PAF6779A8RW2_CFXB1			0	2478.22	91.92	91.92	2.8462e-10	2	52.061	52.061	6.87597	6.57791	6.57194	EKFGAVFLWDTGSSVGEITGHNK	O88342;Q3TJY2;Q9DBM8;Q9DC08;Q3TE06;Q80ZI9;Q3U136;Q3TNK2
Apol9a;Apol9b		-0.879078	NaN	GlyGly (K)	PAF6779A6RW2_CFXB1_150427154828			1	1276.73	76.527	76.527	0.0089722	1	56.563	56.563	6.95815	6.95815	NaN	EKFLKVFPR	Q6PF90;Q8VDU3;Q8C7I4
Pkm2	Pyruvate kinase isozymes M1/M2	-0.593975	NaN	GlyGly (K)	PAF6779A6RW2_CFXB1_150427154828			1	2278.14	73.308	73.308	0.0075052	1	21.616	15.835	6.65321	6.65321	NaN	EKGADFLVTEVENGGSLGSKK	P52480
Slc25a3	Phosphate carrier protein, mitochondrial	NaN	NaN	GlyGly (K)	PAF6779A43RW2_CFXC5			1	1416.73	35.812	35.812	0.030452	1	44.616	28.726	NaN	NaN	NaN	EKGSTASQVLQR	G5E902;Q3THU8;Q8VEM8
Myh9	Myosin-9	0.187034	0.448795	GlyGly (K)	PAF6779A6RW2_CFXB1_150427154828			1	1180.59	29.142	29.142	0.0131	5	63.283	63.283	7.84125	7.54971	7.53052	EKHLAAENR	Q8VDD5;A2VCK0;F7AUR3
Gm12250		0.780934	-0.275245	GlyGly (K)	PAF6779A1RW2_CFXA1			1	1112.66	66.469	66.469	0.011739	43	106.68	37.085	8.45744	8.0463	8.24418	EKILEVIR	Q0GUM3;Q0GUM2
Tmem176b	Transmembrane protein 176B	-0.212009	0.312317	GlyGly (K)	PAF6779A14RW2_CFXF1			1	896.533	66.453	66.453	0.043396	11	112.75	106.82	7.92894	7.70211	7.53836	EKIPAIL	Q9R1Q6
Aldh7a1	Alpha-aminoadipic semialdehyde dehydrogenase	0.0672585	0.00432164	GlyGly (K)	PAF6779A18RW2_CFXB2			1	1069.62	52.74	52.74	0.015349	11	96.253	32.773	7.57187	7.21157	7.32298	EKIQLLGR	Q9DBF1;G3UYR8;G3UY72;E9Q1H3;E9Q1G1
Acbd3	Golgi resident protein GCP60	-0.540226	-0.220412	GlyGly (K)	PAF6779A5RW2_CFXA1_150427113100			1	1742.93	63.284	63.284	0.0040836	2	38.511	38.511	7.02531	6.86837	6.50709	EKIRQDADSVITVR	Q6P9T6;Q8BMP6;Q3TJW1
Dnajc13		NaN	1.76201	GlyGly (K)	PAF6779A42RW2_CFXB5			1	1371.74	60.68	60.68	0.00020956	5	78.653	78.653	7.04906	6.76868	6.72638	EKITEMPGIIK	D4AFX7;G3X922;Q8CHD7;Q3UQJ7;Q3UX52
Ifi47		NaN	NaN	GlyGly (K)	PAF6779A6RW2_CFXB1_150427154828			1	1242.7	83.565	83.565	0.033721	1	61.65	24.629	6.16002	6.16002	NaN	EKIWLEALK	Q3U0K0;Q61635;Q99M59
Txn1;Txn	Thioredoxin	0.548966	NaN	GlyGly (K)	PAF6779A6RW2_CFXB1_150427154828			1	1366.66	69.35	69.35	0.0263	1	39.266	32.227	6.22477	6.22477	NaN	EKLEASITEYA	A2AV97;P10639
Vim	Vimentin	-0.0564447	-0.108363	Oxidation (M),GlyGly (K)	PAF6779A17RW2_CFXA2			1	1432.7	35.731	35.731	5.5832e-05	16	112.36	101.43	8.15146	8.05323	7.45767	EKLQEEMLQR	E9PZV5;Q3UD36;P20152;Q3V2S4;Q5FWJ3;Q3TFD9;Q3UAX1;Q3TWV0;A4IF59
Vim	Vimentin	0.00147232	-0.0426946	GlyGly (K)	PAF6779A42RW2_CFXB5			1	1416.7	51.732	51.732	2.6879e-19	47	170.99	170.99	8.63064	8.26937	8.3825	EKLQEEMLQR	E9PZV5;Q3UD36;P20152;Q3V2S4;Q5FWJ3;Q3TFD9;Q3UAX1;Q3TWV0;A4IF59
Vim	Vimentin	0.030575	0.0518593	GlyGly (K)	PAF6779A6RW2_CFXB1_150427154828			1	2694.29	78.095	78.095	8.4153e-96	11	178.75	168.35	8.04685	7.91329	7.46963	EKLQEEMLQREEAESTLQSFR	E9PZV5;Q3UD36;P20152;Q3V2S4;Q5FWJ3;Q3TFD9;Q3UAX1;Q3TWV0;A4IF59
Spna2;Sptan1	Spectrin alpha chain, brain	-0.0425042	-0.220732	GlyGly (K)	PAF6779A17RW2_CFXA2			1	1316.69	56.273	56.273	9.5111e-05	7	104.79	104.79	7.25575	6.98626	6.92073	EKLSILSEER	E9Q447;A3KGU7;B2RXX6;B9EKJ1;P16546;A3KGU5;B7ZWK3;Q3V1V5;Q3URW8
Mdh1	Malate dehydrogenase, cytoplasmic	0.0942795	0.024036	GlyGly (K)	PAF6779A42RW2_CFXB5			1	1048.52	35.293	35.293	0.020158	4	80.239	10.285	7.5414	6.78462	7.45782	EKMDLTAK	P14152
Itgb1	Integrin beta-1	0.130602	NaN	GlyGly (K)	PAF6779A6RW2_CFXB1_150427154828			1	2036.96	62.144	62.144	2.8915e-06	2	78.69	78.69	6.81996	6.81996	NaN	EKMNAKWDTGENPIYK	P09055;Q8BUD1
Oasl2	54 kDa 2'-5'-oligoadenylate synthase-like protein 2	NaN	-0.481525	GlyGly (K)	PAF6779A44RW2_CFXD5			1	1162.57	42.025	42.025	0.067504	1	50.292	26.864	6.67711	NaN	6.67711	EKNFGGELR	Q8K234;Q9Z2F2;E9PXT4;Q3UDH2
Rhoj	Rho-related GTP-binding protein RhoJ	-0.234501	-0.714113	GlyGly (K)	PAF6779A6RW2_CFXB1_150427154828			1	1413.73	43.199	43.199	0.0032334	3	58.132	42.313	7.06416	6.85831	6.64104	EKPLTYEHGVK	Q3TZU6;Q9ER71;Q7TMY0;D3YX61;F2Z463
Rhoj	Rho-related GTP-binding protein RhoJ	0.0511002	NaN	GlyGly (K)	PAF6779A6RW2_CFXB1_150427154828			1	1725.94	57.55	57.55	0.00045177	3	58.487	58.487	7.10755	7.10755	NaN	EKPLTYEHGVKLAK	Q3TZU6;Q9ER71;Q7TMY0;D3YX61;F2Z463
Picalm	Phosphatidylinositol-binding clathrin assembly protein	0.664494	-0.110106	GlyGly (K)	PAF6779A42RW2_CFXB5			1	1514.73	31.964	31.964	9.5093e-13	14	113.61	98.222	7.79002	7.51038	7.4665	EKQAALEEEQAR	Q570Z8;Q7M6Y3;Q3TD51
Cacybp	Calcyclin-binding protein	NaN	-2.96027	Unmodified	PAF6779A39RW2_CFXG4			0	1251.57	37.17	37.17	0.011906	1	65.224	65.224	6.84007	NaN	6.84007	EKQAREDTEF	Q9CXW3
Fbln2	Fibulin-2	-0.891264	NaN	Oxidation (M),GlyGly (K)	PAF6779A18RW2_CFXB2			1	1365.64	29.192	29.192	0.00061453	1	66.262	56.83	6.59011	6.59011	NaN	EKSCVAGVMGAK	G5E8B3;Q3TGL4;Q99K58;P37889
Fbln2	Fibulin-2	NaN	0.465609	GlyGly (K)	PAF6779A43RW2_CFXC5			1	1349.64	39.475	39.475	0.00016547	3	70.488	70.488	7.07107	NaN	7.07107	EKSCVAGVMGAK	G5E8B3;Q3TGL4;Q99K58;P37889
Ccdc50	Coiled-coil domain-containing protein 50	0.363308	-0.238868	GlyGly (K)	PAF6779A1RW2_CFXA1			1	1075.56	21.5	21.5	0.035159	3	70.919	41.832	6.82908	6.44744	6.59601	EKSSLDKR	A6H6M8;Q810U5;Q3TNK7;F6UK66;A6X926
Rnf185	E3 ubiquitin-protein ligase RNF185	0.0636805	NaN	GlyGly (K)	PAF6779A26RW2_CFXB3			1	2129.07	34.084	34.084	0.00013223	5	52.522	52.522	7.74933	7.74933	NaN	EKTPPRPQGQRPEPENR	Q91YT2
Rpl6;Gm6807;Gm5428	60S ribosomal protein L6	0.793157	NaN	GlyGly (K)	PAF6779A18RW2_CFXB2			1	1101.64	49.232	49.232	0.0050838	3	78.655	41.311	7.03838	7.03838	NaN	EKVLATVTK	P47911;Q3UCH0;Q3UFI4;D3Z4I7;E9PUX4
Iigp1;Gm4951	Interferon-inducible GTPase 1	0.0130576	0.0415233	GlyGly (K)	PAF6779A42RW2_CFXB5			1	1113.61	49.885	49.885	0.009127	16	110.87	43.309	8.11458	7.7579	7.86288	EKVLQDIR	Q9QZ85;Q3UED7
Ifi47		-0.0840642	-0.265241	GlyGly (K)	PAF6779A44RW2_CFXD5			1	1126.65	51.583	51.583	2.1706e-10	10	163.77	97.093	7.80236	7.2211	7.67026	EKVLQQIR	Q3U0K0;Q61635;Q99M59
Mib1	E3 ubiquitin-protein ligase MIB1	NaN	0.021764	GlyGly (K)	PAF6779A44RW2_CFXD5			1	1159.59	23.312	23.312	0.057373	1	48.004	13.196	6.52401	NaN	6.52401	EKVSGQVGSR	Q80SY4;F6ZBL2;F6YFW9;Q3TSS1
Rnf5	E3 ubiquitin-protein ligase RNF5	-0.285106	-0.0657477	GlyGly (K)	PAF6779A18RW2_CFXB2			1	1173.65	50.106	50.106	0.0099553	7	68.735	58.211	7.40286	6.87479	7.25018	EKVVPLYGR	O35445
Impdh2	Inosine-5'-monophosphate dehydrogenase 2;Inosine-5'-monophosphate dehydrogenase	-0.204892	NaN	GlyGly (K)	PAF6779A6RW2_CFXB1_150427154828			1	2186.17	76.918	76.918	0.0090791	1	23.726	23.726	6.38258	6.38258	NaN	EKYPSLQVIGGNVVTAAQAK	P24547;Q3U9N8;Q3UAT9;Q3UPJ2
Rps3	40S ribosomal protein S3	NaN	-0.0359045	Unmodified	PAF6779A36RW2_CFXD4			0	1422.66	47.045	47.045	0.0030249	1	59.185	29.249	6.27969	NaN	6.27969	ELAEDGYSGVEVR	P62908;Q3UK56;Q5YLW3;Q9D0A2;Q3UCL7;Q9CZP6;D3YV43
Msn	Moesin	NaN	NaN	GlyGly (K)	PAF6779A2RW2_CFXB1			1	1216.63	23.71	23.71	0.022125	1	56.432	17.864	5.98618	NaN	5.98618	ELAEKEKEK	P26041;Q3TZQ2;Q05DU4
Lamb1	Laminin subunit beta-1	-3.73671	NaN	Unmodified	PAF6779A2RW2_CFXB1			0	1218.65	52.197	52.197	1.518e-09	2	137.95	61.274	7.20753	6.61542	7.07922	ELAEQLEFIK	B9EKB0;E9QN70;Q3UHL7;P02469;Q8K271;Q9CRX6
Spg20	Spartin	0.235739	-0.327964	GlyGly (K)	PAF6779A49RW2_CFXA6			1	1034.59	33.768	33.768	0.012019	7	87.323	60.069	6.94325	6.49233	6.75344	ELAPHVKK	Q3TVW1;Q8R1X6;D3Z3F8
Eif4a1;Eif4a2	Eukaryotic initiation factor 4A-I;Eukaryotic initiation factor 4A-II	NaN	NaN	Unmodified	PAF6779A38RW2_CFXF4			0	956.529	28.682	28.682	0.050199	1	65.038	20.591	NaN	NaN	NaN	ELAQQIQK	P60843;Q3TFG3;Q3UXC2;Q5F2A7;Q4FZL1;Q3TGK7;Q3TLL6;Q78WR5;Q3TSJ4;P10630;Q52KC1;Q8BTU6;TGME49_250770
Ppp2ca	Serine/threonine-protein phosphatase 2A catalytic subunit alpha isoform	0.372692	NaN	GlyGly (K)	PAF6779A6RW2_CFXB1_150427154828			1	2717.3	80.925	80.925	1.1625e-60	2	140.95	133.97	6.90972	6.90972	NaN	ELDQWIEQLNECKQLSESQVK	P63330
Ppp2cb	Serine/threonine-protein phosphatase 2A catalytic subunit beta isoform;Serine/threonine-protein phosphatase	0.27343	NaN	GlyGly (K)	PAF6779A6RW2_CFXB1_150427154828			1	2785.31	74.726	74.726	4.2071e-06	1	50.425	43.326	6.64699	6.64699	NaN	ELDQWVEQLNECKQLNENQVR	P62715;Q8VED4
Lmna	Prelamin-A/C;Lamin-A/C	-0.0381553	-0.581432	GlyGly (K)	PAF6779A42RW2_CFXB5			1	1181.59	27.742	27.742	0.00066345	22	113.62	74.317	8.13322	7.86927	7.79166	ELEKTYSAK	B3RH23;P48678;Q3U733;B3RH24;Q3UCU3;Q3U7I5
Hspa8	Heat shock cognate 71 kDa protein	0.0180889	-0.25608	GlyGly (K)	PAF6779A16RW2_CFXH1			1	1556.82	52.47	52.47	0.00012719	21	72.958	56.292	7.86104	7.67839	7.39676	ELEKVCNPIITK	P63017;Q3TF16;Q3UBA6;Q3TEK2;Q3TRH3;Q3U9L2;Q504P4;Q3TZJ3;Q3TQ13;Q3ULM1;Q3TH56;Q3KQJ4;Q3TH04;Q3UXU1;Q3UBR0
Prrc2c	Protein PRRC2C	NaN	-0.126108	Unmodified	PAF6779A8RW2_CFXB1			0	1841.92	64.191	64.191	0.038117	1	26.969	14.824	6.25765	NaN	6.25765	ELEQQREKEQELQR	E9QKG5;D3Z3U3;Q3TLH4;D3Z7M2
Abcg2	ATP-binding cassette sub-family G member 2	-0.0766959	0.0538064	GlyGly (K)	PAF6779A1RW2_CFXA1			1	1301.68	50.967	50.967	8.2799e-08	11	122.42	89.898	7.5635	7.35995	7.13659	ELGLEKVADSK	Q7TMS5
S100a6	Protein S100-A6	-0.0601858	0.273337	GlyGly (K)	PAF6779A1RW2_CFXA1			1	1471.82	59.92	59.92	1.0161e-13	27	138.24	65.169	7.77831	7.62791	7.24475	ELIQKELTIGSK	P14069;Q545I9
Hsp90b1;Hsp90ab1	Endoplasmin;Heat shock protein HSP 90-beta	NaN	NaN	Unmodified	PAF6779A11RW2_CFXC1			0	1274.64	50.95	50.95	0.027077	1	45.257	19.871	NaN	NaN	NaN	ELISNASDALDK	P08113;Q3UAD6;Q3UBU0;Q91V38;Q8C2R2;P11499;Q71LX8;E9PX27;D3Z1R1;TGME49_288380
Drg1	Developmentally-regulated GTP-binding protein 1	-0.887291	-0.141016	GlyGly (K)	PAF6779A40RW2_CFXH4			1	2056.02	61.312	61.312	6.1299e-09	3	50.425	42.511	7.00932	6.66116	6.75084	ELITPKGGGGGGPGEGFDVAK	P32233;Q5NBZ3;Q8BNS0;Q8CHR8
Glrx3	Glutaredoxin-3	-0.1133	0.434775	GlyGly (K)	PAF6779A2RW2_CFXB1			1	1895	73.52	73.52	0.00015274	5	61.657	55.359	7.2975	6.4551	7.23009	ELKDNGELLPILKGEN	Q9CQM9
Slc44a1		0.599593	-0.440557	GlyGly (K)	PAF6779A13RW2_CFXE1			1	1261.6	40.626	40.626	3.6187e-09	5	93.345	93.345	7.73678	7.69874	6.66036	ELKPMASGASSA	A2AMH5
Slc44a1		NaN	-0.276293	Oxidation (M),GlyGly (K)	PAF6779A38RW2_CFXF4			1	1277.59	29.525	29.525	2.0415e-09	3	99.752	74.931	7.77144	NaN	7.77144	ELKPMASGASSA	A2AMH5
Ptbp1		NaN	0.88096	GlyGly (K)	PAF6779A41RW2_CFXA5			1	1458.71	23.665	23.665	0.11195	1	22.72	15.832	7.02715	NaN	7.02715	ELKTDSSPNQAR	Q3U5I2;Q5RJV5;Q6NZB8;Q8K144;Q922I7;Q3T984;Q3UBR5;Q8BGJ5;Q8CB58;Q80T07;Q8R509;E9Q4L8;Q3TQW3;E9QMW9;Q8C2R5;F7DCW4
Trafd1	TRAF-type zinc finger domain-containing protein 1	NaN	-0.170849	GlyGly (K)	PAF6779A47RW2_CFXG5			1	1438.7	34.506	34.506	0.0065032	1	52.693	35.75	7.04591	NaN	7.04591	ELKTHPEVCGR	Q3UDK1;D3YWU1
Dcaf6	DDB1- and CUL4-associated factor 6	0.000375143	-0.307894	GlyGly (K)	PAF6779A42RW2_CFXB5			1	1272.63	27.908	27.908	0.0091397	2	62.303	40.257	7.19855	6.83536	6.95189	ELKTPSAEER	Q9DC22
Ubr5	E3 ubiquitin-protein ligase UBR5	0.674245	-0.188578	GlyGly (K)	PAF6779A42RW2_CFXB5			1	1115.59	36.424	36.424	0.0029289	6	96.331	43.849	7.38689	7.12067	7.04801	ELLSAKDAR	E9Q2H1;Q80TP3;Q8BJK5
Rps9	40S ribosomal protein S9	0.823218	-0.671095	GlyGly (K)	PAF6779A43RW2_CFXC5			1	1597.84	51.831	51.831	0.00023774	4	63.727	43.631	7.2164	6.94919	6.8787	ELLTLDEKDPRR	Q6ZWN5;Q9CXW7;Q96EC0;D3YWH9;F7CJS8;D3Z673
Plek	Pleckstrin	NaN	NaN	GlyGly (K)	PAF6779A46RW2_CFXF5			1	1229.66	30.597	30.597	0.0039735	1	102.61	26.144	6.11491	NaN	6.11491	ELNLEKDKK	Q5F271;Q8C6F4;Q9JHK5;Q8CAG6
S100a4	Protein S100-A4	-0.714663	0.162468	GlyGly (K)	PAF6779A43RW2_CFXC5			1	1159.64	59.579	59.579	8.1277e-05	82	136.75	79.472	8.3175	8.07777	7.94509	ELPSFLGKR	P07091;Q545V2
Gpi;Gm1840	Glucose-6-phosphate isomerase	NaN	NaN	GlyGly (K)	PAF6779A40RW2_CFXH4			1	1627.81	37.954	37.954	0.018356	1	41.967	24.222	6.02317	NaN	6.02317	ELQAAGKSPEDLEK	P06745;F6SAC3
Rai14	Ankycorbin	NaN	NaN	GlyGly (K)	PAF6779A42RW2_CFXB5			1	1185.64	34.762	34.762	0.037754	1	58.676	39.896	5.95636	NaN	5.95636	ELQDKLQAK	Q9EP71
Ccdc50	Coiled-coil domain-containing protein 50	NaN	0.422233	GlyGly (K)	PAF6779A48RW2_CFXH5			1	1200.62	23.798	23.798	0.049822	1	39.148	2.4546	7.17205	NaN	7.17205	ELQEEKRR	A6H6M8;Q810U5;Q3TNK7;F6UK66;A6X926
Vcp	Transitional endoplasmic reticulum ATPase	0.0897432	-0.108285	GlyGly (K)	PAF6779A6RW2_CFXB1_150427154828			1	2325.2	80.097	80.097	3.6879e-22	11	113.29	113.29	7.65465	7.44428	7.2389	ELQELVQYPVEHPDKFLK	Q01853;Q8BNF8
Vcp	Transitional endoplasmic reticulum ATPase	0.209979	NaN	GlyGly (K)	PAF6779A6RW2_CFXB1_150427154828			1	3073.56	91.297	91.297	5.178e-25	4	72.033	72.033	7.37612	7.37612	NaN	ELQELVQYPVEHPDKFLKFGMTPSK	Q01853;Q8BNF8
Morf4l1	Mortality factor 4-like protein 1	0.103798	-0.231363	GlyGly (K)	PAF6779A41RW2_CFXA5			1	1748.83	30.761	30.761	0.010468	5	36.445	36.445	7.54588	7.28069	7.2058	ELQKANQEQYAEGK	P60762;Q3UBK1;Q569V4;Q3UIS6
Fasn	Fatty acid synthase;[Acyl-carrier-protein] S-acetyltransferase;[Acyl-carrier-protein] S-malonyltransferase;3-oxoacyl-[acyl-carrier-protein] synthase;3-oxoacyl-[acyl-carrier-protein] reductase;3-hydroxypalmitoyl-[acyl-carrier-protein] dehydratase;Enoyl-[acyl-carrier-protein] reductase;Oleoyl-[acyl-carrier-protein] hydrolase	-0.670115	0.0761487	GlyGly (K)	PAF6779A43RW2_CFXC5			1	1300.69	52.175	52.175	0.000135	8	100.02	100.02	7.59032	7.07715	7.43119	ELQLCKGLAR	P19096;Q3UHT6;Q3TB22
Creb3	Cyclic AMP-responsive element-binding protein 3;Processed cyclic AMP-responsive element-binding protein 3	-0.203264	-0.2363	GlyGly (K)	PAF6779A44RW2_CFXD5			1	1127.6	26.883	26.883	0.014109	2	102.72	57.001	6.90421	6.58607	6.61966	ELQNKVQR	Q61817;E9PW77;Q3UNH6
Psmc6	26S protease regulatory subunit 10B	0.404344	-0.0189219	GlyGly (K)	PAF6779A6RW2_CFXB1_150427154828			1	1499.83	65.204	65.204	7.2843e-06	8	89.403	89.403	7.52556	7.36057	7.02535	ELREQLKELTK	P62334;Q14AQ1
Chordc1	Cysteine and histidine-rich domain-containing protein 1	NaN	NaN	GlyGly (K)	PAF6779A42RW2_CFXB5			1	1056.58	36.339	36.339	0.0077715	1	81.548	25.998	NaN	NaN	NaN	ELSELKPK	Q9D1P4
Fasn	Fatty acid synthase;[Acyl-carrier-protein] S-acetyltransferase;[Acyl-carrier-protein] S-malonyltransferase;3-oxoacyl-[acyl-carrier-protein] synthase;3-oxoacyl-[acyl-carrier-protein] reductase;3-hydroxypalmitoyl-[acyl-carrier-protein] dehydratase;Enoyl-[acyl-carrier-protein] reductase;Oleoyl-[acyl-carrier-protein] hydrolase	-0.107152	0.396159	Unmodified	PAF6779A7RW2_CFXA1			0	1397.7	73.96	73.96	0.00029441	4	72.958	58.179	6.70362	6.48711	6.29754	ELSFAAVSFYHK	P19096;Q3UHT6
Rps3	40S ribosomal protein S3	-0.280006	0.336855	GlyGly (K)	PAF6779A17RW2_CFXA2			1	1156.66	37.218	37.218	1.3392e-17	16	171.73	71.717	7.85536	7.6288	7.4644	ELTAVVQKR	P62908;Q3UK56;Q5YLW3;Q9D0A2;Q9CZP6;D3YV43;O89068
Rps3	40S ribosomal protein S3	NaN	NaN	Unmodified	PAF6779A17RW2_CFXA2			0	1042.61	34.635	34.635	0.00094537	1	79.906	34.745	NaN	NaN	NaN	ELTAVVQKR	P62908;Q3UK56;Q5YLW3;Q9D0A2;Q9CZP6;D3YV43;O89068
S100a6	Protein S100-A6	-0.289126	0.16633	GlyGly (K)	PAF6779A6RW2_CFXB1_150427154828			1	1756.93	64.609	64.609	1.1302e-17	31	109.84	99.766	8.04497	7.83336	7.63118	ELTIGSKLQDAEIAR	P14069;Q545I9
Psmc6	26S protease regulatory subunit 10B	0.331772	-0.222431	GlyGly (K)	PAF6779A18RW2_CFXB2			1	1151.58	28.024	28.024	0.00586	7	116.73	45.224	7.88662	7.59555	7.5754	ELTKQYEK	P62334;Q14AQ1
Tax1bp1	Tax1-binding protein 1 homolog	-0.714663	NaN	GlyGly (K)	PAF6779A16RW2_CFXH1			1	1303.66	34.853	34.853	0.025194	1	44.309	7.6159	6.40593	6.40593	NaN	ELTKSLEDQK	Q3UKC1
Yif1b	Protein YIF1B	-1.10266	0.364909	GlyGly (K)	PAF6779A41RW2_CFXA5			1	1214.63	37.022	37.022	0.007328	5	73.985	44.318	6.92227	6.65228	6.58781	ELVDKNIDR	Q9CX30;D3YY42
Slc12a4	Solute carrier family 12 member 4	0.0372067	0.17645	GlyGly (K)	PAF6779A19RW2_CFXC2			1	1647.87	48.983	48.983	1.0713e-18	25	115.14	100.11	7.95533	7.77605	7.48451	ELVHIKPDQSNVR	Q3UDQ8;Q3TJG5;Q3TJM8;Q3TLV0;Q3TWZ6;Q3U689;Q3U9N0;Q6NXV2;Q9JIS8;Q3TWV2
Slc12a4	Solute carrier family 12 member 4	0.0384508	NaN	GlyGly (K)	PAF6779A6RW2_CFXB1_150427154828			1	1803.97	55.387	55.387	0.0068237	1	35.118	24.987	6.68804	6.68804	NaN	ELVHIKPDQSNVRR	Q3UDQ8;Q3TJG5;Q3TJM8;Q3TLV0;Q3TWZ6;Q3U689;Q3U9N0;Q6NXV2;Q9JIS8;Q3TWV2
Inpp5a		-0.501312	NaN	GlyGly (K)	PAF6779A16RW2_CFXH1			1	1403.71	40.336	40.336	0.011746	1	46.592	46.592	6.57576	6.57576	NaN	ELVLKSESEEK	E9QAS7;Q8BNK3;Q3TZT4;Q7TNC9
Anxa2	Annexin A2;Annexin	0.0189072	-0.200415	GlyGly (K)	PAF6779A1RW2_CFXA1			1	1163.59	36.739	36.739	5.2029e-05	42	140.5	94.076	8.43816	8.20674	8.05419	ELYDAGVKR	P07356;Q542G9;Q3UCD3;Q9CZI7;B0V2N5;Q99KH3
Anxa2	Annexin A2;Annexin	NaN	-0.408742	GlyGly (K)	PAF6779A47RW2_CFXG5			1	1291.69	37.14	37.14	0.0017329	4	85.731	41.421	7.01578	NaN	7.01578	ELYDAGVKRK	P07356;Q542G9;Q3UCD3;Q9CZI7;B0V2N5;Q99KH3
Dnaja1	DnaJ homolog subfamily A member 1	0.147122	NaN	GlyGly (K)	PAF6779A16RW2_CFXH1			1	1463.73	40.075	40.075	0.027263	1	35.737	16.078	6.46061	6.46061	NaN	ELYDKGGEQAIK	P63037;Q3TK61;Q5NTY0;B1AXY1;B1AXY0;B1AXX9
Rnf213	E3 ubiquitin-protein ligase RNF213	NaN	NaN	Oxidation (M),GlyGly (K)	PAF6779A17RW2_CFXA2			1	1250.62	41.939	41.939	0.036087	1	66.595	59.467	6.23905	6.23905	NaN	EMASKLDSLK	E9Q555;B1ATE2
Vim	Vimentin	NaN	-0.183392	Unmodified	PAF6779A8RW2_CFXB1			0	2199.97	77.687	77.687	7.0563e-06	2	53.779	48.974	6.36433	NaN	6.36433	EMEENFALEAANYQDTIGR	E9PZV5;Q3UD36;P20152;Q3V2S4;Q5FWJ3;Q3U6S1;Q3UAX1;Q3TWV0
Pkm2	Pyruvate kinase isozymes M1/M2	0.108627	0.812211	GlyGly (K)	PAF6779A43RW2_CFXC5			1	1348.66	45.938	45.938	1.9327e-05	8	88.681	63.827	7.45823	6.50436	7.40703	EMIKSGMNVAR	P52480
Hsp90ab1;Hsp90aa1	Heat shock protein HSP 90-beta;Heat shock protein HSP 90-alpha	0.128062	-0.06608	Oxidation (M),GlyGly (K)	PAF6779A17RW2_CFXA2			1	1346.72	43.022	43.022	2.2217e-05	14	112.75	74.727	8.10704	8.05755	7.13925	EMLQQSKILK	P11499;Q71LX8;Q811H6;Q80YC2;E9Q3D6;P07901;Q3TKA2;Q80Y52;Q3UIF3;A0PJ91;Q3TKG0;Q3TKB9;Q8C5U3;Q3TJU7
Hsp90ab1;Hsp90aa1	Heat shock protein HSP 90-beta;Heat shock protein HSP 90-alpha	0.30155	-0.249102	GlyGly (K)	PAF6779A42RW2_CFXB5			1	1330.73	52.758	52.758	1.9291e-06	14	144.77	129.14	8.11244	7.42915	8.01149	EMLQQSKILK	P11499;Q71LX8;Q811H6;Q80YC2;E9Q3D6;P07901;Q3TKA2;Q80Y52;Q3UIF3;A0PJ91;Q3TKG0;Q3TKB9;Q8C5U3;Q3TJU7
Dcakd	Dephospho-CoA kinase domain-containing protein	NaN	0.00504059	GlyGly (K)	PAF6779A43RW2_CFXC5			1	1156.53	46.682	46.682	0.01687	4	89.698	89.698	7.2694	NaN	7.2694	EMMKETFK	Q8BHC4;B0QZX9
Ankib1	Ankyrin repeat and IBR domain-containing protein 1	0.255494	-0.396593	GlyGly (K)	PAF6779A41RW2_CFXA5			1	1177.56	25.841	25.841	0.0023566	8	90.629	90.629	7.29234	7.07357	6.88977	EMTVEAEKK	B2RX15;Q6ZPS6
Plxna2	Plexin-A2	NaN	NaN	GlyGly (K)	PAF6779A42RW2_CFXB5			1	1101.58	31.973	31.973	0.012389	1	68.735	45.178	NaN	NaN	NaN	ENDLTLKR	P70207
Gbp4	Guanylate-binding protein 4	-1.10293	-1.93005	GlyGly (K)	PAF6779A43RW2_CFXC5			1	1185.64	33.632	33.632	0.00078229	5	121.73	70.288	7.12564	6.66834	6.93929	ENIAKLQEK	Q61107
Lgals8	Galectin-8	-0.243791	-0.08804	GlyGly (K)	PAF6779A18RW2_CFXB2			1	1026.55	21.862	21.862	0.024308	5	75.38	45.125	7.96019	7.57376	7.73049	ENIQKPGK	Q3U2W5;A8DIL0;Q542M5;Q9JL15;Q8C6H0
Hspa8;Hspa2	Heat shock cognate 71 kDa protein;Heat shock-related 70 kDa protein 2	0.153126	-0.0137128	GlyGly (K)	PAF6779A21RW2_CFXE2			1	1501.78	31.345	31.345	3.9591e-05	8	75.819	60.943	7.83487	7.50709	7.55904	ENKITITNDKGR	P63017;Q3TF16;Q3UBA6;Q3TEK2;Q3TRH3;Q3U9L2;Q504P4;Q3TZJ3;Q3ULM1;Q3TH56;Q3UDS0;Q3KQJ4;Q3TH04;Q3UXU1;Q3UBR0;B7U582;P17156
Rpl18	60S ribosomal protein L18	0.104573	-0.358177	GlyGly (K)	PAF6779A1RW2_CFXA1			1	1815.93	61.905	61.905	0.00081789	2	52.522	52.522	6.88316	6.62625	6.53302	ENKTAVVVGTVTDDVR	P35980;Q58EW0;Q642K1;Q0QEW9;G3UZJ6;G3UZK4;G3UYV6;G3UX28
Aldoa;Aldoart1	Fructose-bisphosphate aldolase;Fructose-bisphosphate aldolase A	-0.161436	0.288536	GlyGly (K)	PAF6779A17RW2_CFXA2			1	1548.78	47.958	47.958	0.00049736	6	63.727	43.717	6.9844	6.7164	6.64763	ENLKAAQEEYIK	A6ZI44;P05064;Q5FWB7;Q6NY00;A6ZI46;Q9CPQ9
Aldoa;Aldoart1	Fructose-bisphosphate aldolase;Fructose-bisphosphate aldolase A	-0.169155	0.0579701	GlyGly (K)	PAF6779A5RW2_CFXA1_150427113100			1	1704.88	48.716	48.716	1.5765e-06	5	80.522	64.384	7.44389	7.23042	7.03302	ENLKAAQEEYIKR	A6ZI44;P05064;Q5FWB7;Q6NY00;A6ZI46;Q9CPQ9
Epn1	Epsin-1	0.599703	-0.711984	GlyGly (K)	PAF6779A6RW2_CFXB1_150427154828			1	2233.05	81.413	81.413	1.881e-09	4	83.418	83.418	7.20683	6.99602	6.79174	ENMYAVQTLKDFQYVDR	Q80VP1
Epn1	Epsin-1	0.604828	-0.831024	GlyGly (K)	PAF6779A6RW2_CFXB1_150427154828			1	3301.58	78.983	78.983	2.9137e-102	3	154.71	145.79	7.30343	7.19662	6.64198	ENMYAVQTLKDFQYVDRDGKDQGVNVR	Q80VP1
Rdx	Radixin	-0.752149	0.294312	GlyGly (K)	PAF6779A43RW2_CFXC5			1	1291.67	64.989	64.989	0.003742	16	85.676	71.009	7.55303	7.11237	7.3575	ENPLQFKFR	Q3U111;Q3TH46;P26043;Q3UJJ8;Q05CE6;Q7TSG6;Q8C2N4
Ezr	Ezrin	-1.07936	-0.075596	GlyGly (K)	PAF6779A6RW2_CFXB1_150427154828			1	1277.65	55.746	55.746	0.0028171	19	97.431	82.764	7.60186	7.03072	7.46611	ENPVQFKFR	P26040;Q3UL48;Q3UXR4;Q4KML7
Cstb	Cystatin-B	-0.350724	NaN	GlyGly (K)	PAF6779A17RW2_CFXA2			1	1267.62	54.441	54.441	0.039808	2	45.137	37.226	6.84238	6.84238	NaN	ENQKFDVFK	Q62426
Gbp7;Gbp4	Guanylate-binding protein 4	-0.198117	0.014641	GlyGly (K)	PAF6779A6RW2_CFXB1_150427154828			1	2389.11	57.967	57.967	7.331e-26	4	110.41	110.41	7.29064	6.97345	7.00518	ENSIAVQKAADHYSEQMAQR	Q6KAN1;Q91Z40;Q78UK8;Q61107
Gbp10;Gbp9;Gbp11;Gbp6		0.125305	-0.213554	GlyGly (K)	PAF6779A6RW2_CFXB1_150427154828			1	2375.09	54.029	54.029	4.7123e-73	10	162.65	149.24	7.65641	7.40749	7.29618	ENSVAVQKAADHYSEQMAQR	Q000W5;Q29RG2;Q2M1J9;Q6PG83;Q8BTS3;Q2TA93;A9YVJ5;E9Q342;Q05DL4;Q7TMV8
Gm5431;OTTMUSG00000005540;9930111J21Rik		-0.517931	1.62462	GlyGly (K)	PAF6779A20RW2_CFXD2			1	1114.61	39.008	39.008	0.027724	3	71.379	38.965	7.0149	6.75149	6.67264	ENTLKQIR	Q5SVP0;Q5SVP2;Q8CB10
1700057K13Rik		NaN	NaN	Acetyl (Protein N-term),3 GlyGly (K)	PAF6779A40RW2_CFXH4			3	2097.05	82.859	82.859	0.055214	1	2.4264	0.24527	6.14672	NaN	6.14672	EPKLTQIYDFKGFK	D3Z4U7;D3Z652
Ctnnd1	Catenin delta-1	-0.0657101	0.133432	GlyGly (K)	PAF6779A42RW2_CFXB5			1	1257.54	21.274	21.274	0.0007458	16	120.12	120.12	7.83876	7.59134	7.47656	EPNEDCKPR	P30999;G3X9V2;E9Q8Z8;E9Q8Z6;D3Z2H2;E9Q8Z9;E9Q8Z4;Q3TPD1;D3Z7H6;D3Z2H7;E9Q904;E9Q901;E9Q905;E9Q907;E9Q986;Q3UF77;E9Q8Z5;E9Q903;E9Q906
Sdpr	Serum deprivation-response protein	-0.497638	-0.490395	GlyGly (K)	PAF6779A14RW2_CFXF1			1	2025.95	44.136	44.136	0.0032908	4	31.462	31.462	7.26179	7.17748	6.50844	EPVPSAAEGKEELADENK	Q63918
Mcl1	Induced myeloid leukemia cell differentiation protein Mcl-1 homolog	0.791383	-0.0346923	GlyGly (K)	PAF6779A44RW2_CFXD5			1	2043	33.964	33.964	3.9412e-11	5	70.335	70.335	7.21822	6.66313	7.07642	EQATGSKDSKPLGEAGAAGR	P97287;D2K6L9
Mcl1	Induced myeloid leukemia cell differentiation protein Mcl-1 homolog	NaN	0.11929	2 GlyGly (K)	PAF6779A44RW2_CFXD5			2	2157.04	34.108	34.108	0.018815	1	23.726	23.726	6.6052	NaN	6.6052	EQATGSKDSKPLGEAGAAGR	P97287;D2K6L9
Gbp9		NaN	-0.95288	GlyGly (K)	PAF6779A42RW2_CFXB5			1	1744.78	45.57	45.57	0.0024625	2	48.467	37.095	7.07598	NaN	7.07598	EQDIKDHDMMLEK	Q6PG83;Q8BTS3
Gbp6		-0.517024	NaN	GlyGly (K)	PAF6779A6RW2_CFXB1_150427154828			1	1743.83	51.251	51.251	0.0060912	1	39.424	39.424	6.99525	6.99525	NaN	EQDIKDHDMMLKK	E9Q342;Q05DL4;Q6ZQL8;Q6PEN2;Q7TMV8
Ctnnd1	Catenin delta-1	0.233396	0.183328	GlyGly (K)	PAF6779A16RW2_CFXH1			1	1491.73	45.426	45.426	3.851e-05	13	85.288	70.087	7.76172	7.57504	7.30503	EQEAQFEKLTR	P30999;G3X9V2;E9Q8Z8;E9Q8Z6;Q3TPD1;E9Q8Z5
Gbp7		NaN	NaN	GlyGly (K)	PAF6779A46RW2_CFXF5			1	1252.64	27.282	27.282	0.019337	1	77.192	57.202	6.59554	NaN	6.59554	EQEVKLEHK	Q6KAN1;Q91Z40;Q78UK8
Myh9	Myosin-9	-0.0413831	NaN	GlyGly (K)	PAF6779A42RW2_CFXB5			1	1186.66	38.528	38.528	0.020252	2	80.231	8.6176	6.78097	6.51162	6.44578	EQEVSILKK	Q8VDD5;Q3UFT0
Cdk5rap3	CDK5 regulatory subunit-associated protein 3	-0.0779266	NaN	GlyGly (K)	PAF6779A6RW2_CFXB1_150427154828			1	2315.04	57.348	57.348	0.0023383	1	33.308	33.308	6.47305	6.47305	NaN	EQFYHSCKQYGITGDNVR	A2A6E3;Q3TLJ5;Q3U506;Q99LM2;Q3TSS9;B0QZI8;A2A6D9
Adk	Adenosine kinase	0.0779696	NaN	GlyGly (K)	PAF6779A16RW2_CFXH1			1	1307.64	35.623	35.623	0.13278	1	24.853	16.928	6.71811	6.71811	NaN	EQGFETKDIK	P55264;Q8BWS6
Slc25a4	ADP/ATP translocase 1	-0.143002	0.0669503	Unmodified	PAF6779A7RW2_CFXA1			0	1168.57	91.55	91.55	0.007538	6	93.111	85.006	6.95768	6.767	6.50834	EQGFLSFWR	P48962;Q8BVI9
Cav1	Caveolin-1	-0.397036	0.939076	GlyGly (K)	PAF6779A1RW2_CFXA1			1	1417.7	29.333	29.333	1.2226e-14	102	132.25	100.49	9.27823	8.88611	9.05242	EQGNIYKPNNK	P49817;H3BLK5;H3BKG0
Cav1	Caveolin-1	-0.395392	0.683472	Oxidation (M),GlyGly (K)	PAF6779A44RW2_CFXD5			1	2408.13	38.864	38.864	4.6875e-19	21	96.379	96.379	8.11578	7.69059	7.91117	EQGNIYKPNNKAMADEVTEK	P49817;H3BLK5;H3BKG0
Cav1	Caveolin-1	-0.343806	0.801738	GlyGly (K)	PAF6779A1RW2_CFXA1			1	2392.13	52.735	52.735	1.6391e-80	127	171.85	171.85	9.11601	8.9081	8.6963	EQGNIYKPNNKAMADEVTEK	P49817;H3BLK5;H3BKG0
Cav1	Caveolin-1	-0.330214	NaN	2 GlyGly (K)	PAF6779A6RW2_CFXB1_150427154828			2	2506.18	51.638	51.638	0.0024562	1	29.126	29.126	6.86918	6.86918	NaN	EQGNIYKPNNKAMADEVTEK	P49817;H3BLK5;H3BKG0
Slc25a5	ADP/ATP translocase 2	NaN	NaN	Unmodified	PAF6779A1RW2_CFXA1			0	1120.57	79.875	79.875	0.013192	1	64.04	40.01	NaN	NaN	NaN	EQGVLSFWR	P51881;Q545A2
Gm6055;Map1lc3b	Microtubule-associated proteins 1A/1B light chain 3B	0.0852365	NaN	GlyGly (K)	PAF6779A1RW2_CFXA1			1	1672.93	62.343	62.343	0.0016268	2	53.001	44.402	6.85013	6.85013	NaN	EQHPTKIPVIIER	G3XA41;Q2TBF9;Q9CQV6
Sntb1	Beta-1-syntrophin	NaN	NaN	GlyGly (K)	PAF6779A43RW2_CFXC5			1	1329.7	33.942	33.942	0.0037806	1	61.375	29.367	NaN	NaN	NaN	EQLGKTGIAGSR	Q99L88
Psmc6	26S protease regulatory subunit 10B	0.271183	0.182947	GlyGly (K)	PAF6779A5RW2_CFXA1_150427113100			1	1101.6	41.272	41.272	0.014149	46	102.51	45.466	8.80726	8.54122	8.46818	EQLKELTK	P62334;Q14AQ1
Psmc6	26S protease regulatory subunit 10B	0.611998	0.705314	GlyGly (K)	PAF6779A1RW2_CFXA1			1	1649.86	53.129	53.129	0.0001705	6	66.393	53.601	7.4654	7.34234	6.85763	EQLKELTKQYEK	P62334;Q14AQ1
Jag1	Protein jagged-1	NaN	-0.452313	GlyGly (K)	PAF6779A42RW2_CFXB5			1	1566.84	44.53	44.53	0.0058443	2	47.189	47.189	7.1371	NaN	7.1371	EQLNQIKNPIEK	Q3UVN4;Q9QXX0;Q3TS72;Q8C5M7
Ywhag	14-3-3 protein gamma;14-3-3 protein gamma, N-terminally processed	0.0132615	0.0720372	GlyGly (K)	PAF6779A44RW2_CFXD5			1	1084.6	30.241	30.241	1.8392e-06	27	148.38	66.834	8.25573	7.92892	7.97902	EQLVQKAR	A8IP69;P61982
Pttg1ip	Pituitary tumor-transforming gene 1 protein-interacting protein	-0.662935	1.09781	GlyGly (K)	PAF6779A13RW2_CFXE1			1	1167.52	45.226	45.226	0.010626	34	95.099	95.099	8.50858	8.24979	8.1608	EQNPYEKF	Q3U9U7;Q8R143;F6TFF2;E0CY65
Gbp9;Gbp8		NaN	NaN	GlyGly (K)	PAF6779A41RW2_CFXA5			1	1681.74	28.438	28.438	0.051599	1	27.862	27.862	NaN	NaN	NaN	EQQEYMEAQEKR	Q6PG83;Q8BTS3;Q2V6D6;Q66K09;F7CE50;E9Q7U9;Q9D3E4
Atxn3	Ataxin-3	-0.181166	0.152248	GlyGly (K)	PAF6779A41RW2_CFXA5			1	1372.69	46.522	46.522	2.6778e-05	13	87.363	56.491	7.5068	7.16176	7.24573	EQSALKADLER	Q546X9;Q9CVD2;Q810M8;Q5M8S1;E9Q717;F6T5L3
Hsp90ab1	Heat shock protein HSP 90-beta	0.112537	NaN	Unmodified	PAF6779A12RW2_CFXD1			0	1248.61	38.575	38.575	6.1986e-05	4	87.363	87.363	6.72627	6.72627	NaN	EQVANSAFVER	P11499;Q71LX8;Q811H6;Q80YC2;E9Q0C3
Junb;Jund;Jun	Transcription factor jun-B;Transcription factor jun-D;Transcription factor AP-1	0.548818	NaN	GlyGly (K)	PAF6779A43RW2_CFXC5			1	1184.65	28.172	28.172	0.016858	2	97.635	47.822	6.849	6.50702	6.58538	EQVAQLKQK	P09450;Q3TXR4;Q3U2Y0;Q569U6;P15066;P05627;Q3US19;Q3V255;Q52L79;Q52L49
Tax1bp1	Tax1-binding protein 1 homolog	NaN	1.86057	GlyGly (K)	PAF6779A42RW2_CFXB5			1	1270.69	36.038	36.038	0.00039207	2	83	46.306	6.59638	NaN	6.59638	EQVKIAENVK	Q3UKC1
Nbr1	Next to BRCA1 gene 1 protein	-0.154194	0.793188	GlyGly (K)	PAF6779A41RW2_CFXA5			1	1301.68	37.199	37.199	0.039384	2	39.179	23.64	6.77365	6.57955	6.33043	EQVVKETVEK	A1L329;P97432;A2A4N7;A2A4N8;Q6ZQK3;A2A4N5;Q05BC8
Rab8a	Ras-related protein Rab-8A	0.854831	0.338225	GlyGly (K)	PAF6779A6RW2_CFXB1_150427154828			1	1604.85	71.753	71.753	0.0053035	2	52.265	0	7.34799	7.19951	6.80974	ERGEKLALDYGIK	Q3UHW5;P55258;Q0PD50
Spg20	Spartin	0.0324477	NaN	GlyGly (K)	PAF6779A6RW2_CFXB1_150427154828			1	2177.14	54.155	54.155	0.00026994	1	37.624	32.819	6.43053	6.43053	NaN	ERIQPEEKPVEVSPAVTR	Q3TVW1;Q8R1X6;D3Z3F8
Zdhhc20	Probable palmitoyltransferase ZDHHC20	-0.0342158	NaN	GlyGly (K)	PAF6779A1RW2_CFXA1			1	1613.74	42.996	42.996	0.051877	1	24.071	24.071	6.44348	6.44348	NaN	ERYEKEFSQER	Q5Y5T1
Actr3	Actin-related protein 3	NaN	0.0113525	GlyGly (K)	PAF6779A42RW2_CFXB5			1	1301.63	20.628	20.628	0.063532	1	30.205	20.518	6.71383	NaN	6.71383	ESAKVGDQAQR	Q3TGE1;Q3TGW0;Q3TWJ4;Q3ULF7;Q99JY9;Q3UGH0
Slc5a3	Sodium/myo-inositol cotransporter	-0.750178	0.830742	GlyGly (K)	PAF6779A42RW2_CFXB5			1	1483.62	23.087	23.087	2.0682e-05	9	88.441	81.402	7.75205	7.61829	7.17542	ESCSQKDEPYK	Q9JKZ2
Slc5a3	Sodium/myo-inositol cotransporter	-0.679063	1.37651	GlyGly (K)	PAF6779A45RW2_CFXE5			1	1999.86	31.962	31.962	7.6055e-29	17	136.17	136.17	7.9228	7.4579	7.74047	ESCSQKDEPYKMQEK	Q9JKZ2
Aars	Alanine--tRNA ligase, cytoplasmic	NaN	0.750778	GlyGly (K)	PAF6779A16RW2_CFXH1			1	1295.71	47.162	47.162	0.046454	3	49.5	28.271	6.72324	6.45734	6.38401	ESDGVLKPLPK	Q3TZ32;Q3UD67;Q6XMP4;Q8BGQ7
Akap12	A-kinase anchor protein 12	0.0714364	NaN	GlyGly (K)	PAF6779A1RW2_CFXA1			1	1347.63	21.487	21.487	0.014147	3	42.718	21.88	7.31063	7.31063	NaN	ESEDVKEKDR	B2RRE0;Q9WTQ5;F8WI21;Q6IR43
Akap12	A-kinase anchor protein 12	-0.285343	-0.660475	GlyGly (K)	PAF6779A42RW2_CFXB5			1	1291.63	25.351	25.351	0.0036178	2	63.283	63.283	6.67985	6.37495	6.38267	ESELKQSTEK	B2RRE0;Q9WTQ5;F8WI21;Q6IR43
Akap12	A-kinase anchor protein 12	NaN	NaN	GlyGly (K)	PAF6779A44RW2_CFXD5			1	1947.97	36.817	36.817	0.0026878	1	44.294	35.91	6.53877	NaN	6.53877	ESELKQSTEKQEGTLK	B2RRE0;Q9WTQ5;F8WI21;Q6IR43
Basp1	Brain acid soluble protein 1	0.106405	-0.000187559	GlyGly (K)	PAF6779A1RW2_CFXA1			1	2487.16	40.26	40.26	1.8369e-26	10	91.725	91.725	7.9225	7.48062	7.72766	ESEPQAAADATEVKESTEEKPK	Q91XV3
Ppp4c	Serine/threonine-protein phosphatase 4 catalytic subunit;Serine/threonine-protein phosphatase	0.516099	-0.615132	GlyGly (K)	PAF6779A42RW2_CFXB5			1	1247.62	36.974	36.974	3.1692e-05	3	116.3	116.3	7.21508	6.9387	6.88794	ESEVKALCAK	P97470;Q3UNF2
Tmem87a	Transmembrane protein 87A	0.194559	-0.0849152	GlyGly (K)	PAF6779A43RW2_CFXC5			1	1227.54	47.97	47.97	0.0043229	7	80.239	80.239	7.12061	6.41281	7.02588	ESFEGMKMR	A2AQJ6;A2AQJ5;Q8BXN9
Psma4	Proteasome subunit alpha type;Proteasome subunit alpha type-4	-0.140386	-0.326534	GlyGly (K)	PAF6779A20RW2_CFXD2			1	1002.55	26.381	26.381	0.029311	2	69.598	14.822	7.27898	6.99411	6.96117	ESGKTVIR	Q3UCF0;Q9R1P0;Q3TL95
Slc12a2	Solute carrier family 12 member 2	0.22238	-0.319172	GlyGly (K)	PAF6779A41RW2_CFXA5			1	1707.92	56.289	56.289	5.3321e-05	17	73.022	73.022	7.93503	7.70184	7.55356	ESKGPIVPLNVADQK	E9QM38;P55012
Rnf213	E3 ubiquitin-protein ligase RNF213	NaN	0.711319	GlyGly (K)	PAF6779A41RW2_CFXA5			1	1384.73	46.874	46.874	0.050849	2	48.741	19.935	6.91623	NaN	6.91623	ESKILSDPNIR	E9Q555;B1ATE2;F7A6H4;Q69ZG7
Cfl1;Gm6180	Cofilin-1	0.0222292	-0.201228	Unmodified	PAF6779A8RW2_CFXB1			0	2360.24	99.254	99.254	1.6047e-55	24	136.58	136.58	8.63847	8.46703	8.15189	ESKKEDLVFIFWAPENAPLK	F8WGL3;P18760;Q544Y7;E9Q1T2;Q9CX22
Cfl1;Gm6180	Cofilin-1	0.108145	-0.0975328	GlyGly (K)	PAF6779A6RW2_CFXB1_150427154828			1	2689.41	93.889	93.889	2.2849e-25	10	88	88	7.71163	7.68001	6.55806	ESKKEDLVFIFWAPENAPLKSK	F8WGL3;P18760;Q544Y7;E9Q1T2;Q9CX22
Cfl2	Cofilin-2	1.07106	-1.18784	Unmodified	PAF6779A6RW2_CFXB1_150427154828			0	2333.23	99.912	99.912	5.6007e-15	4	76.768	62.514	7.24807	6.98134	6.90979	ESKKEDLVFIFWAPESAPLK	P45591;Q3UHW9
Nup155	Nuclear pore complex protein Nup155	-0.161307	-0.00797119	GlyGly (K)	PAF6779A43RW2_CFXC5			1	1137.57	29.804	29.804	0.015487	4	95.531	55.486	7.19418	6.83159	6.94707	ESLKEYQK	Q6ZQ45;Q80X48;Q99P88;Q3UL43
Slc16a1	Monocarboxylate transporter 1	0.293536	NaN	GlyGly (K)	PAF6779A1RW2_CFXA1			1	2230.07	47.835	47.835	7.7362e-09	5	48.229	48.229	7.29477	7.29477	NaN	ESLQEAGKSDANTDLIGGSPK	P53986;Q3TRK9;Q544N9;Q8C2E6;Q8BPS5;Q8C571
Fyn	Tyrosine-protein kinase Fyn	0.425327	NaN	GlyGly (K)	PAF6779A18RW2_CFXB2			1	1099.64	46.462	46.462	0.035384	1	53.17	11.191	6.37847	6.37847	NaN	ESLQLIKR	P39688
Snx17	Sorting nexin-17	NaN	0.287472	GlyGly (K)	PAF6779A43RW2_CFXC5			1	1121.58	34.845	34.845	0.0081255	1	72.325	51.455	6.41946	NaN	6.41946	ESMVKLSSK	Q8BVL3
Copb2	Coatomer subunit beta'	NaN	NaN	GlyGly (K)	PAF6779A43RW2_CFXC5			1	1277.7	60.513	60.513	0.037017	1	51.927	27.072	6.21402	NaN	6.21402	ESNSIVKIFK	O55029
Msn	Moesin	-0.479024	0.233888	GlyGly (K)	PAF6779A43RW2_CFXC5			1	1249.68	86.838	86.838	1.3217e-17	384	174.52	174.52	9.21685	8.90096	8.93022	ESPLLFKFR	P26041;Q3TZQ2;Q05DU4
F2r	Proteinase-activated receptor 1	NaN	0.377957	GlyGly (K)	PAF6779A5RW2_CFXA1_150427113100			1	3702.57	60.2	60.2	0.048754	1	1.6956	1.6956	6.95588	NaN	6.95588	ESSDPNSCNSTGQLMPSKMDTCSSHLNNSIYK	P30558;Q3UK34
Rps27a;2810422J05Rik;Uba52;Ubc;Gm7866;Ubb	Ubiquitin-40S ribosomal protein S27a;Ubiquitin;40S ribosomal protein S27a;Ubiquitin-60S ribosomal protein L40;Ubiquitin;60S ribosomal protein L40;Polyubiquitin-C;Ubiquitin;Ubiquitin-related 1;Ubiquitin-related 2;Polyubiquitin-B;Ubiquitin	-0.016211	NaN	Unmodified	PAF6779A17RW2_CFXA2			0	1066.61	63.035	63.035	3.1804e-45	5	204.7	157.5	7.9372	7.9372	NaN	ESTLHLVLR	P62983;Q642L7;E9QNP0;E9Q4P0;P62984;Q66JP1;E9Q9J0;A5JUZ1;F6X7C4;B0LAC2;P0CG50;Q8VC46;Q922Z8;Q8R0Z9;P0CG49;Q6NZC5;Q78XY9;Q3TH47;Q5SX22;Q922B0;E9Q5F6;E9Q0Z8;Q8C2K3;TGME49_219820;TGME49_289750
Dcun1d1;Tes3-ps	DCN1-like protein 1	0.238323	-0.0756264	GlyGly (K)	PAF6779A43RW2_CFXC5			1	1103.56	32.723	32.723	0.0037921	16	84.817	50.431	7.92365	7.67906	7.55774	ESVKGSLDR	Q3TMV8;Q9QZ73;D3Z546;Q3UT23;D3Z2L7;D3Z0B8;D3YUG2
Dcun1d1;Tes3-ps	DCN1-like protein 1	NaN	-0.207661	GlyGly (K)	PAF6779A47RW2_CFXG5			1	1231.65	30.345	30.345	0.042241	1	30.55	25.455	6.80975	NaN	6.80975	ESVKGSLDRK	Q3TMV8;Q9QZ73;D3Z546;Q3UT23;D3Z2L7;D3Z0B8;D3YUG2
Sgpl1	Sphingosine-1-phosphate lyase 1	0.590397	NaN	GlyGly (K)	PAF6779A6RW2_CFXB1_150427154828			1	1387.71	47.414	47.414	0.023396	1	40.727	31.04	6.24979	6.24979	NaN	ESVTQIMKNPK	Q69ZN1;Q3UDJ2;Q4FK38;Q8R0X7
Mndal;Ifi203	Myeloid cell nuclear differentiation antigen-like protein;Interferon-activable protein 203	-0.143916	NaN	GlyGly (K)	PAF6779A18RW2_CFXB2			1	1224.6	24.019	24.019	0.0001934	7	93.096	60.775	7.68978	7.31542	7.45146	ESYKSVPSSK	D0QMC3;O35368;D0QMC7;D0QMC5
Hist1h2bf;Hist1h2bh;Hist1h2bc;Gm13646;Hist1h2bp;Hist1h2bj;Hist1h2bb;Hist2h2bb;Hist1h2bk;Hist1h2bm	Histone H2B type 1-F/J/L;Histone H2B type 1-H;Histone H2B type 1-C/E/G;Histone H2B;Histone H2B type 1-P;Histone H2B type 1-B;Histone H2B type 2-B;Histone H2B type 1-K;Histone H2B type 1-M	0.694041	-0.95397	Unmodified	PAF6779A6RW2_CFXB1_150427154828			0	1136.54	49.076	49.076	0.016314	8	77.677	47.113	7.93447	7.87336	7.05262	ESYSVYVYK	P10853;Q64478;Q6ZWY9;Q8CBB6;Q8CGP2;A0JLV3;Q8C622;Q64475;Q64525;G3X9D5;Q8VEE3;B2RVD5;Q8CGP1;Q921L4;B2RTK3;P10854
Nploc4	Nuclear protein localization protein 4 homolog	NaN	0.136979	GlyGly (K)	PAF6779A43RW2_CFXC5			1	1121.61	39.553	39.553	0.0050009	1	73.985	57.452	6.50274	NaN	6.50274	ETAATFLKK	P60670;Q3UDU9;Q3UE06
Reep5	Receptor expression-enhancing protein 5	-0.676448	NaN	GlyGly (K)	PAF6779A16RW2_CFXH1			1	1303.66	32.987	32.987	0.030837	1	36.982	29.853	6.46572	6.46572	NaN	ETADAISKEVK	G3X8R0;Q5QGU0;Q921E4;Q9CQG4;Q60870
Cct8	T-complex protein 1 subunit theta	0.387072	NaN	GlyGly (K)	PAF6779A6RW2_CFXB1_150427154828			1	1491.71	30.258	30.258	0.0030575	1	59.898	36.981	6.47217	6.47217	NaN	ETEGDVTSVKDAK	Q6A0F1;P42932;Q3UKQ2;Q3UL22;Q8BVY8;Q9WVS5;H3BL49;Q9CS06
Ngly1	Peptide-N(4)-(N-acetyl-beta-glucosaminyl)asparagine amidase	-0.00762616	0.0621218	GlyGly (K)	PAF6779A18RW2_CFXB2			1	1285.67	31.722	31.722	1.6862e-13	25	145.92	100.66	8.17846	7.85474	7.89898	ETINGLNKQR	Q9JI78
Epb4.1l2;Epb41l2	Band 4.1-like protein 2	NaN	0.293135	GlyGly (K)	PAF6779A41RW2_CFXA5			1	1404.71	28.48	28.48	0.027554	1	38.634	26.719	6.36933	NaN	6.36933	ETKEVQTSELK	B6ZHD0;G3X9B8;O70318;Q3UNQ6;Q80UE3;Q80UE5;B6ZHC5;Q80UE4;B6ZHC7;G3X991;Q811B2;Q8CGJ6;Q8C928;E9Q4H2
Epb4.1l2;Epb41l2	Band 4.1-like protein 2	NaN	NaN	GlyGly (K)	PAF6779A44RW2_CFXD5			1	2118.08	43.215	43.215	0.016737	1	34.094	34.094	6.38301	NaN	6.38301	ETKEVQTSELKAEVASQK	B6ZHD0;G3X9B8;O70318;Q3UNQ6;Q80UE3;Q80UE5;B6ZHC5;Q80UE4;B6ZHC7;G3X991;Q811B2;Q8CGJ6;Q8C928;E9Q4H2
Mpp1	55 kDa erythrocyte membrane protein	NaN	0.0586628	GlyGly (K)	PAF6779A43RW2_CFXC5			1	1119.6	42.932	42.932	0.0048469	3	79.148	55.118	6.90609	NaN	6.90609	ETKGMISLK	P70290;Q542P4;A2AN84;B7ZCL8;Q684Q6;E9Q7B7;Q3THA8;B7ZCM1;B7ZCM0
Irgm2		0.274494	0.000865329	GlyGly (K)	PAF6779A16RW2_CFXH1			1	1396.79	54.02	54.02	1.225e-07	13	104.79	104.79	7.39983	7.25445	6.85388	ETLQKDLPVIK	E9PVI2;Q3U635;Q9Z1M2;Q3TNE5;Q6ZQL9;Q3TAN6
Renbp	N-acylglucosamine 2-epimerase	1.79301	1.15607	GlyGly (K)	PAF6779A43RW2_CFXC5			1	1144.62	48.567	48.567	0.0061708	15	111.01	66.397	7.83926	7.42002	7.63105	ETLQVWKK	P82343;D6RHA2;G3XA46
Slc16a1	Monocarboxylate transporter 1	0.132799	NaN	GlyGly (K)	PAF6779A14RW2_CFXF1			1	2683.17	42.12	42.12	0.093414	1	6.3575	6.3575	7.40938	7.40938	NaN	ETMKAAQSPQQHSSGDPTEEESPV	P53986;Q3TRK9;Q544N9;Q8C2E6;Q8BPS5;Q3UWP4;Q3TIU1
Vim	Vimentin	-0.173128	-0.00878387	GlyGly (K)	PAF6779A1RW2_CFXA1			1	1952	60.065	60.065	1.3864e-26	64	119.56	119.56	8.74705	8.40386	8.48444	ETNLESLPLVDTHSKR	E9PZV5;Q3UD36;P20152;Q3V2S4;Q5FWJ3;Q3TFD9;Q3U6S1;Q3UAX1;Q3TWV0
Lpgat1	Acyl-CoA:lysophosphatidylglycerol acyltransferase 1	NaN	-0.0630022	GlyGly (K)	PAF6779A43RW2_CFXC5			1	1122.57	23.445	23.445	0.011829	1	57.598	40.573	6.65237	NaN	6.65237	ETSQAFAKK	F8WHJ5;Q3UZK0;Q6A0A4;E9QL80;Q91YX5;Q8R1E1;D3YVK0
Nbr1	Next to BRCA1 gene 1 protein	-0.0236102	1.27673	GlyGly (K)	PAF6779A42RW2_CFXB5			1	1244.64	32.098	32.098	0.012515	3	64.297	44.639	6.98154	6.65481	6.70478	ETVEKLEQR	A1L329;P97432;A2A4N7;A2A4N8;Q6ZQK3;A2A4N5;Q05BC8
Eef2	Elongation factor 2	0.434422	-0.236011	Unmodified	PAF6779A36RW2_CFXD4			0	1593.76	54.745	54.745	9.9139e-07	3	82.908	82.908	7.0491	6.77763	6.71635	ETVSEESNVLCLSK	P58252;Q3TK17;Q3TW58;Q3UBL9;Q3UDC8;Q3UMI7;Q3UZ14;Q8C153;Q3TJZ1;Q3TLB1;Q8BMA8;Q6P9L9;Q3TWX1;Q3TSK4;Q3TPG2;Q99LT6
Eef2	Elongation factor 2	0.548522	NaN	GlyGly (K)	PAF6779A1RW2_CFXA1			1	2134.02	50.268	50.268	6.2412e-05	2	56.407	50.244	6.93888	6.93888	NaN	ETVSEESNVLCLSKSPNK	P58252;Q3TK17;Q3TW58;Q3UBL9;Q3UDC8;Q3UMI7;Q3UZ14;Q8C153;Q3TJZ1;Q3TLB1;Q8BMA8;Q6P9L9;Q3TWX1;Q3TSK4;Q3TPG2;Q99LT6
Vcp	Transitional endoplasmic reticulum ATPase	0.0412984	NaN	GlyGly (K)	PAF6779A6RW2_CFXB1_150427154828			1	2611.31	85.986	85.986	5.3935e-16	2	63.184	63.184	6.75718	6.75718	NaN	ETVVEVPQVTWEDIGGLEDVKR	Q01853;Q8BNF8
Tubb2b;Tubb2a;Tubb4b;Tubb2c;Tubb5	Tubulin beta-2A chain;Tubulin beta-2B chain;Tubulin beta-4B chain;Tubulin beta-5 chain	0.819903	NaN	Unmodified	PAF6779A11RW2_CFXC1			0	1445.68	44.866	44.866	0.015369	1	46.706	35.173	6.35892	6.35892	NaN	EVDEQMLNVQNK	B2RSN3;Q7TMM9;Q9CWF2;Q99J49;TGME49_212240;TGME49_221620;TGME49_266960;P68372;Q9DCR1;P99024;Q80ZV2
Tubb2b;Tubb2a;Tubb4b;Tubb2c;Tubb5	Tubulin beta-2A chain;Tubulin beta-2B chain;Tubulin beta-4B chain;Tubulin beta-5 chain	0.0306193	NaN	GlyGly (K)	PAF6779A6RW2_CFXB1_150427154828			1	3237.54	85.793	85.793	4.1549e-10	2	47.728	47.728	7.09468	7.09468	NaN	EVDEQMLNVQNKNSSYFVEWIPNNVK	B2RSN3;Q7TMM9;Q9CWF2;Q99J49;P68372;Q9DCR1;P99024;Q80ZV2
Rab18	Ras-related protein Rab-18	-0.135272	-0.217675	GlyGly (K)	PAF6779A6RW2_CFXB1_150427154828			1	1546.79	48.159	48.159	4.051e-05	6	75.695	51.404	7.2772	6.99585	6.95557	EVDRNEGLKFAR	P35293;Q0PD38;Q8CEH2
Ptk7	Inactive tyrosine-protein kinase 7	0.504817	NaN	GlyGly (K)	PAF6779A6RW2_CFXB1_150427154828			1	1855.94	70.569	70.569	2.289e-07	1	80.905	68.35	6.68407	6.68407	NaN	EVEMFGKLNHANVVR	Q8BKG3
Abca1	ATP-binding cassette sub-family A member 1	NaN	-0.792832	GlyGly (K)	PAF6779A42RW2_CFXB5			1	1356.72	57.395	57.395	0.0021608	1	62.466	45.834	6.45865	NaN	6.45865	EVGKVGEWAIR	P41233
Pcbp2;Pcbp3;Pcbp4;Pcbp1	Poly(rC)-binding protein 2;Poly(rC)-binding protein 3;Poly(rC)-binding protein 4;Poly(rC)-binding protein 1	NaN	-0.0902192	GlyGly (K)	PAF6779A43RW2_CFXC5			1	1043.6	37.353	37.353	0.01281	1	56.563	37.783	6.76093	NaN	6.76093	EVGSIIGKK	Q61990;B2M1R7;Q3TT81;Q3TF69;P57722;F7A4C5;G5E916;Q8CFQ6;E9Q7D8;P57724;Q8BP63;Q9DB01;P60335
Msn	Moesin	0.00723156	0.378401	GlyGly (K)	PAF6779A47RW2_CFXG5			1	1416.7	36.202	36.202	0.031561	3	34.75	23.019	7.21492	6.71831	7.04825	EVHKSGYLAGDK	P26041;Q3TZQ2;Q05DU4
Bcl2l1	Bcl-2-like protein 1	0.00426226	-0.187214	GlyGly (K)	PAF6779A6RW2_CFXB1_150427154828			1	1538.86	86.016	86.016	0.0003173	3	64.55	64.55	6.74262	6.533	6.32568	EVIPMAAVKQALR	O35843;Q3T9W4;Q5HZH3;Q64373;Q99N36;Q99N35;Q9QWX2;A2AHX9;A2AHX8
Rab2a	Ras-related protein Rab-2A	-0.102053	0.141956	GlyGly (K)	PAF6779A21RW2_CFXE2			1	1505.75	38.761	38.761	9.5703e-13	15	108.37	108.37	7.9027	7.5458	7.65116	EVKKEEGEAFAR	P53994;Q0PD65;Q8BXY4;Q6PDZ3
Ak1	Adenylate kinase isoenzyme 1	0.0429769	0.0384361	GlyGly (K)	PAF6779A41RW2_CFXA5			1	1463.69	29.981	29.981	0.0023678	4	61.353	61.353	7.40226	6.67051	7.31319	EVKQGEEFEQK	Q9R0Y5
Irgm2		NaN	0.680684	GlyGly (K)	PAF6779A5RW2_CFXA1_150427113100			1	1096.7	83.491	83.491	0.05382	1	76.899	20.336	5.94864	NaN	5.94864	EVLLKILR	E9PVI2;Q3U635;Q9Z1M2;Q3TNE5;Q6ZQL9;Q3TAN6
Sf3b1	Splicing factor 3B subunit 1	0.267062	NaN	Unmodified	PAF6779A7RW2_CFXA1			0	985.599	84.073	84.073	0.052507	1	77.282	77.282	6.02119	6.02119	NaN	EVMLILIR	G5E866;Q99NB9;Q3US00
Tagln2	Transgelin-2	0.227219	-0.578284	GlyGly (K)	PAF6779A1RW2_CFXA1			1	1114.6	25.169	25.169	2.5877e-05	4	93.374	16.316	7.09251	6.66823	6.88739	EVQQKIEK	Q9WVA4
Tagln	Transgelin	NaN	NaN	GlyGly (K)	PAF6779A43RW2_CFXC5			1	1073.57	26.139	26.139	0.01566	2	90.709	11.939	6.96668	6.28298	6.86586	EVQSKIEK	P37804
Gm10119;Gm9000;Rps3a	40S ribosomal protein S3a	NaN	-0.674314	GlyGly (K)	PAF6779A40RW2_CFXH4			1	1628.84	43.957	43.957	0.025619	1	34.898	20.429	6.88277	NaN	6.88277	EVQTNDLKEVVNK	D3Z6C3;D3Z7W7;P97351;Q3U5P8;Q3UJU5;Q564F3;Q9D1S3;Q3UAC2
Epb4.1l2;Epb41l2	Band 4.1-like protein 2	0.185753	0.161694	GlyGly (K)	PAF6779A6RW2_CFXB1_150427154828			1	1759.9	47.011	47.011	0.00053642	8	62.378	51.911	7.38954	6.97141	7.18064	EVQTSELKAEVASQK	B6ZHD0;G3X9B8;O70318;Q3UNQ6;Q80UE3;Q80UE5;B6ZHC5;Q80UE4;B6ZHC7;G3X991;Q811B2;Q8CGJ6;Q8C928;E9Q4H2
Lmna	Prelamin-A/C;Lamin-A/C	-0.353775	NaN	GlyGly (K)	PAF6779A6RW2_CFXB1_150427154828			1	1891.93	71.852	71.852	0.0034197	1	34.094	27.113	6.34518	6.34518	NaN	EVSGIKAAYEAELGDAR	B3RH23;P48678;Q3U733;B3RH24;Q3UCU3;Q3U7I5;D3YUF7
Lmna	Prelamin-A/C;Lamin-A/C	0.0556363	NaN	GlyGly (K)	PAF6779A6RW2_CFXB1_150427154828			1	2020.02	67.597	67.597	1.8889e-07	1	74.12	64.37	6.7034	6.7034	NaN	EVSGIKAAYEAELGDARK	B3RH23;P48678;Q3U733;B3RH24;Q3UCU3;Q3U7I5;D3YUF7
Sharpin	Sharpin	NaN	-0.514532	GlyGly (K)	PAF6779A41RW2_CFXA5			1	1691.79	31.64	31.64	0.044857	1	33.204	24.691	6.57521	NaN	6.57521	EVSGQSLQNSKMDR	Q91WA6;F6UHH8
Sharpin	Sharpin	NaN	-0.708326	GlyGly (K)	PAF6779A46RW2_CFXF5			1	1819.88	30.946	30.946	0.0020046	1	49.31	31.509	6.39498	NaN	6.39498	EVSGQSLQNSKMDRK	Q91WA6;F6UHH8
Pdgfra	Platelet-derived growth factor receptor alpha	0.31642	0.0271541	GlyGly (K)	PAF6779A42RW2_CFXB5			1	1337.66	31.465	31.465	0.00097472	4	72.006	52.244	7.03419	6.67886	6.7814	EVSKYSDIQR	P26618
Eef1a1	Elongation factor 1-alpha 1;Elongation factor 1-alpha	0.101583	-0.341336	Unmodified	PAF6779A43RW2_CFXC5			0	966.539	31.185	31.185	0.019784	8	103.56	61.454	7.93583	7.66397	7.60352	EVSTYIKK	P10126;Q3UA81;Q58E64;Q3TII3;Q3UZQ3;D3YZ68;D3Z3I8
Eef1a1	Elongation factor 1-alpha 1;Elongation factor 1-alpha	0.0531344	NaN	GlyGly (K)	PAF6779A18RW2_CFXB2			1	1080.58	31.773	31.773	0.024208	5	64.265	48.062	7.26314	7.26314	NaN	EVSTYIKK	P10126;Q3UA81;Q58E64;Q3TII3;Q3UZQ3;D3YZ68;D3Z3I8
Fn1	Fibronectin;Anastellin	1.75331	-0.207111	Unmodified	PAF6779A7RW2_CFXA1			0	3468.89	100.22	100.22	1.8385e-79	2	119.22	119.22	7.32978	7.07831	6.9728	EVVPRPRPGVTEATITGLEPGTEYTIYVIALK	G5E8B8;G5E8M2;Q3UGY5;Q3UHL6;G3X9J7;B9EHT6;Q3UH17;P11276;Q3TCF1;B7ZNJ1;Q3UHR1;Q3UZF9;Q8R3F3
Msn	Moesin	-0.137372	0.013498	Unmodified	PAF6779A7RW2_CFXA1			0	1659.79	94.207	94.207	4.7018e-78	39	219.42	174.16	8.20943	8.01064	7.77448	EVWFFGLQYQDTK	P26041;Q3TZQ2;Q05DU4
Rdx	Radixin	-0.0468402	-0.127573	Unmodified	PAF6779A7RW2_CFXA1			0	1616.79	99.991	99.991	4.9641e-16	3	105.03	105.03	6.58477	6.36672	6.18107	EVWFFGLQYVDSK	Q3U111;Q3TH46;P26043;Q3UJJ8;Q05CE6;Q7TSG6;Q8C2N4
Ptpn23	Tyrosine-protein phosphatase non-receptor type 23	0.132483	NaN	GlyGly (K)	PAF6779A6RW2_CFXB1_150427154828			1	1562.72	62.431	62.431	0.013596	1	45.661	45.661	6.83652	6.83652	NaN	EWAKYMEVHEK	Q6PB44
Pebp1;Pbp2	Phosphatidylethanolamine-binding protein 1;Hippocampal cholinergic neurostimulating peptide;Phosphatidylethanolamine-binding protein 2	0.139522	NaN	Unmodified	PAF6779A7RW2_CFXA1			0	1438.72	81.579	81.579	0.006697	1	58.699	58.699	6.48421	6.48421	NaN	EWHHFLVVNMK	D3Z1V4;P70296;Q3TGC5;Q5EBQ2;D6RHS6;E9QLE5;Q8VIN1;E9PYS7
Ube2d3;Ube2d2;Ube2d2b;Ube2d1	Ubiquitin-conjugating enzyme E2 D3;Ubiquitin-conjugating enzyme E2 D2;Ubiquitin-conjugating enzyme E2 D2B;Ubiquitin-conjugating enzyme E2 D1	0.0310614	NaN	Oxidation (M),GlyGly (K)	PAF6779A13RW2_CFXE1			1	1185.51	40.192	40.192	0.034161	3	80.18	70.822	7.31956	7.31956	NaN	EWTQKYAM	P61079;P62838;Q3U5V6;Q3UT95;Q4QQL2;Q6ZWY6;Q9D1S1;P61080;Q3UFQ4
Ube2d3;Ube2d2;Ube2d2b;Ube2d1	Ubiquitin-conjugating enzyme E2 D3;Ubiquitin-conjugating enzyme E2 D2;Ubiquitin-conjugating enzyme E2 D2B;Ubiquitin-conjugating enzyme E2 D1	-0.0427844	-0.121188	GlyGly (K)	PAF6779A39RW2_CFXG4			1	1169.52	53.318	53.318	0.057298	5	50.127	40.14	8.01444	7.84367	7.52646	EWTQKYAM	P61079;P62838;Q3U5V6;Q3UT95;Q4QQL2;Q6ZWY6;Q9D1S1;P61080;Q3UFQ4
Lrp1	Prolow-density lipoprotein receptor-related protein 1;Low-density lipoprotein receptor-related protein 1 85 kDa subunit;Low-density lipoprotein receptor-related protein 1 515 kDa subunit;Low-density lipoprotein receptor-related protein 1 intracellular domain	-2.58402	3.09537	Unmodified	PAF6779A7RW2_CFXA1			0	1362.65	68.096	68.096	0.0093869	2	60.49	47.863	6.7941	6.49525	6.49089	EYAGYLLYSER	Q91ZX7;Q3U454
Slco3a1	Solute carrier organic anion transporter family member 3A1	-0.388575	-0.598632	GlyGly (K)	PAF6779A6RW2_CFXB1_150427154828			1	1657.85	46.164	46.164	2.8434e-05	9	73.848	73.848	7.39408	6.96579	7.19137	EYERPKPSNGVLR	Q8R3L5;D3YXA8
Eef1g	Elongation factor 1-gamma	0.197468	NaN	Unmodified	PAF6779A7RW2_CFXA1			0	1713.78	76.14	76.14	0.051911	1	32.275	32.275	6.91256	6.91256	NaN	EYFSWEGTFQHVGK	Q4FZK2;Q9D8N0;Q8R1N8
Rpl18a	60S ribosomal protein L18a	NaN	NaN	GlyGly (K)	PAF6779A20RW2_CFXD2			1	963.514	33.52	33.52	0.00015406	2	96.964	78.653	NaN	NaN	NaN	EYKVVGR	P62717;Q3THJ0
Vim;Des;Gfap;Nefh;Nefm;Nefl;Ina	Desmin;Glial fibrillary acidic protein;Neurofilament heavy polypeptide;Neurofilament medium polypeptide;Neurofilament light polypeptide;Alpha-internexin;Vimentin	0.150817	-0.050129	Unmodified	PAF6779A37RW2_CFXE4			0	1120.58	57.495	57.495	0.0055792	21	101.43	101.43	7.93615	7.73097	7.51195	EYQDLLNVK	E9PZV5;Q3UD36;P31001;Q3V1K9;Q3V2C6;P03995;P19246;F7A3A1;Q80TQ3;P08553;P08551;Q05DD2;P46660;D3YZ35;Q3UMG4;P20152;Q3V2S4;Q5FWJ3;Q3TFD9;Q3U6S1;Q3UAX1;Q3TWV0
Rpl31;Gm16382;Rpl31-ps4;Gm9858	60S ribosomal protein L31	0.0406898	NaN	Unmodified	PAF6779A6RW2_CFXB1_150427154828			0	1172.63	47.333	47.333	0.053344	1	45.997	36.564	6.74511	6.74511	NaN	EYTINIHKR	P62900;Q5M9K9;Q9CY93;D3YVU2;E9Q4I3;D3YY62
Cldnd1	Claudin domain-containing protein 1	NaN	1.29196	GlyGly (K)	PAF6779A43RW2_CFXC5			1	1287.63	55.056	55.056	0.0099553	1	68.735	68.735	6.61224	NaN	6.61224	EYTLMKAYR	Q9CQX5
Rpsa;Rpsa-ps10	40S ribosomal protein SA	0.282807	-0.138664	Unmodified	PAF6779A37RW2_CFXE4			0	1202.64	43.481	43.481	1.3822e-11	9	101.6	71.788	7.41363	7.17099	7.04513	FAAATGATPIAGR	B2CY77;P14206;D3YTT7
Taldo1	Transaldolase	NaN	-0.329613	GlyGly (K)	PAF6779A42RW2_CFXB5			1	1246.67	51.647	51.647	0.014598	1	59.542	22.351	6.14045	NaN	6.14045	FAADAIKLER	Q93092
Eef2	Elongation factor 2	-0.339821	0.715366	GlyGly (K)	PAF6779A43RW2_CFXC5			1	1547.77	45.547	45.547	4.6336e-09	12	91.812	77.21	7.96818	7.68681	7.64656	FAAKGEGQLSAAER	P58252;Q3TK17;Q3TW58;Q3UBL9;Q3UDC8;Q3UMI7;Q3UZ14;Q8C153;Q3TJZ1;Q3TLB1;Q8BMA8;Q6P9L9;Q3TWX1;Q3TX47
Dars	Aspartate--tRNA ligase, cytoplasmic	-0.234256	NaN	GlyGly (K)	PAF6779A6RW2_CFXB1_150427154828			1	2087.1	80.914	80.914	3.562e-07	1	74.786	74.786	6.59316	6.59316	NaN	FAANINKESIIDVEGVVR	Q3TF87;Q3TMC5;Q3UJQ3;Q922B2;Q8BK18
Vim	Vimentin	-0.059909	0.211137	Unmodified	PAF6779A12RW2_CFXD1			0	1092.52	43.55	43.55	2.607e-19	22	176.38	142.51	8.08393	7.87686	7.66281	FADLSEAANR	E9PZV5;Q3UD36;P20152;Q3V2S4;Q5FWJ3;Q3TFD9;Q3U6S1;Q3UAX1;Q3TWV0
Arl6ip5	PRA1 family protein 3	NaN	0.087327	GlyGly (K)	PAF6779A43RW2_CFXC5			1	1183.6	46.348	46.348	0.031649	3	63.283	33.474	6.43038	NaN	6.43038	FADYISKAR	Q8R5J9
Arl6ip5	PRA1 family protein 3	NaN	0.110096	GlyGly (K)	PAF6779A43RW2_CFXC5			1	1312.64	48.798	48.798	0.00012113	5	89.548	74.986	7.40336	NaN	7.40336	FADYISKARE	Q8R5J9
Ass1	Argininosuccinate synthase	NaN	0.868055	Unmodified	PAF6779A8RW2_CFXB1			0	2373.09	96.975	96.975	7.7999e-18	2	99.569	95.837	6.4522	NaN	6.4522	FAELVYTGFWHSPECEFVR	P16460;Q3UEJ7;Q3UJ34
Tgfbr2	TGF-beta receptor type-2	-0.095722	1.40882	GlyGly (K)	PAF6779A20RW2_CFXD2			1	1068.56	37.378	37.378	0.015349	13	96.253	96.253	7.65551	7.31235	7.39289	FAEVYKAK	Q543C0;Q62312;Q8BQS9;Q8BRS2;Q3UG22;Q91ZR8
Tmem87a	Transmembrane protein 87A	-0.125254	NaN	GlyGly (K)	PAF6779A6RW2_CFXB1_150427154828			1	2611.16	75.973	75.973	0.008201	1	23.726	23.726	6.50355	6.50355	NaN	FAFSPLSEEDEEDEQKEPMLK	A2AQJ6;A2AQJ5;Q8BXN9;A2AQJ7
Igf2bp3	Insulin-like growth factor 2 mRNA-binding protein 3	NaN	NaN	GlyGly (K)	PAF6779A1RW2_CFXA1			1	1769.93	55.984	55.984	0.029512	1	45.723	37.419	NaN	NaN	NaN	FAGASIKIAPAEAPDAK	Q9CPN8
Actn1;Actn3;Actn2;Actn4	Alpha-actinin-1;Alpha-actinin-3;Alpha-actinin-2;Alpha-actinin-4	0.0478901	-0.259634	Unmodified	PAF6779A11RW2_CFXC1			0	1536.77	64.167	64.167	0.0010611	3	66.533	40.49	6.76937	6.56796	6.33885	FAIQDISVEETSAK	A1BN54;Q7TPR4;O88990;G3UW84;Q5FW75;Q9JI91;Q8K3Q4;P57780;Q3ULT2;Q3UDJ7;E9Q2W9;D3Z0L8;D3Z761;Q1A602
Cyb5r3	NADH-cytochrome b5 reductase 3;NADH-cytochrome b5 reductase 3 membrane-bound form;NADH-cytochrome b5 reductase 3 soluble form	-0.0977456	0.102053	Unmodified	PAF6779A8RW2_CFXB1			0	2557.42	100.58	100.58	1.6708e-24	3	84.762	84.762	7.36167	7.14136	6.96141	FALPSPQHILGLPIGQHIYLSTR	F2Z456;E9Q841;Q9CY59;Q9DCN2;F2Z3V0
Vim	Vimentin	-0.220206	-0.227354	GlyGly (K)	PAF6779A5RW2_CFXA1_150427113100			1	1238.64	57.33	57.33	2.7665e-05	37	93.111	62.037	8.36472	8.03165	8.09349	FANYIDKVR	E9PZV5;Q3UD36;P20152;Q3V2S4;Q5FWJ3;Q3TFD9;Q3U6S1;Q3UAX1;Q3TWV0;A4IF59
Vim	Vimentin	-0.0490731	-0.241185	Unmodified	PAF6779A44RW2_CFXD5			0	1124.6	55.26	55.26	8.0144e-05	5	143.86	63.681	7.29905	6.60237	7.20156	FANYIDKVR	E9PZV5;Q3UD36;P20152;Q3V2S4;Q5FWJ3;Q3TFD9;Q3U6S1;Q3UAX1;Q3TWV0;A4IF59
Zyx	Zyxin	NaN	0.403049	Unmodified	PAF6779A43RW2_CFXC5			0	1052.64	42.572	42.572	0.021339	2	53.751	41.588	7.22922	NaN	7.22922	FAPVVAPKPK	Q3TCR9;Q62523;Q8CBM0;Q7TQE2;E9Q625
Serpinb6a;Serpinb6	Serpin B6	-0.452806	0.171079	Unmodified	PAF6779A8RW2_CFXB1			0	1913.94	100.78	100.78	1.2152e-26	7	125.53	120.4	8.72193	8.54503	8.2464	FCADHPFLFFIHHVK	F8WIV2;Q3U3L3;Q4FJQ6;Q60854
Gaa	Lysosomal alpha-glucosidase	0.630081	0.921589	GlyGly (K)	PAF6779A40RW2_CFXH4			1	2123.9	40.478	40.478	0.0014362	3	45.618	39.958	7.13335	6.78468	6.87522	FDCAPDKGISQEQCEAR	A2AFL4;P70699;A2AFL3
Rps15a	40S ribosomal protein S15a	0.186393	NaN	GlyGly (K)	PAF6779A6RW2_CFXB1_150427154828			1	1347.7	64.457	64.457	0.0027662	1	65.5	17.06	6.37458	6.37458	NaN	FDVQLKDLEK	P62245;Q5M9M4;F8WJ41
Fam129b	Niban-like protein 1	0.466217	NaN	GlyGly (K)	PAF6779A6RW2_CFXB1_150427154828			1	1513.75	57.456	57.456	0.052227	1	30.004	21.689	6.78549	6.78549	NaN	FDVSSTSVFKQR	Q8R1F1
Gnai2;Gnai1	Guanine nucleotide-binding protein G(i) subunit alpha-2;Guanine nucleotide-binding protein G(i) subunit alpha-1	-0.323543	-0.374112	GlyGly (K)	PAF6779A43RW2_CFXC5			1	1034.51	32.737	32.737	1.6404e-05	11	151.51	76.2	8.0202	7.74497	7.69174	FEDLNKR	P08752;B2RSH2;Q8JZT4;Q922Y6
Gnai2;Gnai1	Guanine nucleotide-binding protein G(i) subunit alpha-2;Guanine nucleotide-binding protein G(i) subunit alpha-1	-0.104471	-0.0171834	GlyGly (K)	PAF6779A48RW2_CFXH5			1	1162.61	32.753	32.753	0.014107	5	69.423	11.864	7.71305	7.02812	7.61255	FEDLNKRK	P08752;B2RSH2;Q8JZT4;Q922Y6
Lgals9	Galectin-9	-1.12638	0.186627	GlyGly (K)	PAF6779A6RW2_CFXB1_150427154828			1	2697.19	59.607	59.607	3.0878e-16	7	67.227	59.645	7.51857	7.45275	6.66666	FEEGGYVVCNTKQNGQWGPEER	G3X9T7;O08573;B1AQR8;Q99L83
Pla2g4a	Cytosolic phospholipase A2;Phospholipase A2;Lysophospholipase	NaN	NaN	GlyGly (K)	PAF6779A6RW2_CFXB1_150427154828			1	1169.63	65.118	65.118	0.023113	1	47.198	25.05	NaN	NaN	NaN	FFMGTVVKK	Q9DBX5;P47713;Q3UMQ1
Eno1;Eno3;Eno2	Alpha-enolase;Enolase;Beta-enolase	-0.444985	0.107688	Unmodified	PAF6779A7RW2_CFXA1			0	1518.82	89.879	89.879	3.4457e-07	4	84.753	84.753	6.52399	6.39403	5.93668	FGANAILGVSLAVCK	P17182;Q5FW97;Q6PHC1;Q8CF78;B0QZL1;P21550;Q4FK59;Q5SX58;D3Z2S4;Q5SX59
Wdr1	WD repeat-containing protein 1	-0.181675	0.198997	Unmodified	PAF6779A7RW2_CFXA1			0	2221.08	94.41	94.41	1.577e-103	13	185.55	173.28	7.74249	7.55343	7.29021	FGAVFLWDTGSSVGEITGHNK	O88342;Q3TJY2;Q9DBM8;Q9DC08;Q3TE06;Q80ZI9;Q3U136;Q3TNK2
Hnrnpab	Heterogeneous nuclear ribonucleoprotein A/B	NaN	-0.0557862	GlyGly (K)	PAF6779A5RW2_CFXA1_150427113100			1	2051.94	64.522	64.522	0.032962	1	34.094	28.551	6.38216	NaN	6.38216	FGEVVDCTIKMDPNTGR	Q20BD0;Q3TMZ8;Q80XR6;Q544Z3;Q99020;Q9D6G1
Ahnak		NaN	NaN	GlyGly (K)	PAF6779A46RW2_CFXF5			1	1051.55	46.836	46.836	0.02037	2	75.294	75.294	6.70974	NaN	6.70974	FGFGAKSPK	E9Q616;F7BRM2;A0PJF4;Q6UL10;Q8VDN3;Q8BKS2
Vim		-0.237441	0.174662	Unmodified	PAF6779A21RW2_CFXE2			0	1395.65	25.789	25.789	3.9925e-35	64	172.09	158.28	9.25157	8.93581	8.96479	FGGSGTSSRPSSNR	E9PZV5
Hgs	Hepatocyte growth factor-regulated tyrosine kinase substrate	-0.250355	0.221815	GlyGly (K)	PAF6779A44RW2_CFXD5			1	1090.58	46.937	46.937	0.018415	7	84.743	37.749	7.15131	6.67131	6.97667	FGIEKEVR	Q3UMA3;Q99LI8;E9PYT7;Q3TLL4;B1ATZ1;B1ATZ0;B1ATY9
Ap2m1	AP-2 complex subunit mu	0.294597	-0.963026	GlyGly (K)	PAF6779A6RW2_CFXB1_150427154828			1	1719.9	57.649	57.649	1.4758e-07	5	85.42	68.754	7.25183	6.99952	6.89595	FGMNDKIVIEKQGK	Q6A0C9;P84091;Q3TH69;Q5FWI9;Q3TWV4;Q3UCW9
Vcp	Transitional endoplasmic reticulum ATPase	0.0056375	-0.206812	GlyGly (K)	PAF6779A6RW2_CFXB1_150427154828			1	2113.01	81.351	81.351	8.8766e-07	3	57.52	57.52	6.82247	6.69513	6.22753	FGMTPSKGVLFYGPPGCGK	Q01853;Q8BNF8
Hnrnpm	Heterogeneous nuclear ribonucleoprotein M	NaN	-0.743327	Unmodified	PAF6779A39RW2_CFXG4			0	955.4	40.167	40.167	0.017944	1	87.476	59.302	6.23068	NaN	6.23068	FGSGMNMGR	B8JK30;Q9D0E1;Q570Z0;Q3THB3;Q3TW40;B8JK32;Q3TL61;B8JK33;E9Q0P7;F6W322;B8JK29;F7C9U3;B8JK28
Ahnak		NaN	NaN	GlyGly (K)	PAF6779A44RW2_CFXD5			1	1298.66	53.556	53.556	0.047198	1	42.209	32.256	6.70284	NaN	6.70284	FGTFGGLGSKSK	E9Q616;Q8VDN3;E9Q1H8;Q6UIL4;Q8CGE7
Psat1	Phosphoserine aminotransferase	0.00601411	-0.0977335	Unmodified	PAF6779A13RW2_CFXE1			0	1036.57	65.651	65.651	0.00163	4	76.465	76.465	7.16625	6.98364	6.70189	FGVIFAGAQK	Q3ULZ3;Q543K5;Q8BTJ1;Q99K85;Q3U6K9
Ahnak		0.357197	NaN	GlyGly (K)	PAF6779A6RW2_CFXB1_150427154828			1	2012.06	74.382	74.382	6.205e-06	2	48.314	48.314	6.74388	6.74388	NaN	FGVSGIKAEGPDVAVDLPK	E9Q616;A0JLR7
Blvra	Biliverdin reductase A	0.446895	-1.0616	Unmodified	PAF6779A7RW2_CFXA1			0	987.587	66.693	66.693	0.0014598	4	77.677	67.673	6.94919	6.76649	6.48501	FGVVVVGVGR	A2ASB2;Q9CY64;Q3TS98;A2ASB1;A2ASB7;A2ASB8
Gm4294;Gm10020;Rpl15-ps2;Rpl15;Gm5292;Gm8420	Ribosomal protein L15;60S ribosomal protein L15	0.13386	-0.047085	Unmodified	PAF6779A32RW2_CFXH3			0	1010.5	39.324	39.324	0.0078267	7	91.867	91.867	7.52658	7.45715	6.69605	FHHTIGGSR	E9PWH9;E9QAZ2;F8WI79;Q5M8Q0;Q9CZM2;Q3U7D2;D3Z0H4;E9Q1X1
Dync1i2;Dync1i1	Cytoplasmic dynein 1 intermediate chain 2;Cytoplasmic dynein 1 intermediate chain 1	0.315181	0.362442	Unmodified	PAF6779A7RW2_CFXA1			0	2371.21	92.282	92.282	4.9033e-11	3	58.997	58.842	6.60889	6.32883	6.28583	FHPNLVVGGTYSGQIVLWDNR	D6Q0F5;D6Q0F6;A2BFF9;A2BFF5;Q3TPJ8;D6Q0F7;A2BFF7;O88487;A2BFF8;E9PWC9;Q3UDA2;D3Z0M6;O88485;D6Q0F3;Q3TYJ3;D6Q0F4
Lmnb1	Lamin-B1	NaN	-0.479814	Unmodified	PAF6779A48RW2_CFXH5			0	939.468	25.143	25.143	0.069038	1	60.682	60.682	6.20693	NaN	6.20693	FHQQGAPR	P14733
Hnrnpab	Heterogeneous nuclear ribonucleoprotein A/B	NaN	0.62499	Unmodified	PAF6779A47RW2_CFXG5			0	861.434	24.19	24.19	0.053391	1	72.23	72.23	6.77764	NaN	6.77764	FHTVSGSK	Q20BD0;Q3TMZ8;Q80XR6;Q544Z3;Q99020;Q9D6G1;Q8CIR3
Hnrnpab	Heterogeneous nuclear ribonucleoprotein A/B	0.0902499	NaN	GlyGly (K)	PAF6779A26RW2_CFXB3			1	1505.73	39.931	39.931	0.07454	1	38.021	38.021	6.51162	6.51162	NaN	FHTVSGSKCEIK	Q20BD0;Q3TMZ8;Q80XR6;Q544Z3;Q99020;Q9D6G1;Q8CIR3
Ephx1	Epoxide hydrolase 1	-0.040121	NaN	Unmodified	PAF6779A6RW2_CFXB1_150427154828			0	1489.74	69.283	69.283	0.00074339	2	63.408	59.763	6.66368	6.66368	NaN	FHYGFNSSYLKK	Q8K2W5;Q9D379;E9PWK1;Q6PEV0;D3Z4M3
Maged1	Melanoma-associated antigen D1	0.021204	0.31603	GlyGly (K)	PAF6779A20RW2_CFXD2			1	1103.61	37.579	37.579	0.011222	4	91.065	30.092	7.00436	6.63711	6.76077	FIAEVQKR	F6YTL0;Q571N9;B1ASQ5;Q3UIL5;Q3UXM3;Q8K2H5;Q9QYH6
Prep	Prolyl endopeptidase	-0.0517201	NaN	Unmodified	PAF6779A7RW2_CFXA1			0	1279.73	86.763	86.763	2.2807e-07	1	107.24	107.24	6.24517	6.24517	NaN	FIATLQYIVGR	Q8C6A3;E9Q0H7;Q3TCS0;Q543B9;Q9QUR6;Q3TQ97
Lrp1	Prolow-density lipoprotein receptor-related protein 1;Low-density lipoprotein receptor-related protein 1 85 kDa subunit;Low-density lipoprotein receptor-related protein 1 515 kDa subunit;Low-density lipoprotein receptor-related protein 1 intracellular domain	0.499647	NaN	Unmodified	PAF6779A19RW2_CFXC2			0	1302.67	61.752	61.752	0.015738	1	56.563	56.563	6.40792	6.40792	NaN	FICPPNRPFR	Q91ZX7
Ldha	L-lactate dehydrogenase;L-lactate dehydrogenase A chain	-0.545079	NaN	Unmodified	PAF6779A13RW2_CFXE1			0	942.59	76.812	76.812	0.044123	1	82.671	82.671	7.20952	7.20952	NaN	FIIPNIVK	G5E8N5;P06151;Q3THB4;Q3TI99;Q564E2;Q3UDU4;Q99K20;D3YZQ9;D3Z736
Cul1	Cullin-1	NaN	-0.56109	GlyGly (K)	PAF6779A43RW2_CFXC5			1	1852.91	51.456	51.456	0.00052472	2	57.148	57.148	6.87273	NaN	6.87273	FINNNAVTKMAQSSSK	Q3UIA5;Q9WTX6;Q05DR6;Q3TPM3
Anxa5	Annexin A5	-0.260508	0.0434844	Unmodified	PAF6779A13RW2_CFXE1			0	953.533	76.095	76.095	0.0028066	18	129.47	79.339	7.81771	7.72914	7.08368	FITIFGTR	P48036
Itch	E3 ubiquitin-protein ligase;E3 ubiquitin-protein ligase Itchy	-0.0209111	NaN	GlyGly (K)	PAF6779A6RW2_CFXB1_150427154828			1	3421.66	98.575	98.575	0.00016079	6	27.143	27.143	6.92666	6.92666	NaN	FIYGNQDLFATSQNKEFDPLGPLPPGWEK	F6YH70;Q571M5;A2AVS0;Q8C863;Q6P289
Ptpn11	Tyrosine-protein phosphatase non-receptor type 11	NaN	0.181548	Unmodified	PAF6779A8RW2_CFXB1			0	1910.97	100.72	100.72	0.0033669	1	48.823	32.395	6.74045	NaN	6.74045	FIYMAVQHYIETLQR	P35235
Lmnb1	Lamin-B1	0.110106	NaN	GlyGly (K)	PAF6779A6RW2_CFXB1_150427154828			1	1802.93	76.529	76.529	0.00012341	2	69.878	69.878	6.9269	6.9269	NaN	FKAEHDQLLLNYAK	P14733;Q8C553
Tgtp1;Tgtp;Tgtp2		-0.317536	0.262674	GlyGly (K)	PAF6779A43RW2_CFXC5			1	1276.64	34.507	34.507	3.4753e-05	8	112.15	74.672	7.49245	7.08803	7.27487	FKENDAQLAK	Q566I8;Q8K242;Q4FK68;Q3TLR6;Q62293;Q3T9E4;Q8BN19;Q60711
Rpl32	60S ribosomal protein L32	NaN	-0.740794	Unmodified	PAF6779A44RW2_CFXD5			0	1765.92	71.776	71.776	0.0030508	1	44.807	44.807	6.3449	NaN	6.3449	FKGQILMPNIGYGSNK	P62911;Q5PR09
Rpl32	60S ribosomal protein L32	0.522116	NaN	Oxidation (M)	PAF6779A1RW2_CFXA1			0	1910.01	63.153	63.153	0.00091052	3	41.871	41.871	6.47363	6.47363	NaN	FKGQILMPNIGYGSNKK	P62911;Q5PR09
Rpl32	60S ribosomal protein L32	0.294686	-0.397809	Unmodified	PAF6779A6RW2_CFXB1_150427154828			0	1894.01	73.169	73.169	1.6387e-20	23	105.28	105.28	7.94885	7.80499	7.39907	FKGQILMPNIGYGSNKK	P62911;Q5PR09
Rnf13	E3 ubiquitin-protein ligase RNF13	0.128866	NaN	GlyGly (K)	PAF6779A6RW2_CFXB1_150427154828			1	3065.37	77.475	77.475	1.5129e-11	1	53.342	53.342	7.08422	7.08422	NaN	FKKGDEYDVCAICLEEYEDGDKLR	O54965;Q8CB78;Q3UTG4
Tgtp;Tgtp2;Tgtp1		-0.0513026	-0.346188	GlyGly (K)	PAF6779A5RW2_CFXA1_150427113100			1	1706.94	65.388	65.388	6.638e-12	39	97.551	63.373	8.61673	8.49083	8.01749	FKPKSFNKEEVLK	Q62293;Q3T9E4;Q8BN19;Q60711
Ubqln1	Ubiquilin-1	-0.0590784	0.0460021	Unmodified	PAF6779A8RW2_CFXB1			0	1714.98	100.7	100.7	3.3066e-11	3	92.935	92.935	7.73047	7.46883	7.38609	FKSHIDQLVLIFAGK	Q66K07;Q8R317;Q3T992;Q3TN93
Ap1m1	AP-1 complex subunit mu-1	-0.104337	-0.0481139	GlyGly (K)	PAF6779A21RW2_CFXE2			1	1079.6	38.102	38.102	0.0032579	15	93.096	52.744	7.77688	7.55829	7.37401	FKTTVGSVK	P35585;Q3UG16
Gja1	Gap junction protein;Gap junction alpha-1 protein	-0.192825	-0.411752	GlyGly (K)	PAF6779A5RW2_CFXA1_150427113100			1	1320.65	47.922	47.922	0.0019115	10	67.726	67.726	7.67167	6.98941	7.57047	FKYGIEEHGK	Q7TMQ1;E9Q0S1;P23242
Birc6	Baculoviral IAP repeat-containing protein 6	NaN	-0.383661	GlyGly (K)	PAF6779A40RW2_CFXH4			1	1704.87	57.245	57.245	0.078115	1	17.506	12.022	6.47943	NaN	6.47943	FLDSGPNKAVDSTLK	O88738;H9KUX8
Dnajb12	DnaJ homolog subfamily B member 12	NaN	-0.547995	GlyGly (K)	PAF6779A45RW2_CFXE5			1	1004.54	39.606	39.606	0.043396	2	112.75	50.546	6.64569	NaN	6.64569	FLEKAQR	Q8C4C9;Q9QYI4;D6RHR9
Anxa1	Annexin A1;Annexin	-0.0316775	0.210763	GlyGly (K)	PAF6779A6RW2_CFXB1_150427154828			1	2216.07	69.296	69.296	1.4179e-20	7	106.36	96.776	7.41544	7.21835	6.9775	FLENQEQEYVQAVKSYK	P10107;Q4FJV4;Q4FK88;B7STB7;E9QA30;Q3US43;Q3U5N9
Vim;Gfap;Krt7;Krt84;4732456N10Rik;Krt4;Krt85;5430421N21Rik;Krt83;Krt86;Krt81;Krt78	Glial fibrillary acidic protein;Keratin, type II cytoskeletal 7;Keratin, type II cuticular Hb4;Keratin, type II cytoskeletal 4;Keratin, type II cuticular Hb5;Keratin, type II cuticular Hb3;Keratin, type II cuticular Hb6;Keratin, type II cuticular Hb1;Vimentin	0.0648722	NaN	Unmodified	PAF6779A6RW2_CFXB1_150427154828			0	905.461	33.314	33.314	0.020392	1	95.62	47.117	7.08518	7.08518	NaN	FLEQQNK	E9PZV5;Q3UD36;P03995;CON__Q9H552;CON__P08729;CON__Q3KNV1;CON__Q9DCV7;Q9DCV7;Q99M73;CON__Q6ISB0;CON__Q9NSB2;E9Q1Z0;Q148Q7;Q8BIS2;CON__Q5XKE5;CON__P07744;P07744;CON__Q7RTT2;CON__Q8N1N4-2;CON__P78386;Q9Z2T6;CON__Q14533;Q61726;Q6IMF0;CON__P78385;CON__Q6NT21;B2RTB6;CON__O43790;P97861;D3Z4Y1;E9QLY5;CON__Q61726;E9Q1Y9;CON__H-INV:HIT000292931;D3Z4Y0;Q4L0E6;Q9ERE2;P20152;Q3V2S4;Q5FWJ3;Q3TFD9;Q3U6S1;Q3UAX1…
Vim	Vimentin	0.215211	NaN	GlyGly (K)	PAF6779A6RW2_CFXB1_150427154828			1	2170.2	100.41	100.41	2.3463e-09	1	81.317	64.387	7.23406	7.23406	NaN	FLEQQNKILLAELEQLK	E9PZV5;Q3UD36;P20152;Q3V2S4;Q5FWJ3;Q3TFD9;Q3U6S1;Q3UAX1;Q3TWV0;A4IF59
Vim	Vimentin	0.352013	-0.390377	GlyGly (K)	PAF6779A6RW2_CFXB1_150427154828			1	2540.4	92.529	92.529	2.9758e-15	6	76.768	73.494	7.25081	7.14429	6.58829	FLEQQNKILLAELEQLKGQGK	E9PZV5;Q3UD36;P20152;Q3V2S4;Q5FWJ3;Q3TFD9;Q3U6S1;Q3UAX1;Q3TWV0;A4IF59
Slc25a11	Mitochondrial 2-oxoglutarate/malate carrier protein	-2.89453	NaN	Oxidation (M),GlyGly (K)	PAF6779A14RW2_CFXF1			1	2409.28	71.931	71.931	0.0090012	2	24.548	24.548	7.81998	7.81998	NaN	FLFGGLAGMGATVFVQPLDLVK	Q5SX53;Q9CR62
Aimp2	Aminoacyl tRNA synthase complex-interacting multifunctional protein 2	0.0503829	-0.0708453	Unmodified	PAF6779A7RW2_CFXA1			0	1085.59	98.21	98.21	0.02461	3	67.563	67.563	6.34549	6.13223	5.93437	FLFSLFGQK	Q8R010;Q8R3V2
Ywhaz	14-3-3 protein zeta/delta	0.193882	-0.0917404	Unmodified	PAF6779A37RW2_CFXE4			0	1329.69	54.135	54.135	4.8495e-06	2	86.911	86.911	7.27745	6.97298	6.97984	FLIPNASQPESK	P63101
Vcp	Transitional endoplasmic reticulum ATPase	NaN	0.122871	GlyGly (K)	PAF6779A44RW2_CFXD5			1	1268.66	64.345	64.345	0.0043591	2	61.353	34.839	6.89951	5.83862	6.86001	FLKFGMTPSK	Q01853;Q8BNF8
Apol9a;Apol9b		-1.03393	0.528371	GlyGly (K)	PAF6779A46RW2_CFXF5			1	1019.59	68.685	68.685	0.069366	5	100.07	41.489	7.15168	6.88663	6.81142	FLKVFPR	Q6PF90;Q8VDU3;Q8C7I4
Gdi2;Gdi1	Rab GDP dissociation inhibitor beta;Rab GDP dissociation inhibitor alpha	NaN	-0.130823	Oxidation (M)	PAF6779A38RW2_CFXF4			0	1135.61	53.63	53.63	0.012191	1	56.916	29.174	6.52838	NaN	6.52838	FLMANGQLVK	Q3UPA3;Q3UC72;Q3TIY6;Q3UUX9;Q61598;Q9CZ18;P50396
Anxa4	Annexin A4;Annexin	-0.352871	NaN	Unmodified	PAF6779A13RW2_CFXE1			0	994.527	72.048	72.048	0.0537	1	76.679	26.964	6.9027	6.9027	NaN	FLSILCSR	P97429;Q7TMN7;D3Z0S1;Q8BSL2;F7ANV6
Atp5b	ATP synthase subunit beta, mitochondrial	-0.149129	-0.0213797	Unmodified	PAF6779A7RW2_CFXA1			0	2022	97.801	97.801	0.0001612	4	48.053	31.654	6.91231	6.76639	6.36775	FLSQPFQVAEVFTGHMGK	P56480
Fn1	Fibronectin;Anastellin	1.4465	NaN	Unmodified	PAF6779A7RW2_CFXA1			0	1930.03	90.749	90.749	0.001192	2	51.888	51.888	6.26484	6.26484	NaN	FLTTTPNSLLVSWQAPR	G5E8B8;G5E8M2;Q3UGY5;Q3UHL6;G3X9J7;B9EHT6;Q3UH17;P11276;Q3TCF1;B7ZNJ1;Q3UHR1;Q3UZF9;Q8R3F3
Pla2g4a		-0.353662	NaN	Acetyl (Protein N-term),GlyGly (K)	PAF6779A6RW2_CFXB1_150427154828			1	1442.69	84.783	84.783	0.035842	1	18.745	2.9894	7.0607	7.0607	NaN	FLVEHQYSHK	Q9DBX5
Flot2	Flotillin-2	NaN	-0.384452	GlyGly (K)	PAF6779A41RW2_CFXA5			1	1339.64	42.466	42.466	0.05746	1	31.431	27.544	6.27586	NaN	6.27586	FMADTKIADSK	Q3UEG9;Q5SS83;Q60634;Q8CDE0;Q9DC36
Flot2	Flotillin-2	-0.511772	NaN	Oxidation (M),GlyGly (K)	PAF6779A21RW2_CFXE2			1	1511.74	38.201	38.201	0.010574	1	42.789	35.75	7.14251	7.14251	NaN	FMADTKIADSKR	Q3UEG9;Q5SS83;Q60634;Q8CDE0;Q9DC36
Flot2	Flotillin-2	NaN	0.146003	GlyGly (K)	PAF6779A46RW2_CFXF5			1	1495.75	42.296	42.296	1.2145e-06	6	85.845	64.544	7.27089	NaN	7.27089	FMADTKIADSKR	Q3UEG9;Q5SS83;Q60634;Q8CDE0;Q9DC36
Rnf213	E3 ubiquitin-protein ligase RNF213	-0.067501	NaN	GlyGly (K)	PAF6779A6RW2_CFXB1_150427154828			1	2240.98	69.896	69.896	0.020361	1	23.635	22.101	6.52751	6.52751	NaN	FMCTMNPQDQKGWISER	E9Q555;B1ATE2
Eno1	Alpha-enolase;Enolase	-0.375067	0.502432	GlyGly (K)	PAF6779A6RW2_CFXB1_150427154828			1	1757.89	67.538	67.538	4.1497e-05	8	74.769	74.769	7.56064	7.36414	7.12163	FMGKGVSQAVEHINK	P17182;Q5FW97;Q8CF78;B1ARR7
Steap3	Metalloreductase STEAP3	-2.14639	-1.21669	GlyGly (K)	PAF6779A5RW2_CFXA1_150427113100			1	1896.88	61.358	61.358	0.00010222	10	55.841	49.26	7.68155	6.5593	7.64747	FMLPGDHTQGEKTSHV	E9QN92;Q8CI59
Steap3	Metalloreductase STEAP3	-1.73053	NaN	Oxidation (M),GlyGly (K)	PAF6779A1RW2_CFXA1			1	1912.87	56.919	56.919	0.0035935	1	38.511	33.302	6.50691	6.50691	NaN	FMLPGDHTQGEKTSHV	E9QN92;Q8CI59
Hnrnpf	Heterogeneous nuclear ribonucleoprotein F;Heterogeneous nuclear ribonucleoprotein F, N-terminally processed	0.371628	NaN	Unmodified	PAF6779A6RW2_CFXB1_150427154828			0	1933.96	61.616	61.616	1.4199e-05	1	67.605	67.605	6.95452	6.95452	NaN	FMSVQRPGPYDRPGTAR	Q9Z2X1
Ube2n	Ubiquitin-conjugating enzyme E2 N	-0.115166	NaN	GlyGly (K)	PAF6779A6RW2_CFXB1_150427154828			1	1605.8	66.331	66.331	0.029304	1	35.268	28.066	6.78791	6.78791	NaN	FMTKIYHPNVDK	A2RTT4;P61089
Anxa6	Annexin;Annexin A6	0.408359	NaN	Unmodified	PAF6779A13RW2_CFXE1			0	1026.5	59.949	59.949	0.035326	2	96.711	43.541	6.89026	6.89026	NaN	FMTVLCTR	Q99JX6;P14824;Q3UI56;F8WIT2;Q3TUI1;Q3UDK4
Lgals1	Galectin-1	0.0905878	0.239154	Unmodified	PAF6779A42RW2_CFXB5			0	1660.76	44.074	44.074	0.0013345	5	61.732	61.732	7.64207	7.49674	7.09597	FNAHGDANTIVCNTK	P16045
Ahnak		-0.671837	NaN	GlyGly (K)	PAF6779A1RW2_CFXA1			1	1894.94	59.519	59.519	0.00072543	5	53.981	48.321	7.45315	7.34891	6.78235	FNFSGSKVQTPEVDVK	E9Q616;A0JLR7
Slc38a2	Sodium-coupled neutral amino acid transporter 2	-0.070252	0.308361	GlyGly (K)	PAF6779A6RW2_CFXB1_150427154828			1	3475.53	68.621	68.621	3.0065e-08	9	45.489	45.489	7.64564	7.48642	7.13271	FNISPDEDSSSYSSNSDFNYSYPTKQAALK	Q8CFE6;Q8CD96
Rps11;Gm9808	40S ribosomal protein S11	0.101567	-0.0352096	GlyGly (K)	PAF6779A45RW2_CFXE5			1	1061.62	58.432	58.432	0.021272	6	78.934	41.459	7.27834	6.95975	6.99419	FNVLKVTK	E9PXE7;P62281;Q3UC02;Q9DB79;D3Z3M6;Q9D0P6;Q9CW75
Arf6	ADP-ribosylation factor 6	0.602854	NaN	GlyGly (K)	PAF6779A6RW2_CFXB1_150427154828			1	2199.13	96.346	96.346	0.03188	1	15.155	12.485	6.61757	6.61757	NaN	FNVWDVGGQDKIRPLWR	P62331;Q3U0D7
Cyb5r3	NADH-cytochrome b5 reductase 3;NADH-cytochrome b5 reductase 3 membrane-bound form;NADH-cytochrome b5 reductase 3 soluble form	0.596667	NaN	GlyGly (K)	PAF6779A6RW2_CFXB1_150427154828			1	1813.85	87.461	87.461	0.037775	1	23.138	20.271	6.45335	6.45335	NaN	FPAGGKMSQYLENMK	F2Z456;E9Q841;Q9CY59;Q9DCN2;F2Z3V0
Lmna	Prelamin-A/C;Lamin-A/C	NaN	-0.659199	GlyGly (K)	PAF6779A45RW2_CFXE5			1	1090.62	77.47	77.47	0.052661	4	52.716	13.694	6.56953	NaN	6.56953	FPPKFTLK	B3RH23;P48678;Q3U733;B3RH24;Q3UCU3;Q3U7I5;Q9CTL2
Myh9;Myh11	Myosin-9;Myosin-11	0.229044	NaN	GlyGly (K)	PAF6779A28RW2_CFXD3			1	1129.66	44.045	44.045	0.091444	1	30.075	24.596	7.22407	7.22407	NaN	FQKPKQLK	Q8VDD5;Q69ZX3;Q8R384;E9QPE7;O08638
Arpc1b	Actin-related protein 2/3 complex subunit 1B	NaN	-0.209678	GlyGly (K)	PAF6779A44RW2_CFXD5			1	1005.52	27.059	27.059	0.055012	1	66.258	41.922	6.73878	NaN	6.73878	FQNLDKK	Q91Z25;Q3TCE7;Q9WV32;Q3TBA2;F6THG2
Rab7a;Rab7	Ras-related protein Rab-7a	-0.25544	0.446468	Unmodified	PAF6779A13RW2_CFXE1			0	1186.61	73.211	73.211	0.00031962	10	99.653	99.653	7.3766	7.32313	6.44045	FQSLGVAFYR	P51150;Q4FJQ0;TGME49_248880
Dars	Aspartate--tRNA ligase, cytoplasmic	0.452096	NaN	GlyGly (K)	PAF6779A1RW2_CFXA1			1	2327.13	71.131	71.131	0.00045356	1	40.962	40.962	6.74088	6.74088	NaN	FQTEIQTVSKQFPCEPFK	Q3TF87;Q3TMC5;Q3UJQ3;Q922B2
Rpl3;Gm5879	60S ribosomal protein L3	NaN	0.0618453	GlyGly (K)	PAF6779A43RW2_CFXC5			1	1153.54	27.41	27.41	0.019188	1	70.919	70.919	6.6487	NaN	6.6487	FQTMEEKK	P27659;Q3T9U9;Q3U9L3;Q3UB15;Q3UB67;Q3UB90;D3YZ47
Pebp1	Phosphatidylethanolamine-binding protein 1;Hippocampal cholinergic neurostimulating peptide	-0.256648	NaN	Unmodified	PAF6779A7RW2_CFXA1			0	1741.89	99.435	99.435	0.021253	1	41.644	41.644	6.09269	6.09269	NaN	FREWHHFLVVNMK	D3Z1V4;P70296;Q3TGC5;Q5EBQ2;D6RHS6
Rps26	40S ribosomal protein S26	0.239055	NaN	Oxidation (M)	PAF6779A26RW2_CFXB3			0	1604.86	45.627	45.627	5.1889e-15	13	89.959	89.959	7.92333	7.92333	NaN	FRPAGAAPRPPPKPM	P62855;Q497N1
Rps26	40S ribosomal protein S26	0.125368	NaN	Unmodified	PAF6779A26RW2_CFXB3			0	1588.87	54.634	54.634	2.5188e-12	26	100.22	100.22	8.20129	8.20129	NaN	FRPAGAAPRPPPKPM	P62855;Q497N1
Clic1	Chloride intracellular channel protein 1	-0.091666	-0.308895	GlyGly (K)	PAF6779A6RW2_CFXB1_150427154828			1	2151.06	63.256	63.256	0.00018381	2	50.053	50.053	6.99291	6.79081	6.56354	FSAYIKNSNPALNDNLEK	Q3TIP8;Q542F1;Q9Z1Q5
Nup98		-0.307312	-0.269877	GlyGly (K)	PAF6779A6RW2_CFXB1_150427154828			1	2839.29	71.584	71.584	1.8781e-32	7	85.248	79.181	7.47818	7.3327	6.93247	FSFLSKPVDENNQQDGEDDSLVSR	E9Q4S2;Q68G59;Q6PFD9;B2RQL0;B7ZN81;E9PYP6;Q3UJE5;Q3TPG3;E9PZU1
Eef2	Elongation factor 2	0.401235	0.678793	GlyGly (K)	PAF6779A43RW2_CFXC5			1	1250.59	23.058	23.058	5.075e-08	8	112.13	112.13	7.71392	7.55033	7.21069	FSKSANSPDGK	P58252;Q3TK17;Q3TW58;Q3UBL9;Q3UDC8;Q3UMI7;Q3UZ14;Q8C153;Q3TJZ1;Q3TLB1;Q8BMA8;Q6P9L9;Q3TWX1;Q3TX47
Epha2	Ephrin type-A receptor 2	NaN	1.03443	GlyGly (K)	PAF6779A49RW2_CFXA6			1	1417.79	44.473	44.473	0.0046966	3	47.559	41.717	6.96507	NaN	6.96507	FSKSEQLKPLK	Q03145
Tmed9	Transmembrane emp24 domain-containing protein 9	0.208061	-0.0376065	Unmodified	PAF6779A7RW2_CFXA1			0	1097.57	90.857	90.857	0.00041652	5	94.692	28.07	6.74567	6.65668	6.01351	FSLFAGGMLR	E9PWI2;Q3TFU8;Q9CZL0;Q3U7N8;Q6PDC2;Q99KF1;Q8BLM5
Ahnak		-0.0827026	NaN	GlyGly (K)	PAF6779A6RW2_CFXB1_150427154828			1	2175.07	80.491	80.491	2.861e-06	5	54.103	54.103	7.15788	7.12843	5.97429	FSMPGFKAEGPEVDVNLPK	E9Q616;F7BRM2;A0PJF4;Q6UL10;A0JLR7;Q61484
Ahnak		0.178159	NaN	GlyGly (K)	PAF6779A6RW2_CFXB1_150427154828			1	2161.05	79.659	79.659	1.0435e-07	4	62.765	58.056	7.18932	7.18932	NaN	FSMPGFKGEGPEVDVNLPK	E9Q616;F7BRM2;A0PJF4;Q6UL10;A0JLR7;Q8BKS2
Ahnak		0.287149	NaN	GlyGly (K)	PAF6779A6RW2_CFXB1_150427154828			1	2134.04	82.288	82.288	1.9367e-05	3	46.663	39.433	6.83703	6.83703	NaN	FSMPGFKGEGPEVDVSLPK	E9Q616;A0PJF4;A0JLR7
Rab7a;Rab7	Ras-related protein Rab-7a	-0.650948	NaN	GlyGly (K)	PAF6779A6RW2_CFXB1_150427154828			1	1916.96	75.458	75.458	0.010648	2	25.957	17.981	6.72055	6.72055	NaN	FSNQYKATIGADFLTK	P51150;Q4FJQ0;TGME49_248880
Zyx	Zyxin	-0.583038	0.0370308	Unmodified	PAF6779A37RW2_CFXE4			0	1564.76	35.075	35.075	0.0033335	3	44.807	38.37	6.95983	6.69525	6.61902	FSPGAPSGPGPQPNQK	Q3TCR9;Q62523;Q8CBM0;Q7TQE2;Q8CD55
C1qtnf3	Complement C1q tumor necrosis factor-related protein 3	NaN	-1.19027	Unmodified	PAF6779A8RW2_CFXB1			0	1506.78	100.99	100.99	0.00080702	3	66.285	66.285	7.6877	NaN	7.6877	FSTFAGFLLFETK	D3YZ61;Q4ZJN6;Q9ES30
Slc3a2	4F2 cell-surface antigen heavy chain	0.13814	-0.141701	GlyGly (K)	PAF6779A1RW2_CFXA1			1	1377.75	62.69	62.69	1.7531e-19	13	147.37	91.967	7.46712	7.20003	7.12927	FTGLSKEELLK	G3UWA6;P10852;Q3TN39;Q8BTJ9;Q60849
Msr1		NaN	-1.11541	Unmodified	PAF6779A8RW2_CFXB1			0	1090.57	71.981	71.981	0.02499	1	65.305	25.304	6.00238	NaN	6.00238	FTIIMAHMK	Q3U2C3
Fkbp1a	Peptidyl-prolyl cis-trans isomerase;Peptidyl-prolyl cis-trans isomerase FKBP1A	-0.904272	-0.113801	GlyGly (K)	PAF6779A44RW2_CFXD5			1	1303.72	56.262	56.262	0.00013671	10	99.815	65.123	7.35222	6.8492	7.18851	FTLGKQEVIR	A2AT05;P26883;F6X9I3;A2AT06;Q3UKJ3;Q3ULN5;Q3UBA0
Plscr1	Phospholipid scramblase 1	-0.415542	-0.178437	GlyGly (K)	PAF6779A20RW2_CFXD2			1	1120.59	32.349	32.349	0.010973	4	92.439	43.936	7.02288	6.73433	6.70904	FTLQNEKK	Q9JJ00;Q3UDV5;Q99M50;Q4FK16
Gnb2l1	Guanine nucleotide-binding protein subunit beta-2-like 1	-0.145351	NaN	GlyGly (K)	PAF6779A6RW2_CFXB1_150427154828			1	2092.03	81.194	81.194	0.00049701	1	39.657	35.131	6.82469	6.82469	NaN	FVGHTKDVLSVAFSSDNR	P68040
Arhgef40	Rho guanine nucleotide exchange factor 40	-0.304628	NaN	GlyGly (K)	PAF6779A6RW2_CFXB1_150427154828			1	4297.22	99.385	99.385	1.4559e-10	1	39.887	39.887	6.89676	6.89676	NaN	FVHKEGLMVGHQPSTLPPELPSGPPGLPSSPLPEEVLGTR	Q3UPH7
H2afy	Core histone macro-H2A.1	0.402931	NaN	GlyGly (K)	PAF6779A6RW2_CFXB1_150427154828			1	2972.45	86.479	86.479	0.00065964	2	25.408	25.408	6.72018	6.72018	NaN	FVIHCNSPVWGADKCEELLEKTVK	Q9QZQ8
Msn;Rdx;Ezr	Moesin;Radixin;Ezrin	0.0329347	-0.269634	Unmodified	PAF6779A48RW2_CFXH5			0	1086.68	52.434	52.434	0.00075525	24	120.12	31.171	7.78117	7.59604	7.32158	FVIKPIDKK	P26041;Q3TZQ2;Q05DU4;Q3U111;Q3TH46;P26043;Q3UJJ8;Q05CE6;Q7TSG6;Q8C2N4;P26040;Q3UL48;Q3UXR4;Q4KML7;Q3TCP5;Q8CBU4
Fau	40S ribosomal protein S30	0.168447	-0.486772	Unmodified	PAF6779A43RW2_CFXC5			0	1234.71	64.04	64.04	2.9901e-05	12	88.441	58.634	7.61627	7.53719	6.8376	FVNVVPTFGKK	Q91V99;Q920W8;Q3THB2;Q642K5;P62862
Wrnip1	ATPase WRNIP1	-1.97056	NaN	GlyGly (K)	PAF6779A17RW2_CFXA2			1	1749.9	46.359	46.359	0.00039402	2	64.675	64.675	7.20745	7.18574	5.89544	FVTLSATNAKTNDVR	Q91XU0
Got2	Aspartate aminotransferase, mitochondrial	-1.60108	NaN	Unmodified	PAF6779A12RW2_CFXD1			0	1448.8	64.756	64.756	1.2107e-10	2	87.498	59.637	6.99737	6.99737	NaN	FVTVQTISGTGALR	P05202
Slc25a3	Phosphate carrier protein, mitochondrial	NaN	0.22848	Unmodified	PAF6779A45RW2_CFXE5			0	841.517	42.726	42.726	0.029079	1	126.68	126.68	7.75883	NaN	7.75883	FVVPKPR	G5E902;Q3THU8;Q8VEM8;Q3U995;Q3UB63
Gabarap	Gamma-aminobutyric acid receptor-associated protein	0.0556513	NaN	GlyGly (K)	PAF6779A6RW2_CFXB1_150427154828			1	1721.85	63.145	63.145	4.5757e-05	3	74.987	74.987	7.38021	7.38021	NaN	FVYKEEHPFEKR	Q9DCD6;B1AR50
Rpl18a	60S ribosomal protein L18a	0.252277	-0.150673	Unmodified	PAF6779A7RW2_CFXA1			0	1344.72	85.856	85.856	0.019264	3	50.292	50.292	7.02354	6.84904	6.54327	FWYFVSQLKK	P62717;Q3THJ0
Hsp90ab1	Heat shock protein HSP 90-beta	0.180414	0.0251707	GlyGly (K)	PAF6779A44RW2_CFXD5			1	1359.68	59.537	59.537	0.00031532	7	86.624	86.624	7.3629	7.2332	6.77478	FYEAFSKNLK	P11499;Q71LX8;Q811H6;Q80YC2;E9Q0C3;Q922F6
Mt1	Metallothionein-1;Metallothionein	-0.338681	NaN	GlyGly (K)	PAF6779A13RW2_CFXE1			1	1226.45	20.381	20.381	0.036141	1	40.352	40.352	6.87128	6.87128	NaN	GAADKCTCCA	P02802;Q8R074;Q3U340
Hk1	Hexokinase-1	NaN	-0.493398	Unmodified	PAF6779A38RW2_CFXF4			0	1026.62	58.199	58.199	0.006261	1	59.542	41.678	6.3587	NaN	6.3587	GAALITAVGVR	P17710;Q3TJE3;Q3UPC4;Q6GQU1;G3UVV4;Q3TTB4;F8WIP2
Hk1;Hk2	Hexokinase-1;Hexokinase-2	NaN	-0.36175	Oxidation (M)	PAF6779A38RW2_CFXF4			0	1124.56	38.688	38.688	0.0040674	2	61.353	35.917	6.43591	NaN	6.43591	GAAMVTAVAYR	P17710;Q3TJE3;Q3UPC4;Q6GQU1;G3UVV4;Q3TTB4;F8WIP2;Q3UE51;O08528;E9Q5B5
Tgtp;Tgtp2;Tgtp1		-0.365469	0.090447	Oxidation (M),GlyGly (K)	PAF6779A42RW2_CFXB5			1	1532.76	31.915	31.915	2.3545e-29	32	166.48	140.49	8.49357	8.37398	7.87503	GAAPTGAIETTMKR	Q62293;Q3T9E4;Q8BN19;Q5SVP4
Tgtp;Tgtp2;Tgtp1		-0.355693	0.195348	GlyGly (K)	PAF6779A42RW2_CFXB5			1	1516.77	43.642	43.642	5.1772e-80	97	222.73	222.73	8.85178	8.53714	8.56396	GAAPTGAIETTMKR	Q62293;Q3T9E4;Q8BN19;Q5SVP4
Gapdh;Gm5559;Gm2606;Gm10358;Gm4609;Gm3839;Gm10293;Gm10327;Gm3222;Gm8055;Gm5507;Gm10566;Gm6316;Gm10291;Gm3200;Gm6981;Gm10290;Gm10313;Gm7251;Gm10481;Gm4795;3000002C10Rik;Gm4891	Glyceraldehyde-3-phosphate dehydrogenase	-0.237931	0.117562	Unmodified	PAF6779A37RW2_CFXE4			0	1368.74	43.945	43.945	1.5852e-31	50	150.12	108.72	8.77663	8.48814	8.46268	GAAQNIIPASTGAAK	D2KHZ9;P16858;E9PX72;E9PX42;E9Q5U3;E9Q1S8;E9QAC7;E9Q0E3;F8WJL5;E9PZL2;F6ZQM8;E9Q1F8;E9PYX4;E9PZH9;D3YU05;D3YUV0;E9PXL6;D3Z1B7;D3YV03;E9PZP4;F6UT49;Q3TUZ9;F6QXU4;Q8CEV2;F7D6E8
Gapdh;Gm5559;Gm2606;Gm10358;Gm4609;Gm3839;Gm10293;Gm3222;Gm8055;Gm5507;Gm10566;Gm6316;Gm10291;Gm3200;Gm6981;Gm10290;Gm10313;Gm7251;Gm10481;3000002C10Rik;Gm4891	Glyceraldehyde-3-phosphate dehydrogenase	-0.351289	0.679874	GlyGly (K)	PAF6779A17RW2_CFXA2			1	1838	52.737	52.737	3.8366e-33	81	121.19	95.364	8.79206	8.61636	8.31412	GAAQNIIPASTGAAKAVGK	D2KHZ9;P16858;E9PX72;E9PX42;E9Q5U3;E9Q1S8;E9QAC7;E9Q0E3;F8WJL5;F6ZQM8;E9Q1F8;E9PYX4;E9PZH9;D3YU05;D3YUV0;E9PXL6;D3Z1B7;D3YV03;E9PZP4;F6UT49;Q3TUZ9;Q8CEV2;F7D6E8
Cadm1	Cell adhesion molecule 1	0.859038	0.00647761	GlyGly (K)	PAF6779A6RW2_CFXB1_150427154828			1	3269.46	71.744	71.744	0.0016578	3	21.255	20.336	7.01381	6.64147	6.77398	GADDAADADTAIINAEGGQNNSEEKKEYFI	E9PYN1;Q8R5M8;Q1WIL9;Q9QYL4;Q9QYL3
Pkm2	Pyruvate kinase isozymes M1/M2	-0.716157	0.366812	GlyGly (K)	PAF6779A6RW2_CFXB1_150427154828			1	2021.01	69.522	69.522	2.8353e-43	8	131.45	121.28	7.52661	7.25914	7.18921	GADFLVTEVENGGSLGSKK	P52480
Ybx1	Nuclease-sensitive element-binding protein 1	0.187165	-0.669143	GlyGly (K)	PAF6779A15RW2_CFXG1			1	2385.17	48.621	48.621	6.0009e-17	11	64.295	64.295	7.59109	7.31298	7.26586	GAEAANVTGPGGVPVQGSKYAADR	P62960;Q3UBT1;Q60951;Q810K5;Q71V06;Q60950;A2BGG7
Spg20	Spartin	-0.0962619	0.269991	GlyGly (K)	PAF6779A43RW2_CFXC5			1	1262.66	37.463	37.463	5.608e-09	12	137.89	93.031	7.76332	7.48588	7.43735	GAEFTGKAIQK	Q3TVW1;Q8R1X6;D3Z3F8
Rpl10l;Rpl10	60S ribosomal protein L10-like;60S ribosomal protein L10	0.223138	-0.273204	Unmodified	PAF6779A45RW2_CFXE5			0	1187.64	38.159	38.159	1.6185e-09	45	100.93	100.93	8.68742	8.36979	8.40238	GAFGKPQGTVAR	P86048;Q6ZWV3;Q3THJ6
Rpl10l;Rpl10	60S ribosomal protein L10-like;60S ribosomal protein L10	0.397771	-0.42744	GlyGly (K)	PAF6779A45RW2_CFXE5			1	1301.68	39.723	39.723	2.8981e-12	34	103.91	103.91	8.3795	8.12392	8.02776	GAFGKPQGTVAR	P86048;Q6ZWV3;Q3THJ6
Nsfl1c	NSFL1 cofactor p47	NaN	-0.0485614	GlyGly (K)	PAF6779A44RW2_CFXD5			1	1353.67	53.631	53.631	0.00035114	3	66.498	48.23	6.70247	NaN	6.70247	GAFKAFTGEGQK	Q3UVN5;Q9CZ44;A2AT02;Q3KQQ1
Bag2	BAG family molecular chaperone regulator 2	0.168739	0.37629	GlyGly (K)	PAF6779A43RW2_CFXC5			1	1375.67	23.901	23.901	6.3887e-92	32	228.38	193.33	8.38895	8.12704	8.04493	GAGSKSLQNTDGK	Q91YN9
Bag2	BAG family molecular chaperone regulator 2	0.0372807	0.601887	GlyGly (K)	PAF6779A18RW2_CFXB2			1	1636.78	39.131	39.131	2.7707e-135	143	256.57	256.57	9.3427	9.03739	9.04591	GAGSKSLQNTDGKFN	Q91YN9
Bag2	BAG family molecular chaperone regulator 2	0.220866	0.826518	2 GlyGly (K)	PAF6779A20RW2_CFXD2			2	1750.82	38.498	38.498	1.912e-30	38	103.76	85.866	8.66612	8.28711	8.43117	GAGSKSLQNTDGKFN	Q91YN9
Anxa6	Annexin;Annexin A6	-0.172744	0.0777899	GlyGly (K)	PAF6779A42RW2_CFXB5			1	1261.63	26.012	26.012	2.0682e-05	5	88.441	72.187	7.46253	7.02288	7.2664	GAGTDEKTLTR	Q99JX6;P14824;Q3UI56;F8WIT2;Q3TUI1;Q3UDK4
Anxa5	Annexin A5	-0.420186	0.411535	GlyGly (K)	PAF6779A2RW2_CFXB1			1	1772.93	76.576	76.576	0.0003831	6	59.862	59.862	7.27093	6.46857	7.19645	GAGTDEKVLTEIIASR	P48036
Rab1;Rab1A	Ras-related protein Rab-1A	-0.0350608	-0.0755048	Unmodified	PAF6779A8RW2_CFXB1			0	2304.14	81.346	81.346	2.9222e-103	10	180.64	180.64	7.72323	7.48179	7.35313	GAHGIIVVYDVTDQESFNNVK	Q6ZPF0;P62821;Q0PD67;Q3UB66;H7BX41;Q5SW88
Rab1b	Ras-related protein Rab-1B	0.326208	-0.0160159	Unmodified	PAF6779A7RW2_CFXA1			0	2277.13	78.405	78.405	1.9117e-38	2	122.14	122.14	6.98175	6.61923	6.73458	GAHGIIVVYDVTDQESYANVK	Q0PD66;Q3V3C2;Q9D1G1
Rpsa;Rpsa-ps10	40S ribosomal protein SA	-0.0216219	0.275722	Unmodified	PAF6779A6RW2_CFXB1_150427154828			0	1613.8	100.87	100.87	3.1905e-16	6	95.401	73.355	8.37597	8.06588	8.08386	GAHSVGLMWWMLAR	B2CY77;P14206;D3YTT7
Pip5k1c	Phosphatidylinositol 4-phosphate 5-kinase type-1 gamma	-0.332507	NaN	GlyGly (K)	PAF6779A6RW2_CFXB1_150427154828			1	2173.15	76.676	76.676	2.2742e-05	1	36.856	36.856	6.62851	6.62851	NaN	GAIQLGIGYTVGNLSSKPER	F8WHW6;O70161
Pip5k1a	Phosphatidylinositol 4-phosphate 5-kinase type-1 alpha	-0.176578	0.168257	GlyGly (K)	PAF6779A6RW2_CFXB1_150427154828			1	2178.18	69.497	69.497	7.0073e-100	20	198.42	198.42	8.02759	7.90284	7.42501	GAIQLGITHTVGSLSTKPER	F8WIX5;Q3U917;P70182;F8WI18;D3YUY3;F8WIX4
Nsfl1c	NSFL1 cofactor p47	0.229196	0.0615688	GlyGly (K)	PAF6779A50RW2_CFXB6			1	1336.68	33.751	33.751	7.3102e-15	33	146.5	110.22	8.42875	8.03334	8.2052	GAKEHGAVAVER	Q3UVN5;Q9CZ44;A2AT02
Lrp1	Prolow-density lipoprotein receptor-related protein 1;Low-density lipoprotein receptor-related protein 1 85 kDa subunit;Low-density lipoprotein receptor-related protein 1 515 kDa subunit;Low-density lipoprotein receptor-related protein 1 intracellular domain	NaN	-0.277377	GlyGly (K)	PAF6779A56RW2_CFXH6			1	1141.57	29.429	29.429	0.0086551	2	71.223	71.223	6.95071	NaN	6.95071	GAKGFQHQR	Q91ZX7;Q811K6;Q8C4T5
Rps8;Gm11353;Rps8-ps1;Gm5121	40S ribosomal protein S8	0.293235	0.274888	GlyGly (K)	PAF6779A42RW2_CFXB5			1	1683.87	54.474	54.474	0.00094511	8	58.487	37.646	7.44514	7.17791	7.10745	GAKLTPEEEEILNK	P62242;Q497E9;Q5M9L9;Q5SZV3;G3XA55;Q3UA25;Q9CQW4;Q3UJU6;D3YW44
Hpcal1;Hpca;Ncald	Hippocalcin-like protein 1;Neuron-specific calcium-binding protein hippocalcin;Neurocalcin-delta	NaN	-0.398361	GlyGly (K)	PAF6779A43RW2_CFXC5			1	1142.6	29.246	29.246	0.057944	1	47.894	21.221	6.49741	NaN	6.49741	GAKSDPSIVR	P62748;P84075;E9PV73;Q91X97
Atp6v1e1	V-type proton ATPase subunit E 1	-0.267476	0.229219	Unmodified	PAF6779A2RW2_CFXB1			0	1117.6	45.877	45.877	1.4227e-10	15	120.12	75.672	7.79283	7.32162	7.61376	GALFGANANRK	P50518
Gyg;Gyg1	Glycogenin-1	0.147106	NaN	Unmodified	PAF6779A13RW2_CFXE1			0	943.57	55.661	55.661	0.0074048	2	64.374	44.343	6.62097	6.62097	NaN	GALVLGSSLK	D3Z5N4;Q3TWR9;Q9R062
Aars	Alanine--tRNA ligase, cytoplasmic	NaN	NaN	Unmodified	PAF6779A20RW2_CFXD2			0	1090.58	25.843	25.843	0.051661	1	42.743	12.173	NaN	NaN	NaN	GAMSTQQIKK	Q3TZ32;Q3UD67;Q6XMP4;Q8BGQ7;Q6PDM7;Q8R346
Dhx9	ATP-dependent RNA helicase A	0.13095	0.0553346	GlyGly (K)	PAF6779A44RW2_CFXD5			1	1299.62	46.644	46.644	0.0023456	5	66.595	58.95	7.21264	7.02633	6.75527	GANLKDYYSR	E9QNN1;O70133;Q3UR42;Q05BR6;Q3TEB2
Piezo1;Fam38a	Piezo-type mechanosensitive ion channel component 1	NaN	NaN	GlyGly (K)	PAF6779A19RW2_CFXC2			1	997.567	29.521	29.521	0.034011	1	42.743	12.173	NaN	NaN	NaN	GAPALATKR	E2JF22;E9PUQ9
Dpysl3	Dihydropyrimidinase-related protein 3	-0.231555	-0.107119	Unmodified	PAF6779A37RW2_CFXE4			0	1140.63	52.768	52.768	2.6049e-05	4	90.108	78.242	7.35449	7.10312	6.99738	GAPLVVICQGK	E9PWE8;Q62188;Q3TT92;Q3TAS8
Scnn1a	Amiloride-sensitive sodium channel subunit alpha	4.61303	-5.68706	Unmodified	PAF6779A6RW2_CFXB1_150427154828			0	1618.81	62.258	62.258	0.00027052	4	55.885	17.891	7.96624	7.8686	7.27014	GAREVASTPASSFPSR	Q3USG4;Q61180;H3BJC3;H3BLI2;H3BKC4;Q80YC1
Hp1bp3	Heterochromatin protein 1-binding protein 3	0.570914	-0.950509	Unmodified	PAF6779A44RW2_CFXD5			0	1035.57	34.903	34.903	0.015945	5	52.579	29.839	6.95964	6.48626	6.78167	GASGTFQLKK	Q3TEA8;A2AM65
Cct3	T-complex protein 1 subunit gamma	-0.226508	0.102994	GlyGly (K)	PAF6779A6RW2_CFXB1_150427154828			1	1430.74	59.197	59.197	0.0023065	2	54.7	41.02	6.82142	6.35786	6.63838	GASKEILSEVER	P80318;Q3U4U6;Q3UJP4;E9Q133;Q3U0I3;F6Q609
Kctd10	BTB/POZ domain-containing adapter for CUL3-mediated RhoA degradation protein 3	NaN	-0.147634	GlyGly (K)	PAF6779A45RW2_CFXE5			1	1136.58	26.911	26.911	2.2184e-05	11	114.5	67.605	7.54651	6.95318	7.41862	GASPSSKYVK	F8WGQ9;Q922M3
Cnn3	Calponin-3	0.0378434	NaN	Unmodified	PAF6779A13RW2_CFXE1			0	1215.6	37.868	37.868	3.4832e-11	4	99.531	99.531	7.05046	7.05046	NaN	GASQAGMLAPGTR	Q9DAW9;Q99JN5
Cnn3	Calponin-3	NaN	0.224905	Oxidation (M)	PAF6779A38RW2_CFXF4			0	1231.6	28.082	28.082	6.4395e-06	2	80.469	65.267	7.19184	NaN	7.19184	GASQAGMLAPGTR	Q9DAW9;Q99JN5
Cnn3	Calponin-3	-0.252658	0.0167816	Unmodified	PAF6779A44RW2_CFXD5			0	1371.7	41.039	41.039	2.5072e-20	5	135.6	135.6	7.5543	7.07096	7.38128	GASQAGMLAPGTRR	Q9DAW9;Q99JN5
Cnn3	Calponin-3	NaN	NaN	Oxidation (M)	PAF6779A44RW2_CFXD5			0	1387.7	32.593	32.593	0.021704	1	36.572	36.572	NaN	NaN	NaN	GASQAGMLAPGTRR	Q9DAW9;Q99JN5
Cnn1	Calponin-1	NaN	NaN	Unmodified	PAF6779A44RW2_CFXD5			0	1331.66	27.454	27.454	6.2027e-05	1	70.889	31.158	NaN	NaN	NaN	GASQAGMTAPGTKR	B2RSH3;Q08091;Q8CBQ2
Tagln2;Tagln3	Transgelin-2;Transgelin-3	0.243489	-0.344154	Unmodified	PAF6779A6RW2_CFXB1_150427154828			0	1382.61	44.838	44.838	3.356e-11	9	99.531	94.315	7.37765	7.31302	6.51836	GASQAGMTGYGMPR	Q9WVA4;Q9R1Q8;Q9D6K2
Tagln2;Tagln3	Transgelin-2;Transgelin-3	NaN	NaN	Oxidation (M)	PAF6779A13RW2_CFXE1			0	1398.6	35.055	35.055	0.0069485	1	52.576	52.576	NaN	NaN	NaN	GASQAGMTGYGMPR	Q9WVA4;Q9R1Q8;Q9D6K2
Tagln2;Tagln3	Transgelin-2;Transgelin-3	NaN	-0.576906	2 Oxidation (M)	PAF6779A38RW2_CFXF4			0	1414.6	24.743	24.743	3.2087e-11	3	98.531	93.682	7.38453	NaN	7.38453	GASQAGMTGYGMPR	Q9WVA4;Q9R1Q8;Q9D6K2
Tagln	Transgelin	NaN	NaN	Unmodified	PAF6779A13RW2_CFXE1			0	1154.51	28.215	28.215	0.0044267	1	66.262	39.748	NaN	NaN	NaN	GASQAGMTGYGR	P37804
Tagln	Transgelin	-0.392207	0.382944	Oxidation (M)	PAF6779A45RW2_CFXE5			0	1423.66	26.772	26.772	2.9452e-11	14	98.531	77.946	7.97085	7.69489	7.64322	GASQAGMTGYGRPR	P37804
Tagln	Transgelin	-0.196607	0.411318	Unmodified	PAF6779A45RW2_CFXE5			0	1407.67	35.274	35.274	8.3207e-66	69	209.11	209.11	8.71175	8.41332	8.4081	GASQAGMTGYGRPR	P37804
Gm4294;Gm10020;Rpl15-ps2;Rpl15	Ribosomal protein L15;60S ribosomal protein L15	0.35428	-0.181542	Unmodified	PAF6779A6RW2_CFXB1_150427154828			0	1704.91	54.349	54.349	7.7405e-38	69	137.8	137.8	8.76859	8.61534	8.24187	GATYGKPVHHGVNQLK	E9PWH9;E9QAZ2;F8WI79;Q5M8Q0;Q9CZM2;Q3U7D2;B8JKK2
Rab11b;Rab11a	Ras-related protein Rab-11B;Ras-related protein Rab-11A	-0.16954	-0.271879	Unmodified	PAF6779A8RW2_CFXB1			0	1288.74	88.228	88.228	0.00054947	5	68.809	51.784	6.95277	6.82611	6.35583	GAVGALLVYDIAK	P46638;Q78ZJ8;P62492;Q0PD45;G3UZD3;Q3UZ37;F8WGS1;E9Q3P9;G3UY29;G3UZL4
Slc25a5;Slc25a4	ADP/ATP translocase 2;ADP/ATP translocase 1	-0.00992034	-0.147713	Unmodified	PAF6779A40RW2_CFXH4			0	901.477	58.966	58.966	0.015737	11	114.78	40.368	7.20927	6.9995	6.79257	GAWSNVLR	P51881;Q545A2;P48962;Q8BVI9
Gaa	Lysosomal alpha-glucosidase	0.0860019	NaN	Unmodified	PAF6779A1RW2_CFXA1			0	1156.61	62.304	62.304	0.013281	1	53.967	53.967	6.36564	6.36564	NaN	GAYTLVTFSAK	A2AFL4;P70699
Hspa4;Hsph1;Hspa4l	Heat shock 70 kDa protein 4;Heat shock protein 105 kDa;Heat shock 70 kDa protein 4L	-0.164014	NaN	Unmodified	PAF6779A12RW2_CFXD1			0	1534.76	75.653	75.653	0.0046749	1	49.929	43.2	6.55878	6.55878	NaN	GCALQCAILSPAFK	Q571M2;Q3U2G2;Q61316;Q99L75;Q61699;E9Q0U7;P48722;E0CY23
Hspa4;Hsph1;Hspa4l	Heat shock 70 kDa protein 4;Heat shock protein 105 kDa;Heat shock 70 kDa protein 4L	-0.41565	0.388024	GlyGly (K)	PAF6779A6RW2_CFXB1_150427154828			1	1903.98	77.079	77.079	0.00038853	9	59.709	59.709	7.30083	7.09149	6.88344	GCALQCAILSPAFKVR	Q571M2;Q3U2G2;Q61316;Q99L75;Q61699;E9Q0U7;P48722;E0CY23
		3.64431	-4.04263	Unmodified	PAF6779A8RW2_CFXB1			0	2066.1	90.397	90.397	0.00057995	3	44.816	39.607	6.97945	6.59719	6.74681	GCATFLAQVIVLNHPGEIK	TGME49_286420;TGME49_294800
Ddx3x;D1Pas1;Ddx3y	ATP-dependent RNA helicase DDX3X;Putative ATP-dependent RNA helicase Pl10;ATP-dependent RNA helicase DDX3Y	0.468212	0.0769695	Unmodified	PAF6779A45RW2_CFXE5			0	1179.62	50.632	50.632	0.0021838	3	69.01	69.01	7.05797	6.92351	6.48327	GCHLLVATPGR	Q3TQX5;Q62167;B7ZWF1;B9EKE9;B9EIA2;P16381;Q3U484;Q62095
Pgk1	Phosphoglycerate kinase 1	-0.337311	NaN	Unmodified	PAF6779A12RW2_CFXD1			0	1753.78	51.436	51.436	1.6714e-10	6	86.378	83.669	7.23317	7.23317	NaN	GCITIIGGGDTATCCAK	P09411
Gnas	Guanine nucleotide-binding protein G(s) subunit alpha isoforms short	0.348225	NaN	GlyGly (K)	PAF6779A18RW2_CFXB2			1	1477.66	24.734	24.734	0.014228	1	42.095	32.044	6.89685	6.89685	NaN	GCLGNSKTEDQR	P63094;A2A610;Q9JJ21;Q6LEA6
Gnas	Guanine nucleotide-binding protein G(s) subunit alpha isoforms short	0.134493	0.203139	GlyGly (K)	PAF6779A21RW2_CFXE2			1	1977.88	26.502	26.502	1.6163e-63	26	190.86	190.86	8.57129	8.22696	8.30963	GCLGNSKTEDQRNEEK	P63094;A2A610;Q9JJ21;Q6LEA6
Rlf		0.112553	-0.138727	Unmodified	PAF6779A6RW2_CFXB1_150427154828			0	2049.97	74.788	74.788	3.9849e-09	5	83.418	83.418	7.20512	7.04763	6.68819	GCSERNPVFDTHSLLYR	A2A7F4;E9Q532;Q922U7
Gm6139;Gm8841;Rps2;Gm6576;Rps2-ps6;Gm4968;Gm10653	40S ribosomal protein S2	-0.0915306	0.164658	Unmodified	PAF6779A13RW2_CFXE1			0	1138.54	45.242	45.242	2.144e-07	13	125.75	117.82	7.73713	7.52957	7.31681	GCTATLGNFAK	D3YWA0;E9PV46;P25444;Q3TLE5;Q3TXS9;Q58EU3;D3YWJ3;Q3UB36;Q3TL20;F6YTZ4;D3YVC1;Q9DC49;D3Z659;Q3TXR5;Q3TI78;F8VQ36;O89072;Q3V2B9
Capn2	Calpain-2 catalytic subunit	-0.1121	0.304277	Unmodified	PAF6779A12RW2_CFXD1			0	1234.67	81.871	81.871	2.2807e-07	15	107.24	107.24	7.47522	7.39889	6.68249	GCTFLVGLIQK	O08529;Q3U3A8;Q3U8S5;Q8R486
H2-T23	H-2 class I histocompatibility antigen, D-37 alpha chain	NaN	0.0479571	Unmodified	PAF6779A19RW2_CFXC2			0	1090.52	41.251	41.251	0.0037838	2	73.499	73.499	6.38396	NaN	6.38396	GCYAHVLGSK	O98032;P06339;Q3V014;Q9TQB1;A7VMS5
Tomm70a	Mitochondrial import receptor subunit TOM70	NaN	NaN	GlyGly (K)	PAF6779A43RW2_CFXC5			1	916.473	22.408	22.408	0.016632	1	59.8	26.679	NaN	NaN	NaN	GDASGLKR	Q80TT4;Q3TSX8;Q9CZW5
Vcp	Transitional endoplasmic reticulum ATPase	0.201178	-0.370415	GlyGly (K)	PAF6779A40RW2_CFXH4			1	1401.75	51.192	51.192	1.1499e-18	65	126.19	89.212	8.36979	8.14448	7.97697	GDDLSTAILKQK	Q01853
Gm20390;Nme2;Dscaml1;Nme1	Nucleoside diphosphate kinase;Nucleoside diphosphate kinase B;Nucleoside diphosphate kinase A	-0.162468	NaN	Unmodified	PAF6779A12RW2_CFXD1			0	1050.49	51.733	51.733	0.0016325	15	118.32	99.346	7.7831	7.7831	NaN	GDFCIQVGR	E9PZF0;Q01768;Q5NC82;Q8R4B4;B0LAA8;P15532;Q5NC81;Q5NC80
Nsf	Vesicle-fusing ATPase	NaN	NaN	GlyGly (K)	PAF6779A36RW2_CFXD4			1	1434.7	66.057	66.057	0.05492	1	29.544	0.24488	6.79096	NaN	6.79096	GDFLASLENDIK	P46460
Wdr1	WD repeat-containing protein 1	-0.17645	0.264476	GlyGly (K)	PAF6779A6RW2_CFXB1_150427154828			1	1905.95	72.179	72.179	6.9829e-08	5	88.552	78.803	7.29391	7.17281	6.6802	GDHFLYTNGKCVILR	O88342;Q3TJY2;Q9DBM8;Q9DC08;Q3TE06;Q80ZI9;Q3U136;Q3TNK2
Atp7a	Copper-transporting ATPase 1	-0.106616	0.994942	GlyGly (K)	PAF6779A17RW2_CFXA2			1	1195.69	47.403	47.403	0.00071647	7	70.977	51.706	7.23272	6.96027	6.90111	GDIIKVVPGGK	A2AG68;B9EJ97;Q64430
Pkm2;Pklr	Pyruvate kinase isozymes M1/M2;Pyruvate kinase;Pyruvate kinase isozymes R/L	-0.118758	-0.254651	Unmodified	PAF6779A11RW2_CFXC1			0	1140.6	58.49	58.49	0.010167	5	56.205	56.205	7.28133	7.12156	6.76963	GDLGIEIPAEK	P52480;G3X925;P53657;A7MCU9;Q3UEI4;E9Q509;Q3UEH4
Rnf213	E3 ubiquitin-protein ligase RNF213	-0.271426	-0.196029	GlyGly (K)	PAF6779A17RW2_CFXA2			1	1067.6	36.722	36.722	0.0066989	4	75.294	48.179	7.03918	6.71673	6.75854	GDLLKPSPK	E9Q555;B1ATE2
Slc35a2	UDP-galactose translocator	0.22989	NaN	GlyGly (K)	PAF6779A6RW2_CFXB1_150427154828			1	1857.02	80.433	80.433	0.0016573	2	42.813	42.813	7.21558	7.21558	NaN	GDLTTEPFLPKSVLVK	Q3UIP1;Q9R0M8
Atp2b1		0.0486658	0.1503	Acetyl (Protein N-term),Oxidation (M),GlyGly (K)	PAF6779A11RW2_CFXC1			1	2025.94	51.666	51.666	1.7769e-09	4	80.638	73.91	7.12785	6.74762	6.89376	GDMANNSVAYSGVKNSLK	G5E829;Q05CJ5;Q3TDJ2;Q3TC38
Atp2b1		-0.254473	0.0920721	Acetyl (Protein N-term),GlyGly (K)	PAF6779A2RW2_CFXB1			1	2009.95	58.616	58.616	2.2837e-09	11	72.184	61.329	7.41616	7.25689	6.90329	GDMANNSVAYSGVKNSLK	G5E829;Q05CJ5;Q3TDJ2;Q3TC38
Akr1a4;Akr1a1	Alcohol dehydrogenase [NADP(+)]	1.10678	1.28688	GlyGly (K)	PAF6779A16RW2_CFXH1			1	1600.76	41.537	41.537	8.9632e-05	6	72.898	72.898	7.42433	7.11614	7.13033	GDNPFPKNADGTVR	Q3UJW9;Q540D7;Q9JII6;Q80XJ7;B1AXW3
Rrbp1	Ribosome-binding protein 1	0.272001	-0.407804	GlyGly (K)	PAF6779A42RW2_CFXB5			1	1081.62	51.755	51.755	0.0016759	10	100.98	77.215	7.63737	7.4658	7.15106	GDPVAILKR	Q99PL5;A2AVJ7;Q6ZPS0
Gpnmb	Transmembrane glycoprotein NMB	-0.0119249	1.53446	GlyGly (K)	PAF6779A43RW2_CFXC5			1	1751.88	43.267	43.267	0.0004062	7	59.607	59.607	7.3189	6.87661	7.12428	GDQEKDPLLQDKPR	Q3TAV1;Q3TBB0;Q3TWC7;Q3TXG7;Q99P91
Vcp	Transitional endoplasmic reticulum ATPase	0.141223	0.1121	GlyGly (K)	PAF6779A42RW2_CFXB5			1	1043.6	37.403	37.403	0.003742	7	85.676	35.635	7.79627	7.54268	7.44198	GDTVLLKGK	Q01853;TGME49_273090;TGME49_324300
Vcp	Transitional endoplasmic reticulum ATPase	NaN	0.0291349	GlyGly (K)	PAF6779A48RW2_CFXH5			1	1171.69	35.261	35.261	0.013097	1	43.512	30.936	6.56502	NaN	6.56502	GDTVLLKGKK	Q01853
Rpl7a;Gm16477;Gm5619;Rpl7a-ps10;Rpl7a-ps5;Rpl7a-ps3;Gm17415;Gm5459;Gm5766;Gm4877	60S ribosomal protein L7a	0.143086	-0.0784114	Unmodified	PAF6779A1RW2_CFXA1			0	1333.78	49.817	49.817	0.0004145	14	65.395	65.395	7.78547	7.55534	7.39966	GDVPTKRPPVLR	F6TJZ4;Q80UT7;D3Z3R0;P12970;Q58ET1;Q5EBG5;Q6P1A9;D3YXT4;D3YVE6;F6U2H0;D3YU93;F6YI27;F6ZVW4;Q8CDE3;F6SSI5
Pkm2	Pyruvate kinase isozymes M1/M2	-0.308827	0.206768	Unmodified	PAF6779A8RW2_CFXB1			0	2262.16	93.967	93.967	1.2653e-48	13	132.59	132.59	7.81066	7.62571	7.35069	GDVVIVLTGWRPGSGFTNTMR	P52480
Dnajb2		-0.0439044	0.0440444	GlyGly (K)	PAF6779A42RW2_CFXB5			1	1445.7	29.314	29.314	5.4704e-20	6	139.3	112.2	7.46733	7.20071	7.12892	GEAAKLSPSSEEK	Q3TB24
Sec22b	Vesicle-trafficking protein SEC22b	-0.837217	0.488104	GlyGly (K)	PAF6779A6RW2_CFXB1_150427154828			1	2018.03	66.926	66.926	5.6774e-13	5	83.253	70.539	7.22298	7.05987	6.7187	GEALSALDSKANNLSSLSK	O08547
Cd151	CD151 antigen	-0.154583	-0.0650382	GlyGly (K)	PAF6779A20RW2_CFXD2			1	964.461	24.399	24.399	0.052961	2	68.422	26.313	7.13252	6.87219	6.78655	GEFNEKK	O35566;Q921J7
Hmga2	High mobility group protein HMGI-C	-0.575216	0.264116	Unmodified	PAF6779A41RW2_CFXA5			0	2218.11	30.748	30.748	1.475e-24	12	81.807	81.807	7.88493	7.59159	7.57608	GEGAGQPSTSAQGQPAAPVPQKR	Q6NSP9;P52927
Hmga2	High mobility group protein HMGI-C	NaN	0.643394	GlyGly (K)	PAF6779A41RW2_CFXA5			1	2332.15	31.166	31.166	9.2562e-07	3	42.309	42.309	7.20145	NaN	7.20145	GEGAGQPSTSAQGQPAAPVPQKR	Q6NSP9;P52927
Acsl1	Long-chain-fatty-acid--CoA ligase 1	NaN	NaN	GlyGly (K)	PAF6779A42RW2_CFXB5			1	1606.78	51.241	51.241	0.0051283	4	52.576	42.524	7.17768	6.73032	6.98592	GEGEVCVKGANVFK	D3Z041;P41216
Farp1		-0.072586	0.243182	Acetyl (Protein N-term),GlyGly (K)	PAF6779A37RW2_CFXE4			1	1467.73	34.382	34.382	1.383e-23	40	168.83	168.83	8.78382	8.46169	8.50292	GEIEQKPTPASR	F8VPU2;E9Q805;Q3UY58
Farp1		NaN	-0.370322	GlyGly (K)	PAF6779A42RW2_CFXB5			1	1425.72	26.5	26.5	0.0024422	1	54.343	54.342	6.61454	NaN	6.61454	GEIEQKPTPASR	F8VPU2;E9Q805;Q3UY58
Rab8a	Ras-related protein Rab-8A	0.224975	0.123666	GlyGly (K)	PAF6779A1RW2_CFXA1			1	1319.71	59.101	59.101	2.2121e-05	10	88.187	0	7.40703	7.07591	7.13415	GEKLALDYGIK	Q3UHW5;P55258;Q0PD50
Nars	Asparagine--tRNA ligase, cytoplasmic	0.538262	0.332966	GlyGly (K)	PAF6779A20RW2_CFXD2			1	1132.59	46.186	46.186	0.0033969	4	72.643	41.149	7.09653	6.75199	6.83502	GENMSKILK	Q8BP47
Ak1	Adenylate kinase isoenzyme 1	NaN	0.182057	GlyGly (K)	PAF6779A43RW2_CFXC5			1	1890.89	25.644	25.644	0.00063333	1	45.864	45.864	6.74083	NaN	6.74083	GETSGRVDDNEETIKK	Q9R0Y5
Eif3g	Eukaryotic translation initiation factor 3 subunit G	-0.308827	0.196481	Unmodified	PAF6779A8RW2_CFXB1			0	1080.55	78.991	78.991	7.8047e-07	16	149.65	113.77	7.52191	7.36838	6.99578	GFAFISFHR	Q3THA0;Q544H0;Q9Z1D1
Hnrnpc	Heterogeneous nuclear ribonucleoproteins C1/C2	0.533388	-0.770806	Unmodified	PAF6779A7RW2_CFXA1			0	1328.65	76.369	76.369	2.8355e-07	14	104.79	104.79	7.31838	7.18498	6.7408	GFAFVQYVNER	Q3U6P5;Q9Z204
Hnrnpa1	Heterogeneous nuclear ribonucleoprotein A1	0.466736	-0.626446	Unmodified	PAF6779A8RW2_CFXB1			0	2280.14	82.881	82.881	1.4837e-08	2	64.507	16.94	6.80277	6.47955	6.52285	GFAFVTFDDHDSVDKIVIQK	Q3UK83;Q5EBP8;P49312;Q3TFB1;Q3TIK8;Q3U7F3;B7ZWG9
Hnrnpa3;Gm6793;Gm8991;Gm7551	Heterogeneous nuclear ribonucleoprotein A3	0.143516	0.0607391	Unmodified	PAF6779A8RW2_CFXB1			0	2280.14	81.484	81.484	2.0138e-25	2	109.35	26.246	6.82138	6.49976	6.54	GFAFVTFDDHDTVDKIVVQK	Q3UZG3;Q5FB19;Q8BG05;Q0VG47;B2RXM2;A2AL12;Q6P6I7;Q5U3M2;E9Q7H5;F8VPW0;Q58E39;Q6PFA7
Rbmx;Rbmxl1	RNA-binding motif protein, X chromosome;RNA-binding motif protein, X chromosome, N-terminally processed;RNA binding motif protein, X-linked-like-1;RNA binding motif protein, X-linked-like-1, N-terminally processed	NaN	-0.59305	Unmodified	PAF6779A8RW2_CFXB1			0	1485.71	80.41	80.41	0.00079387	3	68.034	68.034	5.85705	NaN	5.85705	GFAFVTFESPADAK	Q9WV02;Q91VM5;A2AFI3;A2AFI4
Tra2b	Transformer-2 protein homolog beta	0.428721	-0.491227	Unmodified	PAF6779A8RW2_CFXB1			0	1620.75	89.524	89.524	6.3633e-11	8	96.464	96.464	7.32234	7.10588	6.9162	GFAFVYFENVDDAK	P62996;Q5PR75;F8WJG3
Tra2b	Transformer-2 protein homolog beta	0.60395	-0.610279	Unmodified	PAF6779A8RW2_CFXB1			0	1948.92	81.505	81.505	1.1451e-06	3	78.285	61.62	6.95638	6.62722	6.68177	GFAFVYFENVDDAKEAK	P62996;Q5PR75;F8WJG3
Sept7;Sept2	Septin-7;Septin-2	NaN	NaN	Unmodified	PAF6779A5RW2_CFXA1_150427113100			0	1669.84	100.81	100.81	0.012301	1	44.807	36.502	NaN	NaN	NaN	GFEFTLMVVGESGLGK	E9Q9F5;O55131;E9Q1G8;Q3UNN1;Q8C2A3;Q5DTS3;E9Q7K8;Q3UGE0;P42208;D3Z3C0;D3YYB1;F6WYM0;D3Z1S1;D3YZU7;D3YV76
Copa	Coatomer subunit alpha;Xenin;Proxenin	-0.0705267	0.148739	GlyGly (K)	PAF6779A18RW2_CFXB2			1	1340.67	57.118	57.118	2.1627e-09	7	97.214	90.086	7.085	7.02682	6.18338	GFFEGSIASKGK	Q8BTF0;Q8CIE6;F8WHL2;Q63ZW9;F6ZWD0;Q8R393;E9PZ47;Q8BTF3
Pkm2	Pyruvate kinase isozymes M1/M2	-0.0619835	-0.313638	Unmodified	PAF6779A7RW2_CFXA1			0	2869.51	100.5	100.5	2.8808e-46	3	103.29	96.408	7.68246	7.36659	7.39578	GFFKKGDVVIVLTGWRPGSGFTNTMR	P52480
Vdac2	Voltage-dependent anion-selective channel protein 2	-0.277032	NaN	Unmodified	PAF6779A14RW2_CFXF1			0	823.459	73.465	73.465	0.074712	3	67.032	24.032	7.23583	7.23583	NaN	GFGFGLVK	Q60930;G3UX26;D3YZT5;D3YUN8
Csrp1	Cysteine and glycine-rich protein 1	NaN	NaN	Unmodified	PAF6779A7RW2_CFXA1			0	1432.67	77.848	77.848	0.00025436	3	70.412	55.381	NaN	NaN	NaN	GFGFGQGAGALVHSE	P97315;Q4FJX4
Hnrnpab	Heterogeneous nuclear ribonucleoprotein A/B	0.0652948	-0.109234	Unmodified	PAF6779A8RW2_CFXB1			0	927.522	98.752	98.752	0.048882	3	79.116	79.116	7.45917	7.30138	6.94292	GFGFILFK	Q20BD0;Q3TMZ8;Q80XR6;Q544Z3;Q99020;Q9D6G1
Rbm3	Putative RNA-binding protein 3	0.0201795	0.0976109	Unmodified	PAF6779A7RW2_CFXA1			0	1996.91	87.08	87.08	1.4458e-06	8	70.197	70.197	7.22932	7.04281	6.77227	GFGFITFTNPEHASDAMR	Q8BG13;O89086;Q545K5;Q5RJV3
Pabpc4;Gm10110;Pabpc1;Pabpc6;Pabpc2;Pabpc1l	Polyadenylate-binding protein 1	0.000649381	-0.0843185	Unmodified	PAF6779A7RW2_CFXA1			0	1661.74	77.687	77.687	2.7053e-07	3	86.291	86.291	6.72455	6.57762	6.1825	GFGFVCFSSPEEATK	Q6PHQ9;Q99LF8;A3KFU8;A3KFU5;D3Z5M2;Q91YZ8;E9PW32;Q3UX16;P29341;Q8BN32;Q3U8U8;Q99KL3;Q9D4E6;Q62029;Q792Y0;A2A5N3;B2RXY9
Hnrnpd;Rbm31y	Heterogeneous nuclear ribonucleoprotein D0	0.402245	NaN	Unmodified	PAF6779A7RW2_CFXA1			0	913.506	93.214	93.214	0.051732	4	77.674	77.674	7.58742	7.58742	NaN	GFGFVLFK	Q60668;G3X9W0;G5E8G0;F6ZV59;Q9D3U4;Q3UXC8;E9Q5B6
Pabpc1;Pabpc6;Pabpc2	Polyadenylate-binding protein 1	-0.0253123	-0.140603	Unmodified	PAF6779A7RW2_CFXA1			0	1044.5	77.203	77.203	0.0088596	6	84.213	84.213	6.81092	6.69959	6.16527	GFGFVSFER	P29341;Q8BN32;Q3U8U8;Q99KL3;Q9D4E6;Q62029;Q792Y0;Q3V2M1
Hnrnpa0	Heterogeneous nuclear ribonucleoprotein A0	0.0876414	-0.198527	Unmodified	PAF6779A7RW2_CFXA1			0	1687.76	79.231	79.231	3.4169e-11	11	93.478	87.1	7.488	7.30974	7.01519	GFGFVYFQSHDAADK	Q9CX86
Hnrnpa0	Heterogeneous nuclear ribonucleoprotein A0	0.374262	-0.2502	Unmodified	PAF6779A7RW2_CFXA1			0	2156.07	81.251	81.251	5.2058e-07	2	54.368	54.368	6.7713	6.50692	6.43024	GFGFVYFQSHDAADKAAVVK	Q9CX86
Hcls1	Hematopoietic lineage cell-specific protein	0.546056	-1.06939	Unmodified	PAF6779A39RW2_CFXG4			0	1053.52	44.171	44.171	0.017524	2	56.563	27.476	6.6252	6.34492	6.30237	GFGGQYGIQK	P49710;Q542G0
Flnb	Filamin-B	-0.387473	0.246226	Unmodified	PAF6779A7RW2_CFXA1			0	2259.12	90.139	90.139	3.8707e-07	2	55.864	51.609	6.61823	6.36359	6.26527	GFHVVEVTYDDVPIPNSPFK	Q80X90
Thbs1	Thrombospondin-1	0.355073	0.977316	Unmodified	PAF6779A6RW2_CFXB1_150427154828			0	1022.59	96.43	96.43	0.026117	5	66.435	36.961	6.65683	6.51339	6.10595	GFIFLASLR	Q80YQ1;Q8CGB2;P35441;Q3TR40
Yipf3	Protein YIPF3	0.563561	0.805375	GlyGly (K)	PAF6779A47RW2_CFXG5			1	1005.54	39.673	39.673	0.0085862	9	111.74	56.369	7.19965	6.8228	6.96312	GFKGQLSR	Q3UDR8;Q497F8
Pcolce	Procollagen C-endopeptidase enhancer 1	0.76783	-0.77863	Unmodified	PAF6779A6RW2_CFXB1_150427154828			0	1097.57	91.208	91.208	0.023827	3	66.435	38.692	6.56478	6.43823	5.96755	GFLLWYSGR	D3YUE2;Q3TX39;Q3UIP2;Q3UN82;Q61398;D3YZE3;F6QJE1;D3YWH0
Pdia3	Protein disulfide-isomerase A3	0.027925	-0.180544	Unmodified	PAF6779A12RW2_CFXD1			0	1340.68	73.448	73.448	6.1225e-12	27	105.17	105.17	7.76818	7.62499	7.21669	GFPTIYFSPANK	P27773
Pdia3	Protein disulfide-isomerase A3	0.193602	-0.0750792	Unmodified	PAF6779A1RW2_CFXA1			0	1468.77	69.168	69.168	3.0626e-28	61	166.11	166.11	8.01216	7.86357	7.47413	GFPTIYFSPANKK	P27773
Lasp1	LIM and SH3 domain protein 1	NaN	NaN	Unmodified	PAF6779A12RW2_CFXD1			0	1417.72	61.577	61.577	0.022267	1	42.789	24.376	NaN	NaN	NaN	GFSVVADTPELQR	Q543N3;Q61792;A2A6H0;A2A6G9;A2A6G8;A2A6G7;A2A6G6;A2A6H1
Pycr1	Pyrroline-5-carboxylate reductase;Pyrroline-5-carboxylate reductase 1, mitochondrial	1.11666	NaN	Unmodified	PAF6779A17RW2_CFXA2			0	1141.62	53.808	53.808	3.2154e-06	1	85.813	85.813	6.53263	6.53263	NaN	GFTAAGVLAAHK	Q3UTR5;Q922W5;A2ABZ2;A2ABZ3
Pycr2	Pyrroline-5-carboxylate reductase;Pyrroline-5-carboxylate reductase 2	0.131993	NaN	Unmodified	PAF6779A17RW2_CFXA2			0	1157.62	52.444	52.444	1.0156e-05	2	81.431	81.431	6.67005	6.67005	NaN	GFTAAGVLSAHK	Q3TJ21;Q3TMZ1;Q922Q4
Hnrnpab	Heterogeneous nuclear ribonucleoprotein A/B	0.356365	-0.406082	Unmodified	PAF6779A8RW2_CFXB1			0	1782.96	80.913	80.913	3.5069e-18	19	112.72	102.94	7.87316	7.67412	7.43861	GFVFITFKEEDPVKK	Q20BD0;Q3TMZ8;Q80XR6;Q544Z3;Q99020;Q9D6G1
Atn1	Atrophin-1	-0.210139	NaN	Unmodified	PAF6779A13RW2_CFXE1			0	1172.58	22.02	22.02	0.0023884	3	55.213	44	6.61297	6.61297	NaN	GGAAASSVGAPSGGK	O35126
Rab5c	Ras-related protein Rab-5C	-0.111966	-0.180986	Unmodified	PAF6779A45RW2_CFXE5			0	1236.63	23.068	23.068	1.4172e-65	59	206.1	206.1	8.85943	8.59262	8.52126	GGAARPNGPAAGNK	Q8C266;P35278;Q3TCT9;Q3TJ39;A2A5F5;A2A5F6
Elf1	ETS-related transcription factor Elf-1	0.374879	-0.695162	Unmodified	PAF6779A18RW2_CFXB2			0	1212.68	40.57	40.57	3.2842e-20	17	144.92	144.92	7.6499	7.32911	7.36777	GGAATILKPGNSK	Q3V1H4;Q60775;F8WHL6;Q3U1B2;Q3UQ47
		NaN	NaN	Unmodified	PAF6779A8RW2_CFXB1			0	1546.75	65.218	65.218	3.4721e-06	1	61.648	37.09	NaN	NaN	NaN	GGAGAAAAFAAATAGGAER	TGME49_257470
Ndufv1	NADH dehydrogenase [ubiquinone] flavoprotein 1, mitochondrial	0.118962	-0.0570314	Unmodified	PAF6779A38RW2_CFXF4			0	903.481	47.91	47.91	0.00027258	233	102.06	63.643	9.64112	9.36803	9.3102	GGAGFPTGLK	Q91YT0;D3YUM1;D3Z1U9;D3Z0K1;D6RG60;D3YXX5
Pacs1	Phosphofurin acidic cluster sorting protein 1	-0.0865121	-0.0642235	Unmodified	PAF6779A14RW2_CFXF1			0	1301.57	18.334	18.334	2.0864e-20	8	109.14	109.14	8.13146	7.83196	7.82887	GGAGGGPGGSGGGSSQR	Q8K212;Q3TAB8
		NaN	NaN	Unmodified	PAF6779A8RW2_CFXB1			0	1916.88	36.845	36.845	1.6951e-15	4	74.364	59.892	7.00843	6.39524	6.88714	GGAGGLSTQNASGANSQGPMR	TGME49_245510
		NaN	NaN	Oxidation (M)	PAF6779A38RW2_CFXF4			0	1932.87	27.529	27.529	1.2927e-15	1	76.704	63.872	6.71039	NaN	6.71039	GGAGGLSTQNASGANSQGPMR	TGME49_245510
D1Bwg0212e	UPF0760 protein C2orf29 homolog	0.0801794	0.181802	Unmodified	PAF6779A38RW2_CFXF4			0	1233.62	42.016	42.016	3.5953e-35	22	126.95	94.324	8.09149	7.85225	7.71839	GGAGGPGPGIGGPAGR	Q9CWN7
Dnajb4	DnaJ homolog subfamily B member 4	0.224874	0.000865329	Unmodified	PAF6779A38RW2_CFXF4			0	1236.55	27.511	27.511	1.5222e-28	23	160.38	146.98	8.07232	7.83129	7.70168	GGAGGTDGQGGTFR	Q9D832
Itpr3	Inositol 1,4,5-trisphosphate receptor type 3	-0.393197	0.168514	Unmodified	PAF6779A1RW2_CFXA1			0	1186.56	57.89	57.89	1.3e-30	176	181.25	181.25	9.29283	9.0223	8.95899	GGAGHWNGLYR	P70227
		NaN	0.975557	Unmodified	PAF6779A8RW2_CFXB1			0	1540.77	82.038	82.038	0.0039108	2	47.532	41.095	6.4374	NaN	6.4374	GGAGIFYFPEASAVR	TGME49_261430
Glg1	Golgi apparatus protein 1	0.011428	-0.901042	Unmodified	PAF6779A14RW2_CFXF1			0	1057.49	35.95	35.95	6.3596e-07	6	84.718	63.254	7.22753	6.92401	6.92895	GGAGPGGTGGGWK	Q53WR6;Q61543;F8WHM5;E9PWD8
Itpr2	Inositol 1,4,5-trisphosphate receptor type 2	-0.330329	-0.0594799	Unmodified	PAF6779A5RW2_CFXA1_150427113100			0	1191.58	72.85	72.85	1.1379e-40	154	198.25	198.25	9.18766	8.97809	8.77066	GGAGQWNSLFR	Q9Z329;B2KF90;Q8C0J8;B2KF92
	Uncharacterized protein C4orf32 homolog	-0.0565835	-0.880816	Unmodified	PAF6779A8RW2_CFXB1			0	1760.7	22.62	22.62	9.286e-20	12	86.479	79.899	7.99821	7.53195	7.81659	GGAGSAGGECDEDGAAPAGR	Q9CZL2;I3PQX0
		NaN	NaN	Unmodified	PAF6779A41RW2_CFXA5			0	2935.24	36.552	36.552	2.7508e-111	4	119.36	114.81	7.79722	6.90026	7.73834	GGAGSAGGECDEDGAAPAGRVEEPDHGASPR	I3PQX0
	Uncharacterized protein C4orf32 homolog	1.97772	1.73097	Unmodified	PAF6779A16RW2_CFXH1			0	2949.25	37.374	37.374	3.8994e-19	7	63.085	63.085	8.01799	7.84079	7.5431	GGAGSAGGECDEDGAAPAGRVEEPEHGASPR	Q9CZL2
Abl1	Tyrosine-protein kinase ABL1	0.0104831	-0.277744	Oxidation (M)	PAF6779A37RW2_CFXE4			0	1471.73	49.922	49.922	1.4022e-37	19	134.02	134.02	8.42279	8.06337	8.17322	GGAGSMLQAPELPTK	Q3SYK5;A2AV22;P00520;Q3TM13;Q3V2W1
Abl1	Tyrosine-protein kinase ABL1	0.000230819	-0.0128392	Unmodified	PAF6779A1RW2_CFXA1			0	1455.74	60.774	60.774	1.034e-51	41	185.27	185.27	8.80752	8.57611	8.42354	GGAGSMLQAPELPTK	Q3SYK5;A2AV22;P00520;Q3TM13;Q3V2W1
Trim56	E3 ubiquitin-protein ligase TRIM56	-0.27739	0.0648829	Unmodified	PAF6779A36RW2_CFXD4			0	1674.68	17.481	17.481	2.947e-75	16	190.82	190.82	8.4686	8.1246	8.20669	GGAGTQGGDEAQGQGDDR	Q80VI1
Trim56	E3 ubiquitin-protein ligase TRIM56	-0.105678	-0.0827439	Unmodified	PAF6779A2RW2_CFXB1			0	1903.83	18.302	18.302	1.5138e-72	21	159.26	159.26	8.66203	8.35228	8.36957	GGAGTQGGDEAQGQGDDRTK	Q80VI1
Nxf1	Nuclear RNA export factor 1	0.138029	-0.168252	Unmodified	PAF6779A42RW2_CFXB5			0	1653.77	48.572	48.572	4.4146e-72	14	193.16	193.16	7.88469	7.50047	7.65344	GGAGTSQDGTTKNWFK	Q8BP60;Q99JX7
Rps19;Rps19-ps4;Rps19-ps1	40S ribosomal protein S19	0.147522	-0.180136	Unmodified	PAF6779A39RW2_CFXG4			0	863.417	30.997	30.997	6.9601e-07	387	98.943	40.775	10.4867	10.292	10.0445	GGAGVGSMTK	Q5M9P3;F8VQH5;Q9CZX8;D3Z722;D3Z5R8;F6Q5Z8;D3YUG3
Rps19;Rps19-ps4;Rps19-ps1	40S ribosomal protein S19	0.131345	-0.150513	Oxidation (M)	PAF6779A14RW2_CFXF1			0	879.412	20.865	20.865	0.00058134	146	85.533	85.533	9.84363	9.64992	9.39974	GGAGVGSMTK	Q5M9P3;F8VQH5;Q9CZX8;D3Z722;D3Z5R8;F6Q5Z8;D3YUG3
Itpr1	Inositol 1,4,5-trisphosphate receptor type 1	0.449218	-0.0526555	Unmodified	PAF6779A1RW2_CFXA1			0	1226.58	83.455	83.455	6.8472e-23	68	174.98	174.98	8.8429	8.6659	8.36758	GGAGYWNSLFR	P11881;E9Q7K4;F8WJH6;F8WJH7;F8WJH8;Q3UVA1;Q8C7X9;Q8BQN0
Lrp1	Prolow-density lipoprotein receptor-related protein 1;Low-density lipoprotein receptor-related protein 1 85 kDa subunit;Low-density lipoprotein receptor-related protein 1 515 kDa subunit;Low-density lipoprotein receptor-related protein 1 intracellular domain	-0.0271541	NaN	Unmodified	PAF6779A28RW2_CFXD3			0	1150.6	48.252	48.252	0.0001114	3	108.98	86.932	7.29824	7.29824	NaN	GGALHIYHQR	Q91ZX7;Q3U5J2
Rnf26	Ring finger protein 26	-0.260267	0.506094	Unmodified	PAF6779A38RW2_CFXF4			0	1020.51	22.822	22.822	1.3767e-09	14	101.38	90.551	8.31467	8.04183	7.98348	GGAPGAPQGGPR	Q2TA95;Q8BUH7
		3.48216	-4.18584	Unmodified	PAF6779A37RW2_CFXE4			0	1366.72	55.167	55.167	6.2096e-41	17	138.02	127.07	8.00147	7.50402	7.83521	GGAPLGVTSPEGLGR	TGME49_254940
Plekhh2	Pleckstrin homology domain-containing family H member 2	0.387374	-0.381667	Unmodified	PAF6779A11RW2_CFXC1			0	1497.83	68.99	68.99	0.001503	68	62.891	46.259	8.14201	8.03949	7.46486	GGAPLVPPPFQPPPK	Q8C115
		NaN	NaN	Oxidation (M)	PAF6779A38RW2_CFXF4			0	1484.68	39.922	39.922	1.4949e-38	4	111.74	106.64	6.73469	NaN	6.73469	GGAQAWMGAGAGGGPPK	TGME49_298610
		2.66969	-3.77762	Unmodified	PAF6779A8RW2_CFXB1			0	2295.1	75.269	75.269	1.9657e-107	7	150.58	139.89	7.40949	7.03366	7.17225	GGAQAWMGAGAGGGPPKDQQLWR	TGME49_298610
		NaN	-3.48292	Unmodified	PAF6779A39RW2_CFXG4			0	856.452	20.939	20.939	0.0052488	3	103.74	8.2374	6.97712	6.45384	6.8224	GGAQGQAIR	TGME49_214260
		NaN	0.370722	Unmodified	PAF6779A38RW2_CFXF4			0	1082.51	18.818	18.818	0.0032045	1	71.555	46.632	6.67189	NaN	6.67189	GGAQSQAPDPR	TGME49_206590
Cox7a2	Cytochrome c oxidase subunit 7A2, mitochondrial	NaN	0.546364	Unmodified	PAF6779A38RW2_CFXF4			0	1021.52	45.817	45.817	0.00071648	2	86.898	59.644	6.59277	NaN	6.59277	GGASDALLYR	P48771
Wdr48	WD repeat-containing protein 48	0.118852	-0.0458483	Unmodified	PAF6779A8RW2_CFXB1			0	1680.87	60.142	60.142	3.0457e-27	17	132.05	132.05	7.94611	7.75176	7.50337	GGASIIQCHILNDKR	Q8BH57
Inppl1	Phosphatidylinositol 3,4,5-trisphosphate 5-phosphatase 2	-0.319502	-0.277779	Unmodified	PAF6779A20RW2_CFXD2			0	1121.59	43.142	43.142	7.6133e-07	18	100.72	100.72	8.03615	7.78254	7.68188	GGASNLPHLTR	Q6P549
Gtpbp5		0.283299	-0.941088	Unmodified	PAF6779A8RW2_CFXB1			0	1614.93	83.688	83.688	0.0050685	2	43.791	30.112	6.23792	5.94674	5.92681	GGATLYIQVPVGTLVK	A2AFK4
		NaN	-2.46315	Unmodified	PAF6779A8RW2_CFXB1			0	1011.59	78.327	78.327	0.0025937	3	86.67	61.533	6.52213	5.6655	6.45708	GGAVLHALFK	TGME49_209960
Slit3	Slit homolog 3 protein	0.0408531	0.795185	Unmodified	PAF6779A14RW2_CFXF1			0	1378.55	25.674	25.674	2.8811e-12	14	116.77	113.44	7.87224	7.66529	7.45094	GGCGSQCCQPIR	B2RX06;Q3UHN1;Q9WVB4;Q6ZQ39;Q9Z0Y6
H2-D1;H2-L	H-2 class I histocompatibility antigen, L-D alpha chain;H-2 class I histocompatibility antigen, D-B alpha chain	-0.0760118	-0.085512	GlyGly (K)	PAF6779A2RW2_CFXB1			1	2413.06	56.481	56.481	2.5161e-20	3	73.21	68.5	7.22334	6.66458	7.08293	GGDYALAPGSQSSEMSLRDCKA	E9QQ06;P01897;P01899;Q792Z7;Q3KQJ3;O78207;Q31167;Q31168;Q8R3Y0;Q569W0;O19467;O19453;Q61891;Q61892
H2-K1	H-2 class I histocompatibility antigen, K-B alpha chain;H-2 class I histocompatibility antigen, K-K alpha chain;H-2 class I histocompatibility antigen, K-W28 alpha chain;H-2 class I histocompatibility antigen, K-Q alpha chain	0.0912332	NaN	GlyGly (K)	PAF6779A6RW2_CFXB1_150427154828			1	3351.55	77.887	77.887	2.1629e-05	5	34.558	34.558	7.56988	7.56988	NaN	GGDYALAPGSQTSDLSLPDCKVMVHDPHSLA	P01901;P04223;Q31142;Q3TVI9;Q7JJ15;P03991;Q61642;Q61896;Q64272;Q7TN03;P14428;Q921P3;Q31173;E9Q5B3
Was	Wiskott-Aldrich syndrome protein homolog	1.96471	0.920446	Unmodified	PAF6779A17RW2_CFXA2			0	2317.13	47.36	47.36	5.0088e-43	7	84.169	75.202	7.36964	7.17929	6.91969	GGGGGGGGGGGGGGGGGGQPLRPPVVGSNK	P70315;Q53WY0
Purb	Transcriptional activator protein Pur-beta	-0.131589	0.395172	Unmodified	PAF6779A13RW2_CFXE1			0	1438.67	40.378	40.378	4.642e-29	18	120.3	113.1	7.64653	7.51017	7.077	GGGGGGGGGPGGFQPAPR	O35295
Ifrd1	Interferon-related developmental regulator 1	-0.121281	0.652968	Unmodified	PAF6779A43RW2_CFXC5			0	1709.78	25.907	25.907	3.4008e-06	3	43.164	43.164	7.40327	7.17542	7.01418	GGGGGGGSGAATSAATAGGPHR	P19182;E9Q949;E9PZB9
Fbn1	Fibrillin-1	1.16036	-0.769207	Unmodified	PAF6779A48RW2_CFXH5			0	1637.77	39.566	39.566	9.4206e-29	9	122.1	122.1	7.63218	7.40341	7.24443	GGGGHDALKGPNVCGSR	O88840;A2AQ53;Q61554;Q60784
Hnrnpa2b1	Heterogeneous nuclear ribonucleoproteins A2/B1	0.121314	-0.371553	Unmodified	PAF6779A8RW2_CFXB1			0	1376.62	52.261	52.261	8.542e-47	86	146.96	146.96	8.87871	8.71112	8.38408	GGGGNFGPGPGSNFR	O88569;F6U106;B7ZP22
Khsrp	Far upstream element-binding protein 2	0.0676515	NaN	Unmodified	PAF6779A17RW2_CFXA2			0	2454.17	42.045	42.045	0.00050251	4	25.275	25.275	7.34817	7.34817	NaN	GGGGPGGGGPGGGGASGGPSQPPGGGGPGIRK	Q3U0V1
Hnrnph3		1.5592	NaN	Unmodified	PAF6779A8RW2_CFXB1			0	1803.74	55.47	55.47	3.18e-13	2	68.567	62.404	6.46453	6.09416	6.22326	GGGGSGGYYGQGGMSGGGWR	D3Z3N4;D3YWT1
Rps16	40S ribosomal protein S16	-0.204391	NaN	Unmodified	PAF6779A19RW2_CFXC2			0	1240.67	57.203	57.203	0.0052651	1	54.784	54.784	6.81586	6.81586	NaN	GGGHVAQIYAIR	Q5CZY9;Q641N3;A4FUS1;P14131
Eef2;Eftud2	Elongation factor 2;116 kDa U5 small nuclear ribonucleoprotein component	-0.131194	0.10809	Unmodified	PAF6779A13RW2_CFXE1			0	968.54	38.98	38.98	0.00023106	17	104.22	88.961	8.70589	8.50892	8.26773	GGGQIIPTAR	P58252;Q3TK17;Q3TW58;Q3UBL9;Q3UDC8;Q3UMI7;Q3UZ14;Q8C153;Q3TJZ1;Q3TLB1;Q8BMA8;Q6P9L9;Q3TWX1;Q3TX47;Q3TSK4;Q3TPG2;Q99LT6;Q61509;Q6A0E3;A2AH85;O08810;Q3TMY8;Q3U5Q3;Q543F1;Q7TMX4;G3UZ34;G3UXK8
		NaN	NaN	GlyGly (K)	PAF6779A42RW2_CFXB5			1	1791.92	37.421	37.421	0.0037693	2	43.794	26.855	6.62593	NaN	6.62593	GGGSPTTKLPPTGAPAGGR	TGME49_240280
Ckap4	Cytoskeleton-associated protein 4	-0.660564	0.128689	GlyGly (K)	PAF6779A49RW2_CFXA6			1	2259.03	30.595	30.595	1.9512e-26	8	80.752	80.752	7.99375	7.29931	7.8957	GGHGAASPSDKGAHPSGGADDVAK	Q8BMK4
Uba1	Ubiquitin-like modifier-activating enzyme 1	NaN	-0.0607885	GlyGly (K)	PAF6779A44RW2_CFXD5			1	1224.72	49.011	49.011	8.714e-07	3	94.297	62.875	6.87032	NaN	6.87032	GGIVSQVKVPK	B9EHN0;Q02053
Igf1r;Insrr;Insr	Insulin-like growth factor 1 receptor;Insulin-like growth factor 1 receptor alpha chain;Insulin-like growth factor 1 receptor beta chain;Tyrosine-protein kinase receptor;Insulin receptor-related protein;Insulin receptor-related protein alpha chain;Insulin receptor-related protein beta chain;Insulin receptor;Insulin receptor subunit alpha;Insulin receptor subunit beta	-0.0976109	0.189793	GlyGly (K)	PAF6779A46RW2_CFXF5			1	1009.6	50.404	50.404	0.0055537	5	77.677	77.677	7.22963	6.72707	7.06573	GGKGLLPVR	Q60751;E9QNX9;Q3U1L4;Q3UVJ3;Q9WTL4;Q3TPM5;Q3UWD6;F8VPU4;P15208
		0.10053	-0.00119793	Unmodified	PAF6779A44RW2_CFXD5			0	1015.5	28.666	28.666	0.0032955	28	65.719	17.296	8.95503	8.7091	8.59089	GGKGTEPSGAR	TGME49_265050
Ufd1l	Ubiquitin fusion degradation protein 1 homolog	-0.230572	-0.204433	GlyGly (K)	PAF6779A6RW2_CFXB1_150427154828			1	1795.96	73.776	73.776	4.2786e-08	6	82.59	82.59	7.40364	7.1852	7.00052	GGKIIMPPSALDQLSR	P70362;Q8C2D2;Q9CWQ7
Scd3;Scd2;Scd1	Acyl-CoA desaturase 2;Acyl-CoA desaturase 1	0.209395	-0.185359	GlyGly (K)	PAF6779A1RW2_CFXA1			1	1504.76	46.862	46.862	0.03565	2	25.718	25.718	6.96774	6.74166	6.57608	GGKLDMSDLKAEK	Q3UWK5;Q99PL7;P13011;P13516;Q547C4;Q8BNZ5;Q3UXG5
Rps3	40S ribosomal protein S3	0.16537	-0.550845	GlyGly (K)	PAF6779A13RW2_CFXE1			1	1686.84	55.994	55.994	1.8045e-18	21	103.39	103.39	7.65563	7.60683	6.68205	GGKPEPPAMPQPVPTA	P62908;Q3UK56;Q5YLW3;Q9D0A2;Q3UCL7;Q9CZP6
Rps3	40S ribosomal protein S3	NaN	NaN	Oxidation (M),GlyGly (K)	PAF6779A38RW2_CFXF4			1	1702.83	41.266	41.266	3.4658e-08	4	81.656	62.052	7.26143	NaN	7.26143	GGKPEPPAMPQPVPTA	P62908;Q3UK56;Q5YLW3;Q9D0A2;Q3UCL7;Q9CZP6
		NaN	NaN	Unmodified	PAF6779A8RW2_CFXB1			0	1001.55	22.131	22.131	0.0056533	12	81.338	37.53	8.88783	8.54073	8.62844	GGKTKADPTK	TGME49_320515
Iqgap1	Ras GTPase-activating-like protein IQGAP1	-0.0976109	-0.254926	GlyGly (K)	PAF6779A46RW2_CFXF5			1	886.524	43.297	43.297	0.024309	3	75.378	39.498	7.10965	6.73907	6.86856	GGLKALSK	F6ZJB0;Q6ZQK2;G3UW45;Q9JKF1;Q80UW7;Q8CDT3;Q3TU98
Ubc;Ubb	Polyubiquitin-C;Ubiquitin;Ubiquitin-related 1;Ubiquitin-related 2;Polyubiquitin-B;Ubiquitin	-0.560128	0.71914	GlyGly (K)	PAF6779A6RW2_CFXB1_150427154828			1	1492.81	92.1	92.1	1.4627e-18	17	119.69	119.69	7.49725	7.3328	6.99587	GGMQIFVKTLTGK	P0CG50;Q8VC46;Q922Z8;Q8R0Z9;P0CG49;Q6NZC5;Q78XY9;Q3TH47;Q5SX22;Q922B0;E9Q5F6;E9Q0Z8;Q8C2K3;TGME49_219820
Hnrnpa2b1	Heterogeneous nuclear ribonucleoproteins A2/B1	-0.0117819	NaN	Unmodified	PAF6779A13RW2_CFXE1			0	1012.44	43.91	43.91	0.030862	1	50.284	50.284	6.80887	6.80887	NaN	GGNFGFGDSR	O88569;F6U106;B7ZP22
Hnrnpm	Heterogeneous nuclear ribonucleoprotein M	-0.0816123	NaN	Unmodified	PAF6779A6RW2_CFXB1_150427154828			0	1621.8	49.029	49.029	0.0052392	1	54.09	38.718	6.67842	6.67842	NaN	GGNRFEPYSNPTKR	B8JK30;Q9D0E1;Q570Z0;Q3THB3;Q3TW40;B8JK32;Q3TL61;B8JK33
Col8a1	Collagen alpha-1(VIII) chain;Vastatin	-0.442121	-0.85964	Unmodified	PAF6779A7RW2_CFXA1			0	1089.6	93.432	93.432	0.00066672	18	87.913	87.913	7.48633	7.32276	6.98303	GGNVWVALFK	Q00780
Mff	Mitochondrial fission factor	-0.322505	0.541812	Unmodified	PAF6779A48RW2_CFXH5			0	1589.73	23.555	23.555	2.8361e-13	5	102.28	93.227	7.5317	7.1833	7.27337	GGSAAATSNPHHDNVR	E0CYB9;Q6PCP5;F7CTF8
Gtpbp10	GTP-binding protein 10	0.375403	-0.115957	Unmodified	PAF6779A14RW2_CFXF1			0	937.408	29.697	29.697	0.002534	8	70.028	70.028	7.75948	7.56946	7.30897	GGSGGMGYPR	Q8K013;F8WHJ2;D3Z4U2;F6WSS0;D6RCG6
Gtpbp10	GTP-binding protein 10	0.357918	NaN	Oxidation (M)	PAF6779A14RW2_CFXF1			0	953.403	22.51	22.51	0.032949	1	55.461	51.01	6.59841	6.59841	NaN	GGSGGMGYPR	Q8K013;F8WHJ2;D3Z4U2;F6WSS0;D6RCG6
Col6a3		1.42353	0.110096	Unmodified	PAF6779A7RW2_CFXA1			0	2530.19	73.867	73.867	3.6937e-83	4	113.6	106.39	7.18196	7.04708	6.60842	GGSGLNAGSALSYIHANHFTEAGGSR	E9Q8G0;Q9Z0I9;O88494
Serbp1	Plasminogen activator inhibitor 1 RNA-binding protein	0.0916329	-0.342799	Unmodified	PAF6779A22RW2_CFXF2			0	1185.55	38.273	38.273	7.3103e-99	110	237.87	237.87	8.93136	8.66679	8.59053	GGSGSHNWGTVK	Q9CY58;Q3UMP4;Q3UJK2;Q3UEI6;Q3V274
Serbp1	Plasminogen activator inhibitor 1 RNA-binding protein	0.0359045	-0.0762499	Unmodified	PAF6779A8RW2_CFXB1			0	2084.98	63.662	63.662	9.0959e-07	2	50.87	44.142	6.83771	6.40759	6.63607	GGSGSHNWGTVKDELTESPK	Q9CY58;Q3UMP4
Zfp36l2	Zinc finger protein 36, C3H1 type-like 2	0.00212236	-0.00127013	Unmodified	PAF6779A39RW2_CFXG4			0	1062.51	18.592	18.592	2.6378e-16	24	161.62	161.62	8.45688	8.27247	7.99592	GGSGSQINSTR	Q3TU59;B9EIF6;Q3TCE3;P23949
Ssr3	Translocon-associated protein subunit gamma	-0.727703	NaN	GlyGly (K)	PAF6779A6RW2_CFXB1_150427154828			1	2150.02	75.826	75.826	0.024951	1	22.646	32.55	6.47054	6.47054	NaN	GGSKQQSEEDLLLQDFSR	Q4FK79;Q9DCF9
Cald1		0.0903881	NaN	GlyGly (K)	PAF6779A17RW2_CFXA2			1	1487.72	32.475	32.475	0.077483	1	25.448	16.494	6.72106	6.72106	NaN	GGSLGENQIKDEK	E9QA16;Q8VCQ8;Q3UGC3;E9Q0M9;E9Q9F3;Q3TUS1
Pdha1	Pyruvate dehydrogenase E1 component subunit alpha, somatic form, mitochondrial	-0.0113525	0.0126402	Unmodified	PAF6779A46RW2_CFXF5			0	980.421	36.91	36.91	0.000573	7	134.26	36.212	7.39966	7.02967	7.15812	GGSMHMYAK	P35486;Q3UFJ3
Pfkl	6-phosphofructokinase, liver type	-0.569783	NaN	Oxidation (M)	PAF6779A14RW2_CFXF1			0	765.369	19.752	19.752	0.10688	1	47.603	15.461	7.10332	7.10332	NaN	GGSMLGTK	P12382;Q8CD98
Pfkl	6-phosphofructokinase, liver type	-0.538935	NaN	Unmodified	PAF6779A39RW2_CFXG4			0	749.374	27.525	27.525	0.015488	5	78.516	40.789	7.95704	7.95704	NaN	GGSMLGTK	P12382;Q8CD98
Pfkl	6-phosphofructokinase, liver type	-0.839879	0.275007	Unmodified	PAF6779A45RW2_CFXE5			0	905.475	31.95	31.95	4.8361e-07	89	149.72	126.29	8.98247	8.56415	8.77369	GGSMLGTKR	P12382;Q8CD98
Pfkl	6-phosphofructokinase, liver type	-0.809085	0.0519985	Oxidation (M)	PAF6779A21RW2_CFXE2			0	921.47	24.087	24.087	0.00070762	27	116.3	116.3	8.12659	8.09346	6.99269	GGSMLGTKR	P12382;Q8CD98
Dapk1	Death-associated protein kinase 1	0.0574968	-0.463967	Unmodified	PAF6779A14RW2_CFXF1			0	1180.56	52.686	52.686	3.4936e-06	10	98.353	80.489	7.37656	7.17595	6.94471	GGSNAIYWASR	Q80YE7;Q3UKP8
Ncoa5	Nuclear receptor coactivator 5	0.0301183	-0.214324	Unmodified	PAF6779A8RW2_CFXB1			0	1888.01	74.785	74.785	2.4478e-05	3	68.257	68.257	7.01127	6.80383	6.59075	GGSPFAIVITQQHQIHR	Q91W39;Q8BX12;B7ZC24
Pxdn	Peroxidasin homolog	0.737663	-0.167102	Unmodified	PAF6779A7RW2_CFXA1			0	1073.56	26.988	26.988	6.4819e-13	45	159.83	119.24	8.77436	8.51926	8.42197	GGSQLSVDRR	B2RX13;Q3UQ28;Q80U60
Utrn		-0.0100636	NaN	Unmodified	PAF6779A13RW2_CFXE1			0	1121.5	41.996	41.996	0.031245	2	50.108	40.103	6.82175	6.82175	NaN	GGSQMDMLQR	E9Q6R7;O08614
Utrn		NaN	-0.0621133	2 Oxidation (M)	PAF6779A38RW2_CFXF4			0	1153.49	21.352	21.352	0.00044494	1	89.247	69.976	6.8827	NaN	6.8827	GGSQMDMLQR	E9Q6R7;O08614
Usp14	Ubiquitin carboxyl-terminal hydrolase 14;Ubiquitin carboxyl-terminal hydrolase	-0.0508847	0.17031	GlyGly (K)	PAF6779A6RW2_CFXB1_150427154828			1	1790.86	57.395	57.395	0.00011247	7	67.234	67.234	7.5023	7.29177	7.08682	GGTLKDDDWGNIKMK	Q9JMA1;E9PYI8;Q80UN0
Hist1h1b	Histone H1.5	0.776355	-1.5347	Unmodified	PAF6779A2RW2_CFXB1			0	968.602	46.828	46.828	0.00038169	14	89.047	68.048	8.25319	7.88239	8.01225	GGVSLPALKK	P43276;Q5T003;Q1WWK3
Ahnak		0.332389	0.101919	GlyGly (K)	PAF6779A5RW2_CFXA1_150427113100			1	1859.92	42.482	42.482	1.1259e-07	11	62.203	46.319	7.9301	7.49595	7.73082	GGVTGSPEASISGSKGDLK	E9Q616;Q8VDN3;E9Q1H8;Q6UIL4;Q8CGE7
Ahnak		NaN	-0.361454	GlyGly (K)	PAF6779A44RW2_CFXD5			1	2162.08	39.604	39.604	2.3262e-21	1	80.156	80.156	6.61965	NaN	6.61965	GGVTGSPEASISGSKGDLKSSK	E9Q616;Q8VDN3;E9Q1H8;Q6UIL4;Q8CGE7
Aldoa;Aldoart1;Aldoart2	Fructose-bisphosphate aldolase;Fructose-bisphosphate aldolase A	NaN	0.0791561	Unmodified	PAF6779A17RW2_CFXA2			0	970.581	39.669	39.669	0.0099997	2	74.849	54.858	6.8158	NaN	6.8158	GGVVGIKVDK	A6ZI44;P05064;Q5FWB7;Q6NY00;D3YWI1;A6ZI46;Q9CPQ9;A6ZI47;D3YV98;D3Z510
Aldoa;Aldoart1;Aldoart2	Fructose-bisphosphate aldolase;Fructose-bisphosphate aldolase A	0.404592	0.185232	GlyGly (K)	PAF6779A18RW2_CFXB2			1	1084.62	44.357	44.357	0.0036178	11	63.283	31.911	7.53552	7.4991	6.441	GGVVGIKVDK	A6ZI44;P05064;Q5FWB7;Q6NY00;D3YWI1;A6ZI46;Q9CPQ9;A6ZI47;D3YV98;D3Z510
		NaN	NaN	GlyGly (K)	PAF6779A42RW2_CFXB5			1	2074.93	38.385	38.385	0.00064716	1	41.912	41.912	6.33885	NaN	6.33885	GGYGGASGSQGGSYSADLKSR	TGME49_318160
Aars	Alanine--tRNA ligase, cytoplasmic	0.0717396	0.00100953	Unmodified	PAF6779A7RW2_CFXA1			0	1603.87	82.715	82.715	3.0612e-28	13	138.02	138.02	7.81594	7.70256	7.17722	GGYVLHIGTIYGNLK	Q3TZ32;Q3UD67;Q6XMP4;Q8BGQ7;Q6PDM7;Q8R346
Gm8730;Rplp0	60S acidic ribosomal protein P0	NaN	-0.368384	Unmodified	PAF6779A44RW2_CFXD5			0	1220.61	34.523	34.523	0.0055317	1	66.267	52.148	6.38564	NaN	6.38564	GHLENNPALEK	E9Q070;P14869;Q5FWB6;Q5M8R8;D3YVM5;O89073
Gm10126;Rps29	40S ribosomal protein S29	-0.00963388	-0.140905	Unmodified	PAF6779A6RW2_CFXB1_150427154828			0	1407.68	56.397	56.397	1.5686e-07	17	110.39	98.468	7.7446	7.63101	7.1066	GHQQLYWSHPR	D3YYL7;P62274
Rps6;Rps6-ps2;Rps6-ps1	40S ribosomal protein S6	0.0287195	-0.104341	Unmodified	PAF6779A6RW2_CFXB1_150427154828			0	1031.47	30.308	30.308	0.028137	6	104.21	83.339	8.27694	8.15066	7.6789	GHSCYRPR	P62754;Q3TL53;Q5BLK1;Q8BT09;D3YX41;D3Z6N6
Rpl26;Rpl26-ps2	60S ribosomal protein L26	0.17028	NaN	Unmodified	PAF6779A6RW2_CFXB1_150427154828			0	1114.59	35.402	35.402	0.053375	1	44.309	44.309	7.07635	7.07635	NaN	GHYKGQQIGK	P61255;Q4FZH2;B1ARA5;B1ARA3;Q3U7N1;D3Z3Q9
Copa	Coatomer subunit alpha;Xenin;Proxenin	-0.131063	0.0684644	Unmodified	PAF6779A6RW2_CFXB1_150427154828			0	1656.76	59.98	59.98	5.6954e-09	4	91.858	87.678	7.09058	6.90075	6.63971	GHYNNVSCAVFHPR	Q8BTF0;Q8CIE6;F8WHL2;Q63ZW9;F6ZWD0;F6XJN3
Tubb2b;Tubb2a;Tubb5;Tubb4b;Tubb2c;Tubb3;Tubb6	Tubulin beta-2A chain;Tubulin beta-2B chain;Tubulin beta-4B chain;Tubulin beta-5 chain;Tubulin beta-3 chain	-0.16337	NaN	Unmodified	PAF6779A7RW2_CFXA1			0	1957.97	100.63	100.63	0.00016847	1	55.864	55.363	6.89718	6.89718	NaN	GHYTEGAELVDSVLDVVR	B2RSN3;Q7TMM9;Q9CWF2;G3UZR1;P68372;Q9CVR0;P99024;Q9ERD7;Q3U9U3
Flrt2		NaN	NaN	Unmodified	PAF6779A17RW2_CFXA2			0	1259.65	59.584	59.584	0.003912	1	62.924	30.318	NaN	NaN	NaN	GIAEGTFSHLTK	Q8BLU0;Q6A073;Q3UVS6;E9PUU7
		NaN	-0.228486	GlyGly (K)	PAF6779A42RW2_CFXB5			1	1449.75	38.174	38.174	0.019079	1	39.148	15.922	6.79685	NaN	6.79685	GIAKLAEYQSEK	TGME49_294550
Ncl	Nucleolin	0.323949	NaN	Unmodified	PAF6779A13RW2_CFXE1			0	939.507	63.31	63.31	0.060481	1	73.248	54.466	6.94891	6.94891	NaN	GIAYIEFK	P09405;Q3TGR3;Q3TL52;Q3TT41;Q8CD23;Q8CE30;Q9CT46
Stk25	Serine/threonine-protein kinase 25	-0.0476779	0.447421	GlyGly (K)	PAF6779A6RW2_CFXB1_150427154828			1	1536.83	47.303	47.303	0.00023455	3	66.498	47.669	7.07958	6.82617	6.72508	GIDNHTKEVVAIK	Q3U6Y0;Q7TPV1;Q9Z2W1;D3Z359
Wars	Tryptophan--tRNA ligase, cytoplasmic;T1-TrpRS;T2-TrpRS	-0.315914	NaN	Unmodified	PAF6779A21RW2_CFXE2			0	862.445	64.577	64.577	0.018805	2	118.01	87.826	6.95487	6.95487	NaN	GIFFSHR	P32921;Q4FJZ4;Q3U6U7;Q3UDG2;TGME49_288360
Lpxn	Leupaxin	NaN	NaN	GlyGly (K)	PAF6779A45RW2_CFXE5			1	1190.6	42.143	42.143	0.04062	1	56.563	23.957	6.07441	NaN	6.07441	GIFKEQNNK	Q8R355;Q99N69
Slc25a3	Phosphate carrier protein, mitochondrial	-0.412836	0.469782	Unmodified	PAF6779A7RW2_CFXA1			0	1751.92	90.259	90.259	4.948e-05	4	72.417	72.417	6.948	6.64202	6.65187	GIFNGFSITLKEDGVR	G5E902;Q3THU8;Q8VEM8;Q3U995;Q3UB63
Pkm2	Pyruvate kinase isozymes M1/M2	-0.375067	NaN	Unmodified	PAF6779A6RW2_CFXB1_150427154828			0	932.515	75.633	75.633	0.050107	1	78.496	56.99	6.88363	6.88363	NaN	GIFPVLCK	P52480
Gm12250		-0.22132	NaN	GlyGly (K)	PAF6779A6RW2_CFXB1_150427154828			1	2302.03	39.525	39.525	1.2795e-13	1	67.43	59.476	6.88414	6.88414	NaN	GIGHEESESAESGAVETTKDR	Q0GUM3
Iigp1	Interferon-inducible GTPase 1	-0.0130691	0.111699	Oxidation (M),GlyGly (K)	PAF6779A1RW2_CFXA1			1	2305.09	56.289	56.289	1.2014e-08	4	49.089	41.756	7.28758	7.14863	6.72505	GIGNEEEGAAKTGVVEVTMER	Q9QZ85
Iigp1	Interferon-inducible GTPase 1	-0.0574155	0.267716	GlyGly (K)	PAF6779A1RW2_CFXA1			1	2289.09	62.441	62.441	1.0121e-19	21	91.64	77.202	8.26799	8.02317	7.90238	GIGNEEEGAAKTGVVEVTMER	Q9QZ85
Epha4	Ephrin type-A receptor 4	0.934207	NaN	GlyGly (K)	PAF6779A6RW2_CFXB1_150427154828			1	2013.94	79.347	79.347	0.0031338	1	34.498	23.636	6.28174	6.28174	NaN	GIGSGMKYLSDMSYVHR	Q03137;Q99KA8
Actbl2	Beta-actin-like protein 2	-0.123931	-0.154121	Unmodified	PAF6779A43RW2_CFXC5			0	1376.68	60.536	60.536	0.013383	4	51.286	38.789	7.1121	6.88539	6.72136	GIHETTFNSIMK	Q8BFZ3
Serpinb9b		-0.900645	NaN	Unmodified	PAF6779A22RW2_CFXF2			0	898.502	52.272	52.272	0.09641	1	58.917	40.932	6.54153	6.54153	NaN	GIHQGFLK	Q3TJ69;Q6P217;Q9DAV6
Ccdc50	Coiled-coil domain-containing protein 50	0.0594649	-0.111898	GlyGly (K)	PAF6779A44RW2_CFXD5			1	1241.67	41.396	41.396	1.0589e-07	26	106.49	65.903	8.07751	7.59312	7.905	GIKEAVSTPAR	A6H6M8;Q810U5;Q3TNK7;F6UK66;A6X926
Aldoa;Aldoart2	Fructose-bisphosphate aldolase;Fructose-bisphosphate aldolase A	-0.0701146	-0.00207896	Unmodified	PAF6779A37RW2_CFXE4			0	1331.69	50.319	50.319	1.5281e-16	9	107.14	107.14	7.26905	7.05212	6.86361	GILAADESTGSIAK	A6ZI44;P05064;Q5FWB7;Q6NY00;D3YWI1;A6ZI47;D3YV98;D3Z510
Aldoa;Aldoart2	Fructose-bisphosphate aldolase;Fructose-bisphosphate aldolase A	0.593115	0.955908	GlyGly (K)	PAF6779A16RW2_CFXH1			1	1601.84	48.637	48.637	1.2699e-101	57	228.07	228.07	8.47391	8.32449	7.93793	GILAADESTGSIAKR	A6ZI44;P05064;Q5FWB7;Q6NY00;D3YWI1;A6ZI47;D3YV98;D3Z510
Pgd	6-phosphogluconate dehydrogenase, decarboxylating	-0.391328	0.528771	Unmodified	PAF6779A8RW2_CFXB1			0	1590.8	71.515	71.515	2.7732e-14	6	90.754	69.914	7.08178	7.0013	6.31012	GILFVGSGVSGGEEGAR	A2AH73;Q3UAG2;Q91V28;Q9DCD0;Q91YT9
Abca14		NaN	0.730314	Unmodified	PAF6779A45RW2_CFXE5			0	1011.55	26.567	26.567	0.049674	2	51.854	1.2476	6.74617	NaN	6.74617	GIPLQNQSR	E9Q8F8;Q8BIR8
Ufd1l	Ubiquitin fusion degradation protein 1 homolog	NaN	NaN	GlyGly (K)	PAF6779A43RW2_CFXC5			1	1378.72	58.582	58.582	0.0055089	4	68.069	50.268	6.67614	6.12258	6.53376	GIPNYEFKLGK	P70362;Q8C2D2;Q9CWQ7;Q9CZJ3;F6SYJ2
Sdpr	Serum deprivation-response protein	-0.991753	-0.387676	GlyGly (K)	PAF6779A17RW2_CFXA2			1	1329.73	52.576	52.576	3.4523e-07	4	96.103	45.819	7.22324	7.03149	6.77584	GIQNDLTKLSK	Q63918
Gsto1;Gsto2	Glutathione S-transferase omega-1;Glutathione S-transferase omega-2	-0.131194	NaN	Unmodified	PAF6779A6RW2_CFXB1_150427154828			0	1404.82	70.588	70.588	2.3201e-06	5	89.301	89.301	7.14311	7.14311	NaN	GIRHEVININLK	O09131;Q8BW12;Q8K2Q2;Q9D2S1;E9Q299;Q9D2J1;D3Z1Q9
Atp5a1	ATP synthase subunit alpha, mitochondrial;ATP synthase subunit alpha	0.0571965	-0.186804	Unmodified	PAF6779A7RW2_CFXA1			0	1437.84	69.626	69.626	4.9691e-05	8	78.814	74.109	7.49582	7.4452	6.53726	GIRPAINVGLSVSR	Q03265;D3Z6F5;TGME49_204400
Dnm2;Dnm1	Dynamin-2;Dynamin-1	NaN	-0.410678	Unmodified	PAF6779A38RW2_CFXF4			0	1064.63	63.875	63.875	0.024239	1	53.327	53.327	6.21439	NaN	6.21439	GISPVPINLR	G3X9G4;P39054;F8WIV5;Q3TBU6;Q3TCR7;Q3T9X3;G3UZZ3;Q9CUM4;P39053;E9QMG2
Epb4.1l3;Epb41l3	Band 4.1-like protein 3	0.0249715	0.451541	GlyGly (K)	PAF6779A1RW2_CFXA1			1	1843.01	54.181	54.181	2.6273e-05	10	69.594	57.571	7.51966	7.24294	7.19285	GISQTNLITTVTPEKK	F8WH44;Q9WV92;D0VYV6;A7YY80;E9QN88;D0VYV7;E9PV52;Q8BGK4
Tkt	Transketolase	0.393274	NaN	GlyGly (K)	PAF6779A6RW2_CFXB1_150427154828			1	2089.1	66.791	66.791	0.01371	2	21.233	18.771	6.90718	6.90718	NaN	GITGIEDKEAWHGKPLPK	P40142
Esyt1	Extended synaptotagmin-1	0.110433	-0.537299	Unmodified	PAF6779A8RW2_CFXB1			0	2153.18	94.066	94.066	6.6428e-40	3	104.03	77.88	6.88881	6.6281	6.54334	GITSRPEPPSAAILVVYLDR	Q3U7R1
Nono	Non-POU domain-containing octamer-binding protein	0.060939	-0.228419	GlyGly (K)	PAF6779A43RW2_CFXC5			1	1344.72	48.088	48.088	9.8497e-05	5	77.64	52.787	7.28119	6.49966	7.20268	GIVEFSGKPAAR	Q3TF40;F6XLC7;Q3UM20;Q3TFC2;Q3TMM5;Q3TTV7;Q4FK11;Q99K48
Nono	Non-POU domain-containing octamer-binding protein	NaN	NaN	Unmodified	PAF6779A18RW2_CFXB2			0	1230.67	48.442	48.442	0.042032	1	49.448	37.582	NaN	NaN	NaN	GIVEFSGKPAAR	Q3TF40;F6XLC7;Q3UM20;Q3TFC2;Q3TMM5;Q3TTV7;Q4FK11;Q99K48
Rps23	40S ribosomal protein S23	NaN	NaN	GlyGly (K)	PAF6779A17RW2_CFXA2			1	1354.78	57.978	57.978	0.0022403	1	63.727	23.682	6.24679	6.24679	NaN	GIVLEKVGVEAK	Q9CZI5;P62267;Q497E1;Q9CWI9;Q9CSN9
Eif4a1;Eif4a2;Eif4a3;Gm8994;Gm5576	Eukaryotic initiation factor 4A-I;Eukaryotic initiation factor 4A-II;Eukaryotic initiation factor 4A-III	0.094033	-0.126848	Unmodified	PAF6779A6RW2_CFXB1_150427154828			0	1826.93	65.068	65.068	1.5179e-05	7	78.285	78.285	7.39457	7.28436	6.74504	GIYAYGFEKPSAIQQR	P60843;Q3TFG3;Q3UXC2;Q5F2A7;Q4FZL1;Q3TGK7;Q3TLL6;Q78WR5;Q3TSJ4;P10630;Q52KC1;Q8BTU6;A2AFK7;D6RJ11;D6RJ60;D3YU49;E9PV04;Q91VC3
Eif4a1;Eif4a2;Eif4a3;Gm8994;Gm5576	Eukaryotic initiation factor 4A-I;Eukaryotic initiation factor 4A-II;Eukaryotic initiation factor 4A-III	0.240043	NaN	GlyGly (K)	PAF6779A1RW2_CFXA1			1	1940.97	64.163	64.163	0.0037403	1	44.925	35.671	6.57079	6.57079	NaN	GIYAYGFEKPSAIQQR	P60843;Q3TFG3;Q3UXC2;Q5F2A7;Q4FZL1;Q3TGK7;Q3TLL6;Q78WR5;Q3TSJ4;P10630;Q52KC1;Q8BTU6;A2AFK7;D6RJ11;D6RJ60;D3YU49;E9PV04;Q91VC3
Cct7	T-complex protein 1 subunit eta	0.15888	0.685626	GlyGly (K)	PAF6779A43RW2_CFXC5			1	1501.81	47.826	47.826	3.0225e-27	16	130.2	96.324	7.70726	7.38122	7.4299	GKATISNDGATILK	P80313;Q3TET0;Q3THH8;Q3TIJ7;Q3TJN2;Q8C5Q5;Q3UIJ0;Q3UDB1
Gm8730;Rplp0	60S acidic ribosomal protein P0	NaN	NaN	GlyGly (K)	PAF6779A19RW2_CFXC2			1	1015.58	46.843	46.843	0.041971	1	55.567	33.419	6.35155	6.35155	NaN	GKAVVLMGK	E9Q070;P14869;Q5FWB6;Q5M8R8;D3YVM5;TGME49_218410
Rad23b	UV excision repair protein RAD23 homolog B	-0.145482	0.0384361	GlyGly (K)	PAF6779A43RW2_CFXC5			1	1230.64	36.604	36.604	1.7617e-07	11	102.53	70.211	7.83058	7.43502	7.60713	GKDAFPVAGQK	P54728;Q3U041;Q6NVC3;Q3UQN3;Q3TJ52
Rad23b	UV excision repair protein RAD23 homolog B	-0.157044	-0.527866	GlyGly (K)	PAF6779A6RW2_CFXB1_150427154828			1	1876.02	69.996	69.996	3.3057e-07	3	77.562	70.981	6.8213	6.6798	6.26543	GKDAFPVAGQKLIYAGK	P54728;Q3U041;Q6NVC3;Q3UQN3;Q3TJ52
Psma6	Proteasome subunit alpha type-6	0.50625	-0.138092	GlyGly (K)	PAF6779A43RW2_CFXC5			1	1331.69	34.149	34.149	7.5003e-05	3	80.69	63.254	6.86342	6.4482	6.65272	GKDCAVIVTQK	Q9QUM9;E0CXB1
Psma7	Proteasome subunit alpha type;Proteasome subunit alpha type-7	NaN	0.0973411	GlyGly (K)	PAF6779A42RW2_CFXB5			1	1269.73	52.817	52.817	0.036578	1	35.645	22.689	6.31513	NaN	6.31513	GKDIVVLGVEK	Q3TN31;Q542H2;Q9Z2U0;Q3UIT9
Ncam1	Neural cell adhesion molecule 1	-0.0989585	0.198746	GlyGly (K)	PAF6779A1RW2_CFXA1			1	1006.44	20.85	20.85	0.021272	6	78.934	78.934	7.48627	7.36468	6.87402	GKDMEEGK	E9QB01;F6RLF6;P13595;F7C5V8
Ncam1	Neural cell adhesion molecule 1	0.252071	NaN	Oxidation (M),GlyGly (K)	PAF6779A21RW2_CFXE2			1	1526.7	32.538	32.538	0.0020929	1	47.774	47.774	6.98051	6.98051	NaN	GKDMEEGKAAFSK	E9QB01;F6RLF6;P13595;F7C5V8
Ncam1	Neural cell adhesion molecule 1	0.150561	0.0578315	GlyGly (K)	PAF6779A6RW2_CFXB1_150427154828			1	1510.71	39.759	39.759	0.0066659	4	38.44	38.44	7.27409	6.79655	7.09819	GKDMEEGKAAFSK	E9QB01;F6RLF6;P13595;F7C5V8
Rpl36a	60S ribosomal protein L36a	NaN	NaN	Unmodified	PAF6779A2RW2_CFXB1			0	1065.55	27.311	27.311	0.0010302	1	90.108	60.441	NaN	NaN	NaN	GKDSLYAQGK	P83882;Q5M9P1
Mxra8	Matrix-remodeling-associated protein 8	0.651926	0.693409	GlyGly (K)	PAF6779A6RW2_CFXB1_150427154828			1	1649.82	68.384	68.384	2.2299e-08	6	91.441	79.967	7.42928	7.2589	6.94052	GKDVNMVEFAVATR	Q9DBV4
Fbl	rRNA 2'-O-methyltransferase fibrillarin	NaN	-0.0764932	GlyGly (K)	PAF6779A42RW2_CFXB5			1	1073.57	30.385	30.385	0.0073759	2	73.885	45.158	6.54572	NaN	6.54572	GKEDALVTK	P35550;Q3UJS2
Rer1	Protein RER1	NaN	0.288772	GlyGly (K)	PAF6779A42RW2_CFXB5			1	1251.61	34.348	34.348	0.0037805	2	50.354	40.666	7.0381	NaN	7.0381	GKEDVGKTFAS	B1AUE6;Q9CQU3
Sec14l1		0.0200332	-0.434832	GlyGly (K)	PAF6779A6RW2_CFXB1_150427154828			1	1396.74	74.709	74.709	0.0004161	6	81.865	81.865	6.90421	6.66236	6.53464	GKEIIEYYLR	A2A9B9;Q9DBQ0;Q99J07;A8Y5H7;Q6A071;Q8BXE6
Rpl27-ps1;Rpl27	60S ribosomal protein L27	0.166227	-0.505206	Oxidation (M)	PAF6779A30RW2_CFXF3			0	907.495	27.606	27.606	0.064209	2	84.498	84.498	7.23603	7.08728	6.69843	GKFMKPGK	G3UWF4;P61358;Q5BLJ9
Rpl27-ps1;Rpl27	60S ribosomal protein L27	0.516698	-0.335754	Unmodified	PAF6779A1RW2_CFXA1			0	891.5	38.384	38.384	0.016091	5	93.429	93.429	7.5196	7.41597	6.84657	GKFMKPGK	G3UWF4;P61358;Q5BLJ9
Hk1	Hexokinase-1	-0.416732	0.301236	GlyGly (K)	PAF6779A6RW2_CFXB1_150427154828			1	2422.2	56.08	56.08	3.8843e-30	4	97.488	97.488	7.2809	7.10435	6.80469	GKFTTSDVAAIETDKEGVQNAK	P17710;Q3TJE3;Q3UPC4;Q6GQU1;G3UVV4;Q3TTB4;Q3UE51
Hp1bp3	Heterochromatin protein 1-binding protein 3	NaN	-0.885953	Unmodified	PAF6779A19RW2_CFXC2			0	1262.7	41.008	41.008	9.6528e-10	4	90.861	36.321	6.79232	NaN	6.79232	GKGASGSFVVVQK	Q3TEA8;A2AM65;Q3B7C1;A2AM63
Ahnak		0.808387	-0.406465	GlyGly (K)	PAF6779A43RW2_CFXC5			1	1631.81	35.429	35.429	2.1062e-06	5	70.783	70.783	7.54307	7.18461	7.29277	GKGGVTGSPEASISGSK	E9Q616;Q8VDN3;E9Q1H8;Q6UIL4;Q8CGE7
Ahnak		0.676572	-0.338725	GlyGly (K)	PAF6779A2RW2_CFXB1			1	2045.04	43.024	43.024	0.00056812	4	27.32	16.041	7.22378	6.73542	7.05323	GKGGVTGSPEASISGSKGDLK	E9Q616;Q8VDN3;E9Q1H8;Q6UIL4;Q8CGE7
Tapbp	Tapasin	0.117443	NaN	Unmodified	PAF6779A6RW2_CFXB1_150427154828			0	1530.9	80.266	80.266	0.0031355	2	44.44	28.684	6.59734	6.59734	NaN	GKGHLLLAATPGLAGR	Q3TCU5;Q91WI5;Q9D679;Q3TED6;Q3U9A3;Q9R233;Q5XW49;Q5XW48;E9QKX9;Q5XW51;Q5XW52;Q3U7C1;Q8C6N4;G3UWL0
Ssb	Lupus La protein homolog	0.474813	NaN	Unmodified	PAF6779A29RW2_CFXE3			0	1271.67	32.214	32.214	0.018458	2	36.284	36.284	7.60096	7.60096	NaN	GKGNRPGYAGAPK	P32067;Q3TG93;Q564E6;Q8BTU4;F8WHY1;Q9CYB9;F6SXM5;A2AV01
Sucla2	Succinyl-CoA ligase [ADP-forming] subunit beta, mitochondrial	NaN	0.016211	Unmodified	PAF6779A47RW2_CFXG5			0	994.545	38.06	38.06	0.00069789	2	85.958	85.958	6.87633	NaN	6.87633	GKGTFTSGLK	Q3U6C7;Q3UCC6;Q9Z2I9
S1pr3	Sphingosine 1-phosphate receptor 3	0.566442	0.595886	Oxidation (M),GlyGly (K)	PAF6779A17RW2_CFXA2			1	1869.9	35.04	35.04	3.6097e-14	7	98.507	98.507	7.77855	7.67814	7.09325	GKGTQASPMQPALDPSR	Q9Z0U9
S1pr3	Sphingosine 1-phosphate receptor 3	0.427149	0.64607	GlyGly (K)	PAF6779A42RW2_CFXB5			1	1853.91	45.94	45.94	3.877e-14	16	94.882	94.882	7.95559	7.61349	7.69208	GKGTQASPMQPALDPSR	Q9Z0U9
		NaN	NaN	GlyGly (K)	PAF6779A48RW2_CFXH5			1	1101.52	42.279	42.279	0.0048994	1	105.78	89.153	6.90399	NaN	6.90399	GKHGVSQEF	TGME49_261580
Cap1	Adenylyl cyclase-associated protein 1;Adenylyl cyclase-associated protein	0.201526	-0.37215	Unmodified	PAF6779A49RW2_CFXA6			0	1475.78	36.474	36.474	3.6756e-24	15	117.2	117.2	8.04301	7.43148	7.92116	GKINSITVDNCKK	P40124;Q3U0U5;Q3UVJ2;Q3TC53;Q3UNQ0
Ctnnd1	Catenin delta-1	0.233362	NaN	GlyGly (K)	PAF6779A6RW2_CFXB1_150427154828			1	1971.95	51.619	51.619	0.00054669	1	42.813	42.813	6.58079	6.58079	NaN	GKKPTEDPANDTVDFPK	P30999;G3X9V2;E9Q8Z8;E9Q8Z6;D3Z2H2;E9Q8Z9;E9Q8Z4;Q3TPD1;D3Z7H6;D3Z2H7;E9Q904;E9Q901;E9Q905;E9Q907;E9Q986;E9Q8Z5;E9Q903;E9Q906
Flna	Filamin-A	0.263438	NaN	Unmodified	PAF6779A17RW2_CFXA2			0	1261.7	60.433	60.433	4.313e-09	2	97.551	73.48	6.87271	6.87271	NaN	GKLDVQFSGLAK	Q8BTM8;B7FAU9;B9EKP5;B7FAV1;Q6KAM8;Q3U7N9
H2afy	Core histone macro-H2A.1;Histone H2A	0.938874	NaN	GlyGly (K)	PAF6779A42RW2_CFXB5			1	1447.84	64.142	64.142	2.181e-12	21	106.13	90.24	7.59004	7.48664	6.9161	GKLEAIITPPPAK	Q9QZQ8;Q8CA90
H2afy	Core histone macro-H2A.1;Histone H2A	NaN	-0.960441	GlyGly (K)	PAF6779A2RW2_CFXB1			1	1575.93	57.043	57.043	0.0010025	4	49.31	49.31	6.92841	NaN	6.92841	GKLEAIITPPPAKK	Q9QZQ8;Q8CA90
Tpt1	Translationally-controlled tumor protein	NaN	1.23909	GlyGly (K)	PAF6779A48RW2_CFXH5			1	1326.69	27.169	27.169	0.0026012	1	58.676	49.626	6.99709	NaN	6.99709	GKLEEQKPER	P63028;D3YU75
Gpi;Gm1840	Glucose-6-phosphate isomerase	NaN	-1.85899	GlyGly (K)	PAF6779A44RW2_CFXD5			1	1012.53	30.411	30.411	0.015203	2	91.853	58.115	7.06408	NaN	7.06408	GKLPEEAR	P06745;F6SAC3
Gpi;Gm1840	Glucose-6-phosphate isomerase	-2.29719	-2.27879	GlyGly (K)	PAF6779A50RW2_CFXB6			1	1140.63	31.105	31.105	0.0018703	10	82.749	82.749	8.23218	7.31235	8.17653	GKLPEEARK	P06745;F6SAC3
Impdh2	Inosine-5'-monophosphate dehydrogenase 2;Inosine-5'-monophosphate dehydrogenase	0.00907416	-0.0974092	GlyGly (K)	PAF6779A6RW2_CFXB1_150427154828			1	2077.15	93.726	93.726	4.5452e-30	13	123.97	9.382	7.38973	7.29108	6.69768	GKLPIVNENDELVAIIAR	P24547;Q3U9N8;Q3UAT9
Josd1	Josephin-1	0.389564	NaN	GlyGly (K)	PAF6779A6RW2_CFXB1_150427154828			1	2606.29	89.333	89.333	2.1519e-23	4	97.457	97.457	7.23409	7.23409	NaN	GKNCELLLVVPEEVEAHQSWR	Q9DBJ6
Psmb3	Proteasome subunit beta type;Proteasome subunit beta type-3	0.377932	NaN	GlyGly (K)	PAF6779A25RW2_CFXA3			1	1443.74	35.727	35.727	0.10477	1	15.031	9.1888	6.48223	6.48223	NaN	GKNCVAIAADRR	Q545G0;Q9R1P1
Psmb3	Proteasome subunit beta type;Proteasome subunit beta type-3	-0.172872	NaN	Unmodified	PAF6779A26RW2_CFXB3			0	1329.69	34.458	34.458	0.00062615	2	61.435	61.435	7.13367	7.13367	NaN	GKNCVAIAADRR	Q545G0;Q9R1P1
Pkm2	Pyruvate kinase isozymes M1/M2	-0.0710762	-0.477482	GlyGly (K)	PAF6779A28RW2_CFXD3			1	1113.69	40.84	40.84	0.00039439	5	123.63	74.831	7.2675	7.21958	6.28628	GKNIKIISK	P52480
Calr	Calreticulin	0.236826	-0.365555	Unmodified	PAF6779A1RW2_CFXA1			0	884.544	36.179	36.179	5.1341e-22	22	182.68	91.053	8.3537	8.02637	8.07748	GKNVLINK	B2MWM9;P14211;Q3UWP8
Copa	Coatomer subunit alpha;Xenin;Proxenin	0.0309288	NaN	GlyGly (K)	PAF6779A6RW2_CFXB1_150427154828			1	2267.07	62.605	62.605	1.7342e-05	1	45.257	43.459	6.74441	6.74441	NaN	GKPVEKCPLSGACYSPEFK	Q8BTF0;Q8CIE6;F8WHL2;Q63ZW9;F6ZWD0;Q8R393;E9PZ47;Q8BTF3;Q99JW9
H2afy2	Core histone macro-H2A.2;Histone H2A	NaN	-1.04734	GlyGly (K)	PAF6779A47RW2_CFXG5			1	1651.89	39.503	39.503	0.0094024	1	42.568	22.472	6.6735	NaN	6.6735	GKSETILSPPPEKR	Q8CCK0;E9PZH7;E9Q4Z0;Q9CTR1;Q8BP16
Fads2	Fatty acid desaturase 2	NaN	0.305445	GlyGly (K)	PAF6779A44RW2_CFXD5			1	1380.66	42.572	42.572	0.011746	1	46.592	46.592	6.55698	NaN	6.55698	GKSSQITEDFR	Q9Z0R9;F2WWK5;F2WWK6
H13;Hm13	Minor histocompatibility antigen H13	-0.56774	NaN	Oxidation (M),GlyGly (K)	PAF6779A17RW2_CFXA2			1	1624.74	27.893	27.893	0.0030706	3	51.546	44.818	7.44618	7.44618	NaN	GKSSSDMPETITSR	E9QMS4;Q9D8V0;A3KGR9;Q6PGJ8
H13;Hm13	Minor histocompatibility antigen H13	-0.349026	0.235605	GlyGly (K)	PAF6779A42RW2_CFXB5			1	1608.74	36.037	36.037	1.4507e-05	7	79.614	71.703	7.77258	7.1994	7.63757	GKSSSDMPETITSR	E9QMS4;Q9D8V0;A3KGR9;Q6PGJ8
Nedd4	E3 ubiquitin-protein ligase;E3 ubiquitin-protein ligase NEDD4	-0.282855	0.928276	GlyGly (K)	PAF6779A6RW2_CFXB1_150427154828			1	2080.98	61.511	61.511	1.28e-10	57	89.846	89.846	8.49287	8.2545	8.1186	GKTDSNDLGPLPPGWEER	B2RSC8;P46935
Ipo5	Importin-5	0.0261463	NaN	GlyGly (K)	PAF6779A6RW2_CFXB1_150427154828			1	1771.99	88.507	88.507	0.00073511	2	53.828	44.732	6.76609	6.76609	NaN	GKTIECISLIGLAVGK	Q8BKC5;Q3TT04;E9PVZ5;Q7TN23
Canx	Calnexin	0.0164244	NaN	Unmodified	PAF6779A6RW2_CFXB1_150427154828			0	2424.25	88.384	88.384	0.017186	1	18.538	13.536	6.48323	6.48323	NaN	GKWKPPMIDNPNYQGIWKPR	P35564;Q3TXE5;Q5SUC3
Sart1	U4/U6.U5 tri-snRNP-associated protein 1	0.429168	-0.34161	Unmodified	PAF6779A8RW2_CFXB1			0	1270.71	79.866	79.866	1.8032e-27	16	170.99	170.99	7.40401	7.33282	6.58353	GLAAALLLCQNK	Q9Z315
Ap3b1	AP-3 complex subunit beta-1	-0.242084	0.171207	Unmodified	PAF6779A6RW2_CFXB1_150427154828			0	1190.57	57.948	57.948	9.6296e-20	148	178.83	178.83	8.6968	8.47087	8.30494	GLAAHYCFPR	Q9Z1T1;Q3TQ07
Gart	Trifunctional purine biosynthetic protein adenosine-3;Phosphoribosylamine--glycine ligase;Phosphoribosylformylglycinamidine cyclo-ligase;Phosphoribosylglycinamide formyltransferase	NaN	0.0731348	Unmodified	PAF6779A8RW2_CFXB1			0	1407.79	79.848	79.848	0.02729	1	51.875	51.875	5.88285	NaN	5.88285	GLAALKFEGAIYR	Q64737;Q3TH49
Gart	Trifunctional purine biosynthetic protein adenosine-3;Phosphoribosylamine--glycine ligase;Phosphoribosylformylglycinamidine cyclo-ligase;Phosphoribosylglycinamide formyltransferase	0.0112681	-0.308913	Unmodified	PAF6779A8RW2_CFXB1			0	1535.88	75.45	75.45	0.0017977	2	51.875	38.474	6.40746	6.12264	6.08959	GLAALKFEGAIYRK	Q64737;Q3TH49
Atp5sl	ATP synthase subunit s-like protein	-0.129217	0.237441	Unmodified	PAF6779A7RW2_CFXA1			0	1430.76	69.285	69.285	7.0307e-06	9	84.658	84.658	7.05888	6.7637	6.75193	GLACLHHLQNLR	Q9D7K5;Q8CA44;Q9DCX4
Kdsr	3-ketodihydrosphingosine reductase	-0.123269	0.410558	Unmodified	PAF6779A8RW2_CFXB1			0	3821.87	99.087	99.087	3.5525e-82	14	117.6	117.6	8.22474	7.81162	8.01275	GLAEALQMEVKPYNVYVTVAYPPDTDTPGLAEENK	Q6GV12;Q8CII3;Q3TDR0
Kdsr	3-ketodihydrosphingosine reductase	0.263369	0.255561	Unmodified	PAF6779A7RW2_CFXA1			0	4647.34	94.689	94.689	4.4713e-102	4	96.563	91.69	7.3527	6.8538	7.18713	GLAEALQMEVKPYNVYVTVAYPPDTDTPGLAEENKTKPLETR	Q6GV12;Q8CII3;Q3TDR0
		3.8429	-4.78226	Unmodified	PAF6779A37RW2_CFXE4			0	957.55	47.695	47.695	0.00017042	21	107.79	34.86	8.43335	7.93301	8.26841	GLAEASLVAK	TGME49_300260
		NaN	-3.90099	Unmodified	PAF6779A37RW2_CFXE4			0	1072.55	41.574	41.574	7.5955e-05	6	116.52	78.214	7.46342	6.83397	7.34723	GLAEATDLQR	TGME49_264970
Palm	Paralemmin-1	-0.0716254	-0.0103523	Unmodified	PAF6779A7RW2_CFXA1			0	859.44	38.598	38.598	0.0006204	40	136.16	0	9.1173	8.84604	8.78433	GLAEDVTR	Q8CB16;Q9Z0P4;Q6ZQE7;Q3TRX4;Q542N8;Q91WF5
		NaN	-2.51358	Unmodified	PAF6779A42RW2_CFXB5			0	1834.92	56.393	56.393	0.00028737	3	50.653	35.968	6.87668	NaN	6.87668	GLAEKELQAQGSASGFSR	TGME49_254610
		0.897705	-2.63048	Unmodified	PAF6779A13RW2_CFXE1			0	999.571	71.954	71.954	4.3674e-06	12	112.36	47.105	7.33349	6.96034	7.0943	GLAELVGSVR	TGME49_320070
ORF61	Membralin	0.650431	-0.150753	Unmodified	PAF6779A42RW2_CFXB5			0	1475.74	51.071	51.071	5.8203e-07	5	84.718	60.426	7.33361	6.80379	7.18167	GLAENEENKGFLR	Q8CIV2;F6RN19;Q498A7
Fn1	Fibronectin;Anastellin	2.0654	NaN	Unmodified	PAF6779A11RW2_CFXC1			0	1378.7	72.973	72.973	0.0013282	1	62.14	62.14	6.21299	6.21299	NaN	GLAFTDVDVDSIK	G5E8B8;G5E8M2;Q3UGY5;Q3UHL6;Q3UH17;P11276;Q3UHR1;Q3UZF9;Q8R3F3;Q9Z1Z8
Heatr7a		NaN	NaN	GlyGly (K)	PAF6779A12RW2_CFXD1			1	1260.58	62.767	62.767	0.0055678	17	50.284	0.47048	8.22092	7.93181	7.90761	GLANMASGSPDK	E0CZ22;G3XA21
Heatr7a		-0.377624	NaN	Oxidation (M)	PAF6779A17RW2_CFXA2			0	1417.7	34.965	34.965	0.033188	1	32.734	20.868	6.70084	6.70084	NaN	GLANMASGSPDKVR	E0CZ22;G3XA21
Tnfaip2	Tumor necrosis factor alpha-induced protein 2	0.331826	NaN	Oxidation (M)	PAF6779A13RW2_CFXE1			0	1229.61	74.908	74.908	4.5999e-05	8	87.363	69.095	7.11321	7.11321	NaN	GLANMFSVFTK	D3Z4L9;Q3U4L9;Q61333;B2RQW1;G3UXC6;G3UWJ7;G3XA62
Tnfaip2	Tumor necrosis factor alpha-induced protein 2	0.238238	-0.128913	Unmodified	PAF6779A8RW2_CFXB1			0	1213.62	95.245	95.245	1.4002e-08	25	137.17	113.32	7.73284	7.55175	7.26557	GLANMFSVFTK	D3Z4L9;Q3U4L9;Q61333;B2RQW1;G3UXC6;G3UWJ7;G3XA62
Myo1f		-0.00719549	-1.01406	Unmodified	PAF6779A47RW2_CFXG5			0	853.488	29.401	29.401	1.3311e-05	42	94.262	48.544	8.63754	8.2462	8.41123	GLAQGRPR	Q811E7;Q8CG29;Q6KAL9;Q9CRE1
Ap5b1	AP-5 complex subunit beta-1	-0.101919	0.195348	Unmodified	PAF6779A7RW2_CFXA1			0	819.46	53.947	53.947	0.0027352	8	121.87	44.124	8.10486	7.91684	7.65064	GLAQLYR	Q3TAP4
Ap2a2;Ap2a1	AP-2 complex subunit alpha-2;AP-2 complex subunit alpha-1	0.197947	-0.631578	Unmodified	PAF6779A7RW2_CFXA1			0	1089.62	86.777	86.777	0.0021073	3	73.067	28.757	6.39417	6.10877	6.07693	GLAVFISDIR	Q69ZW4;P17427;Q3U7X9;Q6PEE6;E9PWD0;P17426
Psmd1	26S proteasome non-ATPase regulatory subunit 1	-0.00532815	NaN	Unmodified	PAF6779A7RW2_CFXA1			0	1318.74	100.43	100.43	4.9492e-07	1	86.313	86.313	6.37517	6.37517	NaN	GLAVGIALVMYGR	Q3TXS7;Q05CG9;Q8BU34;Q5HZG6;Q8CGI9;Q8CGG2
Atp5c1	ATP synthase gamma chain;ATP synthase subunit gamma, mitochondrial	-0.528071	1.71752	Unmodified	PAF6779A44RW2_CFXD5			0	1198.61	46.598	46.598	6.9679e-29	7	158.3	118.72	7.71738	7.4503	7.3795	GLCGAIHSSVAK	Q3UD06;Q91VR2;Q9D9D7;A2AKU9;Q8C2Q8;A2AKV3;A2AKV2;A2AKV1;Q9ERA8;A2AKV0
Lpl	Lipoprotein lipase	0.867068	-1.42043	Unmodified	PAF6779A39RW2_CFXG4			0	864.395	35.97	35.97	0.0038563	3	141.98	0	7.78956	7.56145	7.40087	GLCLSCR	P11152;Q3U5U0;Q3U6S8;Q3U715;Q3U784;Q3U841;Q3UB54;Q3UB98;Q3UBE9;Q3UC44;Q3UC81;Q3UCD4;Q3UCH4;Q3UCZ2;Q4FJQ8;Q8C562;Q3UAX2
Tnc	Tenascin	-0.101919	0.913186	GlyGly (K)	PAF6779A1RW2_CFXA1			1	1896.86	52.598	52.598	0.0043631	2	38.028	38.028	6.96424	6.55877	6.74734	GLCVQGKCICEQGFK	Q80YX1;E9QKW5;E9QM59;E9QM60;Q148T4;Q148T5;Q80YX0
Ifit1	Interferon-induced protein with tetratricopeptide repeats 1	-1.22287	-0.546098	GlyGly (K)	PAF6779A45RW2_CFXE5			1	1606.82	60.635	60.635	5.293e-07	17	90.653	90.653	7.71115	6.84936	7.64692	GLCYKQQISQLR	Q3U5K8;Q3U7A2;Q3UNG3;Q64282;Q8BN43;Q3U726
Usp9x;Usp9y	Probable ubiquitin carboxyl-terminal hydrolase FAF-X;Ubiquitin carboxyl-terminal hydrolase	NaN	0.329985	GlyGly (K)	PAF6779A42RW2_CFXB5			1	1375.65	37.126	37.126	0.0019453	1	63.624	54.436	6.49736	NaN	6.49736	GLDVKSEACQR	P70398;A2AD18;F8VPU6;Q91XW2;Q4FE56;E9PWA9;Q8C7T5
Aars	Alanine--tRNA ligase, cytoplasmic	NaN	NaN	GlyGly (K)	PAF6779A37RW2_CFXE4			1	1145.52	58.125	58.125	0.0242	5	45.161	24.857	8.53777	8.34567	8.091	GLEATDDSPK	Q3TZ32;Q3UD67;Q6XMP4;Q8BGQ7;Q6PDM7
Flnb	Filamin-B	-0.505586	0.0724488	GlyGly (K)	PAF6779A42RW2_CFXB5			1	1156.65	50.661	50.661	1.5781e-11	7	160.88	19.097	7.47696	7.18724	7.16432	GLEELVKQK	Q80X90
Usp16	Ubiquitin carboxyl-terminal hydrolase;Ubiquitin carboxyl-terminal hydrolase 16	NaN	-0.249839	GlyGly (K)	PAF6779A44RW2_CFXD5			1	1099.6	31.172	31.172	0.02065	1	48.283	41.624	6.47496	NaN	6.47496	GLEQGNLKK	G5E860;Q99LG0;D3YVU1;D6RHQ6;D3Z6E6
Ahnak		NaN	-0.417521	GlyGly (K)	PAF6779A42RW2_CFXB5			1	1154.63	39.419	39.419	0.00031532	2	86.624	67.353	6.52403	NaN	6.52403	GLEVDVKGPK	E9Q616;F7BRM2;Q6UL10;Q61484
Akr1a4;Akr1a1	Alcohol dehydrogenase [NADP(+)]	-0.468948	NaN	Unmodified	PAF6779A11RW2_CFXC1			0	1550.76	63.664	63.664	0.0042152	2	46.964	39.594	6.40482	6.40482	NaN	GLEVTAYSPLGSSDR	Q3UJW9;Q540D7;Q9JII6;Q80XJ7
Hsp90b1	Endoplasmin	NaN	-0.516904	Unmodified	PAF6779A37RW2_CFXE4			0	1014.47	56.595	56.595	0.026027	1	64.297	64.297	6.23495	NaN	6.23495	GLFDEYGSK	P08113;Q3UAD6;Q3UBU0;Q91V38;Q8CCY5;Q3TUD6;F7C312
Hk2	Hexokinase-2	0.00981482	0.370834	Unmodified	PAF6779A43RW2_CFXC5			0	1222.67	35.907	35.907	6.7383e-07	5	84.289	84.289	6.91069	6.58785	6.63043	GLGATTHPTAAVK	O08528;E9Q5B5;E9Q9M6
Ncam1	Neural cell adhesion molecule 1	0.232498	NaN	Unmodified	PAF6779A12RW2_CFXD1			0	1221.62	62.148	62.148	0.00019807	1	75.695	50.31	6.39813	6.39813	NaN	GLGEISAATEFK	E9QB01;F6RLF6;P13595;F7C5V8;E9Q589;F7C5W6;F7CRA9;Q61945;F8VQH8
Mars2	Methionine--tRNA ligase, mitochondrial	-0.223299	0.279768	Unmodified	PAF6779A8RW2_CFXB1			0	1163.63	86.364	86.364	1.9828e-05	59	136.57	108.36	8.39293	8.22492	7.89915	GLGELYFLPR	A2RT28;Q499X9
Nif3l1	NIF3-like protein 1	-0.132511	NaN	Unmodified	PAF6779A26RW2_CFXB3			0	1551.79	43.147	43.147	0.0039375	1	51.211	51.211	6.60117	6.60117	NaN	GLGTCTTRPIHPSR	Q3V2R8;Q9EQ80;Q8C608;D3Z0G0
Top2b	DNA topoisomerase 2-beta	0.752121	-0.301675	GlyGly (K)	PAF6779A20RW2_CFXD2			1	1175.61	27.418	27.418	3.431e-07	8	100.55	71.467	7.23995	6.9915	6.87907	GLGTSTAKEAK	Q64511
Ephx1	Epoxide hydrolase 1	-0.151859	0.134747	Unmodified	PAF6779A6RW2_CFXB1_150427154828			0	1273.66	79.886	79.886	1.5699e-07	22	110.38	85.527	7.99237	7.87664	7.36143	GLHLNMSFISR	Q8K2W5;Q9D379;F6YTS6
Dhrs1	Dehydrogenase/reductase SDR family member 1	1.28733	NaN	Unmodified	PAF6779A7RW2_CFXA1			0	2468.32	100.56	100.56	2.1908e-34	1	79.568	67.612	7.04163	7.04163	NaN	GLIVIVSSPGGLQHMFNVPYGVGK	Q3TVU9;Q99L04
Clic4	Chloride intracellular channel protein 4	-0.325502	NaN	GlyGly (K)	PAF6779A19RW2_CFXC2			1	1013.62	60.158	60.158	0.014024	3	94.806	19.563	6.96691	6.96691	NaN	GLLKTLQK	Q543N5;Q9QYB1;B2KGW0;B2KGW3
Spata5;Katnal2	Spermatogenesis-associated protein 5;Katanin p60 ATPase-containing subunit A-like 2	-0.0612924	0.140255	Unmodified	PAF6779A37RW2_CFXE4			0	1171.66	65.83	65.83	1.9114e-09	16	96.103	0	7.68961	7.22134	7.50903	GLLLYGPPGTGK	B7ZNK9;Q3UMC0;Q9D3R6;D3Z4J2;D6RGM7;D3Z0U5
Oat	Ornithine aminotransferase, mitochondrial	-0.0144981	NaN	Unmodified	PAF6779A13RW2_CFXE1			0	967.618	82.436	82.436	0.0061046	4	69.423	27.975	6.75697	6.75697	NaN	GLLNAIVIR	P29758;Q3TG75;Q3UKT3;Q3UJK5
Fis1	Mitochondrial fission 1 protein	-0.16543	NaN	GlyGly (K)	PAF6779A16RW2_CFXH1			1	2081.05	52.212	52.212	3.4081e-05	1	66.335	59.899	6.81685	6.81685	NaN	GLLQTEPQNNQAKELER	Q9CQ92;G3X9U9;D3YZ32
Col1a2	Collagen alpha-2(I) chain	NaN	NaN	Unmodified	PAF6779A12RW2_CFXD1			0	1222.63	37.691	37.691	0.027668	1	40.025	27.147	NaN	NaN	NaN	GLPGSPGNVGPSGK	Q01149;Q3TU64;Q3TX57;E9Q6U9;Q3TUE2;Q3TP88
Bgn	Biglycan	0.270278	0.550113	Unmodified	PAF6779A7RW2_CFXA1			0	1580.9	88.95	88.95	1.8637e-12	14	90.731	70.304	7.64814	7.5307	7.02276	GLQHLYALVLVNNK	P28653;Q3TAF9;Q3TNY9;Q3UXK8;Q7TMW3
Cnn2	Calponin-2	-0.0546401	NaN	Unmodified	PAF6779A12RW2_CFXD1			0	1071.59	47.556	47.556	0.0067278	1	58.676	49.488	6.60979	6.60979	NaN	GLQSGVDIGVK	Q08093;Q543F3;Q922F8
Igtp		1.40549	1.51324	GlyGly (K)	PAF6779A1RW2_CFXA1			1	2436.24	82.024	82.024	9.8768e-15	3	74.364	74.364	7.25597	7.13111	6.6537	GLQTYQKLFGVDDGSLQQVAR	Q9DCE9
Igtp		NaN	NaN	GlyGly (K)	PAF6779A2RW2_CFXB1			1	2422.22	75.332	75.332	1.0291e-31	4	95.094	82.057	7.03338	NaN	7.03338	GLQTYQKVFGVDDGSLQQVAR	Q811M6;Q8C2M8
		NaN	NaN	Unmodified	PAF6779A37RW2_CFXE4			0	1106.47	24.955	24.955	0.0063283	1	69.01	49.739	6.43505	NaN	6.43505	GLSEADACER	TGME49_230420
		NaN	NaN	Unmodified	PAF6779A37RW2_CFXE4			0	1201.59	63.462	63.462	0.005928	3	65.395	33.798	6.57113	NaN	6.57113	GLSELLDDQGR	TGME49_313665
Ccdc66	Coiled-coil domain-containing protein 66	3.17579	NaN	GlyGly (K)	PAF6779A6RW2_CFXB1_150427154828			1	1710.97	61.419	61.419	0.0018285	1	55.196	17.602	7.09524	7.09524	NaN	GLSELRQGLLQKQK	Q6NS45
Chd1	Chromodomain-helicase-DNA-binding protein 1	NaN	0.0519985	Unmodified	PAF6779A48RW2_CFXH5			0	1453.73	36.031	36.031	3.3835e-06	3	88.101	88.101	7.42017	NaN	7.42017	GLSEREQLEHTR	P40201
		2.94708	NaN	Unmodified	PAF6779A20RW2_CFXD2			0	953.529	25.35	25.35	0.0038848	3	118.18	49.443	6.8397	6.8397	NaN	GLSERPPAK	TGME49_294550
Akap3	A-kinase anchor protein 3	0.0744867	-0.0218923	Unmodified	PAF6779A8RW2_CFXB1			0	1467.7	58.062	58.062	0.004822	9	49.423	0	8.61383	8.09691	8.45635	GLSGQPPEGCEIPK	O88987
Ppme1	Protein phosphatase methylesterase 1	-0.165172	0.11836	Unmodified	PAF6779A8RW2_CFXB1			0	1444.77	85.49	85.49	9.2101e-07	16	81.494	81.494	7.49971	7.42812	6.68153	GLSNLFLSCPIPK	Q8BVQ5
Rps13	40S ribosomal protein S13	0.240316	NaN	Unmodified	PAF6779A13RW2_CFXE1			0	1090.58	46.565	46.565	0.00020874	4	105.4	51.64	6.95503	6.95503	NaN	GLSQSALPYR	P62301;Q5BLJ7;Q921R2
Rps13	40S ribosomal protein S13	0.0669562	-0.147618	Unmodified	PAF6779A44RW2_CFXD5			0	1246.68	45.546	45.546	1.1559e-11	36	147.37	81.867	8.34145	8.03298	8.04774	GLSQSALPYRR	P62301;Q5BLJ7;Q921R2
Gpnmb	Transmembrane glycoprotein NMB	-0.109561	1.25169	Unmodified	PAF6779A44RW2_CFXD5			0	1023.61	60.83	60.83	0.0054296	6	66.595	41.742	6.87755	6.69266	6.4175	GLSVLLSHAK	Q3TAV1;Q3TBB0;Q3TWC7;Q3TXG7;Q99P91
Racgap1	Rac GTPase-activating protein 1	0.253257	-0.449927	Unmodified	PAF6779A2RW2_CFXB1			0	978.513	47.626	47.626	2.2928e-11	45	163.99	138.43	8.75741	8.4807	8.43062	GLTEAGLYR	Q9WVM1
9830001H06Rik;Soga		0.401235	-0.160992	Unmodified	PAF6779A7RW2_CFXA1			0	1261.67	59.329	59.329	5.9207e-65	53	217.47	217.47	8.61869	8.35493	8.27688	GLTELQQQFAK	A2ACV6;E1U8D0;Q69ZW6
Fn1	Fibronectin;Anastellin	1.13182	-0.00510176	Unmodified	PAF6779A7RW2_CFXA1			0	2328.22	83.889	83.889	4.6577e-52	2	113.53	93.711	6.68001	6.56399	6.05003	GLTPGVIYEGQLISIQQYGHR	G5E8B8;G5E8M2;Q3UGY5;Q3UHL6;G3X9J7;B9EHT6;Q3UH17;P11276;B7ZNJ1;Q3UHR1;Q3TBB4;Q3TCL7
Rps13	40S ribosomal protein S13	0.263664	NaN	Unmodified	PAF6779A12RW2_CFXD1			0	1252.75	75.581	75.581	4.9157e-05	6	80.979	56.688	7.13357	7.13357	NaN	GLTPSQIGVILR	P62301;Q5BLJ7;Q921R2
Edf1	Endothelial differentiation-related factor 1	NaN	NaN	GlyGly (K)	PAF6779A43RW2_CFXC5			1	1187.65	31.953	31.953	0.012835	1	60.434	26.473	6.39387	NaN	6.39387	GLTQKDLATK	A2AJA5;Q9JMG1
Gm4294;Gm10020;Rpl15-ps2;Rpl15;Gm8420	Ribosomal protein L15;60S ribosomal protein L15	NaN	-0.275367	Unmodified	PAF6779A46RW2_CFXF5			0	788.45	22.463	22.463	0.040127	1	71.342	10.984	6.99765	NaN	6.99765	GLTSAGRK	E9PWH9;E9QAZ2;F8WI79;Q5M8Q0;Q9CZM2;Q3U7D2;E9Q1X1
Ldhb	L-lactate dehydrogenase B chain	0.157802	0.245131	Unmodified	PAF6779A38RW2_CFXF4			0	958.545	42.274	42.274	0.015924	2	78.516	44.778	6.90188	6.57993	6.62081	GLTSVINQK	P16125;Q5M8R7
Gm20390;Nme2;Dscaml1;Nme1	Nucleoside diphosphate kinase;Nucleoside diphosphate kinase B;Nucleoside diphosphate kinase A	NaN	0.267596	Unmodified	PAF6779A43RW2_CFXC5			0	983.613	63.968	63.968	0.0034533	6	101.64	62.622	6.86546	NaN	6.86546	GLVGEIIKR	E9PZF0;Q01768;Q5NC82;Q8R4B4;B0LAA8;Q5NC79;P15532;Q5NC81;Q5NC80
Lap3	Cytosol aminopeptidase	0.0292641	NaN	Unmodified	PAF6779A13RW2_CFXE1			0	932.57	68.2	68.2	0.068403	1	48.794	22.685	6.29872	6.29872	NaN	GLVLGIYAK	Q9CPY7
Slc3a2	4F2 cell-surface antigen heavy chain	NaN	0.00647761	Unmodified	PAF6779A43RW2_CFXC5			0	932.581	54.862	54.862	0.034977	1	59.8	59.8	6.82677	NaN	6.82677	GLVLGPIHK	G3UWA6;P10852;Q3TN39;Q8BTJ9;Q60849;Q3U144
Gm9755;Tufm	Elongation factor Tu;Elongation factor Tu, mitochondrial	0.139903	NaN	Unmodified	PAF6779A6RW2_CFXB1_150427154828			0	1617.9	62.2	62.2	0.0074876	2	40.941	40.941	6.75712	6.75712	NaN	GLVMVKPGSIQPHQK	D3YVN7;Q8BFR5
Adrm1;Gm9774	Proteasomal ubiquitin receptor ADRM1	0.354225	NaN	Unmodified	PAF6779A7RW2_CFXA1			0	2222.08	92.47	92.47	0.00094388	1	42.338	42.338	6.00604	6.00604	NaN	GLVYIQQTDDSLIHFCWK	Q9JKV1;D3YUD8;Q8VCI8
Egfr	Epidermal growth factor receptor	NaN	-0.14272	GlyGly (K)	PAF6779A43RW2_CFXC5			1	1368.74	60.787	60.787	0.0084218	3	49.5	49.5	6.78584	NaN	6.78584	GLWIPEGEKVK	Q01279;Q5SVE8;Q9EP98
Dpysl2	Dihydropyrimidinase-related protein 2	-0.0363276	NaN	GlyGly (K)	PAF6779A14RW2_CFXF1			1	2576.28	63.334	63.334	0.019383	2	17.749	17.749	6.6153	6.6153	NaN	GLYDGPVCEVSVTPKTVTPASSAK	O08553
Spg20	Spartin	-0.06226	-0.0494271	GlyGly (K)	PAF6779A6RW2_CFXB1_150427154828			1	1461.79	53.114	53.114	1.2499e-19	17	129.71	98.817	7.94269	7.56983	7.70328	GLYIAKQATGGAAK	Q3TVW1;Q8R1X6;D3Z3F8
Slc25a5	ADP/ATP translocase 2	-0.0993626	-0.0209258	Unmodified	PAF6779A8RW2_CFXB1			0	1926.04	97.581	97.581	3.6236e-09	11	84.842	72.924	7.3656	7.08343	7.04485	GLYQGFNVSVQGIIIYR	P51881;Q545A2
Slc25a4	ADP/ATP translocase 1	NaN	0.0531114	Unmodified	PAF6779A5RW2_CFXA1_150427113100			0	1899.03	100.54	100.54	0.0002451	1	58.09	58.09	6.0773	NaN	6.0773	GLYQGFSVSVQGIIIYR	P48962;Q8BVI9
D10Wsu52e	tRNA-splicing ligase RtcB homolog	-0.183709	0.00475299	Oxidation (M)	PAF6779A13RW2_CFXE1			0	1395.64	50.528	50.528	1.1654e-91	69	227.94	226.11	8.80071	8.39611	8.58324	GMAAAGNYAWVNR	Q3TJ01;Q99LF4
D10Wsu52e	tRNA-splicing ligase RtcB homolog	-0.0480967	0.0255958	Unmodified	PAF6779A1RW2_CFXA1			0	1379.64	58.566	58.566	3.6509e-107	65	242.88	228.19	9.01064	8.87296	8.44475	GMAAAGNYAWVNR	Q3TJ01;Q99LF4
Got2	Aspartate aminotransferase, mitochondrial	NaN	0.325617	Oxidation (M)	PAF6779A43RW2_CFXC5			0	1164.57	50.35	50.35	0.00030406	9	93.096	93.096	7.87779	NaN	7.87779	GMADRIISMR	P05202
Got2	Aspartate aminotransferase, mitochondrial	-0.419215	0.293724	Unmodified	PAF6779A5RW2_CFXA1_150427113100			0	1148.58	65.833	65.833	2.7054e-19	50	175.86	128.67	8.36175	7.56176	8.28679	GMADRIISMR	P05202
Kank1		0.0299268	0.103128	Unmodified	PAF6779A7RW2_CFXA1			0	1595.75	60.369	60.369	1.1726e-27	37	135.37	135.37	8.28502	8.12905	7.76462	GMAEGHHAVNIEGFK	E9Q238;Q6AXG6;E9Q944;F6ZTY5;Q80U69;Q8BUK3
Kank1		0.0875034	0.202512	Oxidation (M)	PAF6779A1RW2_CFXA1			0	1611.75	52.989	52.989	0.00010707	6	71.692	69.674	7.2154	6.80033	7.00462	GMAEGHHAVNIEGFK	E9Q238;Q6AXG6;E9Q944;F6ZTY5;Q80U69;Q8BUK3
Snx7	Sorting nexin-7	0.116317	NaN	Unmodified	PAF6779A13RW2_CFXE1			0	1312.5	35.816	35.816	0.0016639	2	70.942	69.951	6.68493	6.68493	NaN	GMAGCIEQCCK	F8WI30;Q5M8N3;Q9CY18;F6RSR4;F7D3B8;Q3TC10
Cct7	T-complex protein 1 subunit eta	-0.273934	0.376957	GlyGly (K)	PAF6779A42RW2_CFXB5			1	1216.62	54.364	54.364	0.00013918	15	99.522	99.522	7.50869	7.12863	7.2745	GMDKLIVDGR	P80313;Q3TET0;Q3THH8;Q3TIJ7;Q3TJN2;Q8C5Q5;Q3UIJ0;Q3UDB1
Pum2	Pumilio homolog 2	-0.158983	-0.0440177	Unmodified	PAF6779A7RW2_CFXA1			0	1072.6	51.309	51.309	6.1773e-05	20	118.4	118.4	7.71028	7.26701	7.51622	GMGELLPTKK	Q80U58;Q3UR91;Q3TQ29;E9PW51;E9Q4Q6;E9Q765
Ikzf1		0.0713606	-0.640546	Oxidation (M)	PAF6779A43RW2_CFXC5			0	2217.94	49.607	49.607	3.5973e-07	2	54.288	49.483	7.10459	6.8512	6.75005	GMGERPFQCNQCGASFTQK	Q5SWU0;Q3UQ33;Q8C9X3;Q5SWT7
Ikzf1		NaN	-1.46733	Unmodified	PAF6779A8RW2_CFXB1			0	2201.94	56.727	56.727	6.8666e-14	3	91.414	89.371	7.38607	NaN	7.38607	GMGERPFQCNQCGASFTQK	Q5SWU0;Q3UQ33;Q8C9X3;Q5SWT7
Slc25a5;Slc25a4	ADP/ATP translocase 2;ADP/ATP translocase 1	NaN	0.0371714	Unmodified	PAF6779A5RW2_CFXA1_150427113100			0	1610.84	100.9	100.9	0.0064219	2	44.807	34.197	7.05111	NaN	7.05111	GMGGAFVLVLYDEIK	P51881;Q545A2;P48962;Q8BVI9
Slc25a5;Slc25a4	ADP/ATP translocase 2;ADP/ATP translocase 1	0.164884	0.0143553	Unmodified	PAF6779A8RW2_CFXB1			0	1738.93	100.79	100.79	8.0378e-54	16	178.07	172.17	9.08611	8.9415	8.53823	GMGGAFVLVLYDEIKK	P51881;Q545A2;P48962;Q8BVI9
Slc25a5;Slc25a4	ADP/ATP translocase 2;ADP/ATP translocase 1	0.275944	-0.139252	Oxidation (M)	PAF6779A7RW2_CFXA1			0	1754.93	97.628	97.628	0.0025338	6	36.638	33.119	7.11978	7.00225	6.49468	GMGGAFVLVLYDEIKK	P51881;Q545A2;P48962;Q8BVI9
Oxct1	Succinyl-CoA:3-ketoacid-coenzyme A transferase 1, mitochondrial	NaN	-0.346408	Unmodified	PAF6779A8RW2_CFXB1			0	1238.56	58.68	58.68	0.00046862	2	69.602	50.331	5.95808	NaN	5.95808	GMGGAMDLVSSSK	Q3U9P7;Q3UK61;Q9D0K2;Q3UJQ9
Nub1	NEDD8 ultimate buster 1	NaN	-0.295872	Unmodified	PAF6779A39RW2_CFXG4			0	1012.46	24.645	24.645	0.023869	1	53.683	32.176	6.23772	NaN	6.23772	GMGYSTQAAK	P54729;Q3UYM1
Gvin1	Interferon-induced very large GTPase 1	2.01701	NaN	GlyGly (K)	PAF6779A6RW2_CFXB1_150427154828			1	1728.93	96.513	96.513	0.0029124	1	57.802	34.426	6.67114	6.67114	NaN	GMIENGPFLKLLQR	F8WJ19;Q80SU7
Ppp1cc	Serine/threonine-protein phosphatase PP1-gamma catalytic subunit;Serine/threonine-protein phosphatase	0.160895	NaN	GlyGly (K)	PAF6779A19RW2_CFXC2			1	989.533	29.772	29.772	0.037552	1	62.464	62.464	6.46937	6.46937	NaN	GMITKQAK	P63087;Q3U7K1;Q6ZWM8
Psmd13	26S proteasome non-ATPase regulatory subunit 13	0.0334809	NaN	GlyGly (K)	PAF6779A6RW2_CFXB1_150427154828			1	1863.9	79.092	79.092	0.0035933	1	40.025	33.296	6.70742	6.70742	NaN	GMKDRLELWCTDVK	B2RT97;Q9WVJ2;E9Q5I9
Dcbld2	Discoidin, CUB and LCCL domain-containing protein 2	NaN	NaN	GlyGly (K)	PAF6779A19RW2_CFXC2			1	1098.62	57.386	57.386	0.027667	1	57.598	28.125	NaN	NaN	NaN	GMKQLLPAK	Q91ZV3;Q9D9K5
Tpm1	Tropomyosin alpha-1 chain	NaN	0.61155	GlyGly (K)	PAF6779A45RW2_CFXE5			1	1032.54	39.052	39.052	0.043454	1	57.859	48.078	6.84433	NaN	6.84433	GMKVIESR	G5E8R1;E9Q455;G5E8R0;G5E8R2;E9Q456;E9Q453;F8WID5;B7ZNL3;E9Q448;Q564G1;E9Q454;P58771;Q545Y3;Q8BSH3;E9Q452;E9Q450;Q8BP43
Dync1h1	Cytoplasmic dynein 1 heavy chain 1	-0.304394	0.352758	Unmodified	PAF6779A8RW2_CFXB1			0	1852.94	100.21	100.21	6.2606e-05	6	71.08	66.37	7.28979	7.1372	6.76152	GMLHQDHITFAMLLAR	Q9JHU4;Q80U36
Esyt1	Extended synaptotagmin-1	NaN	NaN	Unmodified	PAF6779A19RW2_CFXC2			0	1009.55	57.457	57.457	0.022553	1	59.245	59.245	NaN	NaN	NaN	GMQLHGVLR	Q3U7R1
		3.51072	-2.25656	Unmodified	PAF6779A39RW2_CFXG4			0	1074.53	60.623	60.623	0.00028907	6	105.4	77.383	6.62984	6.30867	6.34805	GMSASALPWR	TGME49_270380
		NaN	-2.37744	Oxidation (M)	PAF6779A39RW2_CFXG4			0	1090.52	51.324	51.324	0.0044198	2	86.624	66.104	6.12525	NaN	6.12525	GMSASALPWR	TGME49_270380
Lap3	Cytosol aminopeptidase	-0.334454	NaN	Unmodified	PAF6779A22RW2_CFXF2			0	860.429	22.051	22.051	0.084142	1	60.59	60.59	7.14752	7.14752	NaN	GMSGRPTR	Q9CPY7
Cnn3	Calponin-3	0.00900156	NaN	Unmodified	PAF6779A13RW2_CFXE1			0	938.464	52.47	52.47	0.021447	2	69.954	57.728	6.7148	6.7148	NaN	GMSVYGLGR	Q9DAW9;Q99JN5
		NaN	-4.91563	GlyGly (K)	PAF6779A45RW2_CFXE5			1	932.511	28.834	28.834	0.016312	2	75.854	54.984	7.51503	NaN	7.51503	GMVTVGKK	TGME49_227620
Uap1l1	UDP-N-acetylhexosamine pyrophosphorylase-like protein 1	-0.132906	NaN	Unmodified	PAF6779A13RW2_CFXE1			0	1206.61	50.282	50.282	0.066602	1	38.021	30.453	6.75556	6.75556	NaN	GMYQVGLPSQK	F7AWB4;Q8BVK3;Q3TW96
Vcl	Vinculin	NaN	-0.608584	GlyGly (K)	PAF6779A43RW2_CFXC5			1	1141.62	37.688	37.688	0.048095	1	50.353	28.89	6.47219	NaN	6.47219	GNDIIAAAKR	Q64727
Hnrnpm	Heterogeneous nuclear ribonucleoprotein M	0.217055	-0.443281	Unmodified	PAF6779A1RW2_CFXA1			0	2033.95	70.029	70.029	2.4267e-30	9	101.49	95.913	7.48721	7.40037	6.7454	GNFGGSFAGSFGGAGGHAPGVAR	B8JK30;Q9D0E1;Q570Z0;Q3THB3;Q3TW40;B8JK32;Q3TL61;B8JK33;E9Q0P7;Q3TQ66
Cyb5r1	NADH-cytochrome b5 reductase 1	0.364236	-0.0529249	Unmodified	PAF6779A45RW2_CFXE5			0	1158.61	35.205	35.205	8.1043e-16	13	169.21	169.21	7.66797	7.43498	7.28623	GNFNIQPNKK	Q9DB73;G3UZG6
Cyb5r1	NADH-cytochrome b5 reductase 1	0.578155	0.204391	GlyGly (K)	PAF6779A45RW2_CFXE5			1	1272.66	34.269	34.269	0.00013347	2	92.838	92.838	7.07401	6.64779	6.87005	GNFNIQPNKK	Q9DB73;G3UZG6
Myl12b;Myl12a;2900073G15Rik	Myosin regulatory light chain 12B	-0.108892	-0.00631836	Unmodified	PAF6779A1RW2_CFXA1			0	1259.59	68.135	68.135	0.00060506	8	89.171	76.595	7.18571	7.052	6.60893	GNFNYIEFTR	Q3THE2;Q6ZWQ9;Q9D6E6;Q922W7
Rps4x;Rps4y2	40S ribosomal protein S4, X isoform	0.192233	-0.206745	Unmodified	PAF6779A2RW2_CFXB1			0	1166.66	66.494	66.494	0.00079194	6	83.862	66.349	7.4621	7.38171	6.68989	GNKPWISLPR	P62702;Q545X8;Q3UXQ6;Q545F8;Q3V1Z5
Slc25a5;Slc25a31;Slc25a4	ADP/ATP translocase 2;ADP/ATP translocase 4;ADP/ATP translocase 1	-0.0140695	0.0899048	Unmodified	PAF6779A14RW2_CFXF1			0	855.493	46.404	46.404	0.033138	9	101.64	48.473	7.96108	7.81941	7.40569	GNLANVIR	P51881;Q545A2;B2RTC8;Q3V132;P48962;Q8BVI9
Steap1	Metalloreductase STEAP1	-0.353436	0.0229004	Oxidation (M),GlyGly (K)	PAF6779A38RW2_CFXF4			1	2305.99	38.328	38.328	2.1982e-08	7	59.9	59.9	7.46289	7.22469	7.08838	GNLEDDSYSTKDSGETSMLK	Q3UNB9;Q924J9;Q924Z2;Q9CWR7
Steap1	Metalloreductase STEAP1	-0.28238	0.230203	GlyGly (K)	PAF6779A5RW2_CFXA1_150427113100			1	2289.99	46.799	46.799	1.6621e-14	24	89.049	86.703	8.08533	7.78668	7.78188	GNLEDDSYSTKDSGETSMLK	Q3UNB9;Q924J9;Q924Z2;Q9CWR7
Sptbn1;Spnb2;Spnb3	Spectrin beta chain, brain 1	0.0142664	-0.287184	Unmodified	PAF6779A8RW2_CFXB1			0	1460.82	97.626	97.626	3.8927e-23	12	154.47	154.47	7.3892	7.21532	6.90766	GNLEVLLFTIQSK	Q62261;Q5DTR4;Q3TZN6;Q3UGZ4;Q68FG2
Fn1	Fibronectin;Anastellin	1.53604	NaN	Unmodified	PAF6779A13RW2_CFXE1			0	1447.67	52.733	52.733	8.7003e-08	2	90.926	81.971	6.78456	6.78456	NaN	GNLLQCVCTGNGR	G5E8B8;G5E8M2;Q3UGY5;Q3UHL6;G3X9J7;B9EHT6;Q3UH17;P11276;Q3TCF1;B7ZNJ1;Q3TBB4;Q3TCL7;Q4KL80
P4ha1	Prolyl 4-hydroxylase subunit alpha-1	-0.111298	-0.16882	Unmodified	PAF6779A44RW2_CFXD5			0	948.514	31.557	31.557	0.018915	7	72.23	64.298	7.8869	7.71041	7.41057	GNLPGVQHK	Q3UF16;Q3TN84;Q60715
Uqcrc2	Cytochrome b-c1 complex subunit 2, mitochondrial	NaN	-0.784533	Unmodified	PAF6779A38RW2_CFXF4			0	1418.74	46.224	46.224	0.002336	1	58.831	58.831	6.24182	NaN	6.24182	GNNTTSLLSQSVAK	Q9DB77
Eno1;Eno2	Alpha-enolase;Enolase	-0.388906	0.237197	Unmodified	PAF6779A7RW2_CFXA1			0	1405.71	55.785	55.785	0.0055988	4	48.704	42.018	6.91985	6.82806	6.19981	GNPTVEVDLYTAK	P17182;Q5FW97;Q8CF78;B1ARR7;B0QZL1;D3Z2S4;D3YVD3;B1ARR6
Ssb	Lupus La protein homolog	0.197004	NaN	Unmodified	PAF6779A21RW2_CFXE2			0	1086.56	27.438	27.438	0.047226	2	41.283	41.283	6.55572	6.55572	NaN	GNRPGYAGAPK	P32067;Q3TG93;Q564E6;Q8BTU4;F8WHY1;Q9CYB9;F6SXM5;A2AV01
Rars	Arginine--tRNA ligase, cytoplasmic	-0.373286	0.452701	Unmodified	PAF6779A7RW2_CFXA1			0	1459.75	97.385	97.385	4.9684e-07	3	86.291	86.291	6.6142	6.44111	6.13101	GNTAAYLLYAFTR	Q9D0I9;Q3UAZ3
Gm8730;Rplp0	60S acidic ribosomal protein P0	0.155438	NaN	Unmodified	PAF6779A1RW2_CFXA1			0	967.513	57.591	57.591	0.014639	3	63.283	44.972	7.29416	7.29416	NaN	GNVGFVFTK	E9Q070;P14869;Q5FWB6;Q5M8R8;D3YVM5
Uba1	Ubiquitin-like modifier-activating enzyme 1	0.0411647	-0.267687	GlyGly (K)	PAF6779A8RW2_CFXB1			1	3546.79	94.437	94.437	1.1583e-19	8	65.581	65.581	7.53207	7.36784	7.03024	GNVQVVIPFLTESYSSSQDPPEKSIPICTLK	B9EHN0;Q02053
Sar1a	GTP-binding protein SAR1a	NaN	-0.909309	GlyGly (K)	PAF6779A44RW2_CFXD5			1	1327.72	46.269	46.269	0.017542	1	55.452	28.938	6.22639	NaN	6.22639	GNVTLKELNAR	Q3TXJ4;Q99JZ4;P36536
Carhsp1	Calcium-regulated heat stable protein 1	NaN	0.637842	Unmodified	PAF6779A43RW2_CFXC5			0	1291.74	46.162	46.162	0.0049045	1	51.841	40.895	6.63322	NaN	6.63322	GNVVPSPLPTRR	Q3U434;Q3UD53;Q5M9P7;Q9CR86
Serpinb6a;Serpinb6;Serpinb6b	Serpin B6	NaN	NaN	GlyGly (K)	PAF6779A1RW2_CFXA1			1	1263.6	44.025	44.025	0.019043	2	77.732	63.497	6.59082	6.59082	NaN	GNWEKQFNK	F8WIV2;Q3U3L3;Q4FJQ6;Q60854;E9Q096;E9Q0P9;E9Q108;O08804;Q3TAM4;F7B9A0
Hspa8	Heat shock cognate 71 kDa protein	-0.332966	0.117562	Unmodified	PAF6779A8RW2_CFXB1			0	2262.11	79.47	79.47	1.1127e-15	2	65.784	65.784	6.7905	6.53548	6.43799	GPAVGIDLGTTYSCVGVFQHGK	P63017;Q3TF16;Q3UBA6;Q3TEK2;Q3TRH3;Q3U9L2;Q504P4;Q3TZJ3;Q3TQ13;Q3TH56;Q3UDS0;Q3TB63;D3Z5E2;D3YW43
Pdlim5	PDZ and LIM domain protein 5	-0.327917	NaN	Unmodified	PAF6779A13RW2_CFXE1			0	900.543	76.879	76.879	0.0011499	2	81.548	51.975	6.63686	6.63686	NaN	GPFLVALGK	Q2Q7P0;Q8CI51;D9J302;D9J301;D9J300;D9J2Z9;Q8VDV4
Ahnak		-0.0357646	NaN	GlyGly (K)	PAF6779A6RW2_CFXB1_150427154828			1	2025.02	69.598	69.598	2.1522e-06	2	55.33	55.33	6.96534	6.96534	NaN	GPGLDFEGPDAKLSGPNLK	E9Q616;F7BRM2;A0PJF4;Q6UL10;Q8VDN3;Q8BKS2
Flnc	Filamin-C	0.365518	0.0576928	Unmodified	PAF6779A38RW2_CFXF4			0	1187.63	52.085	52.085	2.7544e-09	3	104.79	72.272	7.01136	6.74138	6.67689	GPGLSQAFVGQK	Q8VHX6;D3Z576;D3YW87;Q3UXJ8
Myof	Myoferlin	-0.645609	0.160146	GlyGly (K)	PAF6779A17RW2_CFXA2			1	1821.93	46.122	46.122	1.3453e-05	3	61.265	56.055	7.13075	6.86242	6.79439	GPGPKGPSGTVSEAQLAR	B9EK95;E9Q390;Q69ZN7;D3Z1Q0
Ccdc72	Coiled-coil domain-containing protein 72	NaN	-0.715912	Unmodified	PAF6779A44RW2_CFXD5			0	940.571	38.499	38.499	0.0001505	5	103.7	66.225	6.86067	NaN	6.86067	GPLATGGIKK	Q14A47;Q8K003
Eef2	Elongation factor 2	0.0380952	-0.0689826	Unmodified	PAF6779A13RW2_CFXE1			0	1038.52	76.45	76.45	0.0081802	12	89.247	75.894	7.33191	7.29765	6.21187	GPLMMYISK	P58252;Q3TK17;Q3TW58;Q3UBL9;Q3UDC8;Q3UMI7;Q3UZ14;Q8C153;Q3TJZ1;Q3TLB1;Q8BMA8;Q6P9L9;Q3TX47
Eef2	Elongation factor 2	NaN	NaN	Oxidation (M)	PAF6779A13RW2_CFXE1			0	1054.52	68.971	68.971	0.024631	1	56.258	33.518	NaN	NaN	NaN	GPLMMYISK	P58252;Q3TK17;Q3TW58;Q3UBL9;Q3UDC8;Q3UMI7;Q3UZ14;Q8C153;Q3TJZ1;Q3TLB1;Q8BMA8;Q6P9L9;Q3TX47
Eef2	Elongation factor 2	NaN	-0.129087	2 Oxidation (M)	PAF6779A38RW2_CFXF4			0	1070.51	59.773	59.773	0.0048627	8	74.464	52.472	6.97679	NaN	6.97679	GPLMMYISK	P58252;Q3TK17;Q3TW58;Q3UBL9;Q3UDC8;Q3UMI7;Q3UZ14;Q8C153;Q3TJZ1;Q3TLB1;Q8BMA8;Q6P9L9;Q3TX47
Rps16	40S ribosomal protein S16	NaN	-0.214977	Unmodified	PAF6779A13RW2_CFXE1			0	1186.65	69.143	69.143	1.1873e-07	5	98.943	73.506	6.5893	NaN	6.5893	GPLQSVQVFGR	Q5CZY9;Q641N3;A4FUS1;P14131
Zyx	Zyxin	-0.243669	-0.305057	Unmodified	PAF6779A12RW2_CFXD1			0	1162.63	39.171	39.171	0.00019618	8	75.695	59.806	7.10619	6.84954	6.75574	GPLSQAPTPAPK	Q3TCR9;Q62523;Q8CBM0;Q7TQE2;E9Q625;Q8CD55
Cyb5r3	NADH-cytochrome b5 reductase 3;NADH-cytochrome b5 reductase 3 membrane-bound form;NADH-cytochrome b5 reductase 3 soluble form	0.237541	0.104739	Unmodified	PAF6779A13RW2_CFXE1			0	1144.62	53.122	53.122	2.0171e-06	3	94.297	94.297	7.04068	6.81047	6.65496	GPNGLLVYQGK	F2Z456;E9Q841;Q9CY59;Q9DCN2;F2Z3V0
Cct6a	T-complex protein 1 subunit zeta	-0.0945064	NaN	Unmodified	PAF6779A28RW2_CFXD3			0	1235.7	44.677	44.677	0.001437	3	71.555	71.555	7.42441	7.42441	NaN	GPNKHTLTQIK	E9QPA6;P80317;Q3TI05;Q3TI62;Q3TIX8;Q3TW97;Q52KG9;Q8VEI1
Cyb5r1	NADH-cytochrome b5 reductase 1	NaN	NaN	Unmodified	PAF6779A38RW2_CFXF4			0	1048.56	56.035	56.035	0.038569	1	48.004	28.014	NaN	NaN	NaN	GPSGLLSYAGK	Q9DB73;G3UZG6
Ahnak		NaN	NaN	GlyGly (K)	PAF6779A43RW2_CFXC5			1	1154.63	40.31	40.31	0.002928	2	66.056	30.514	6.12028	6.12028	NaN	GPSLDIKSPK	E9Q616;A0JLR7
Ahnak		0.435944	NaN	Oxidation (M),GlyGly (K)	PAF6779A17RW2_CFXA2			1	1660.81	44.544	44.544	0.016359	2	27.208	19.297	7.00638	7.00638	NaN	GPSLKGDLGASSPSMK	E9Q616;A0PJF4;Q8VDN3;E9Q1H8;Q8BKS2;Q6UIL4;Q8CGE7
Ahnak		0.357178	-0.388469	GlyGly (K)	PAF6779A42RW2_CFXB5			1	1644.81	49.869	49.869	1.1125e-05	3	76.85	64.468	7.20121	6.82495	6.96428	GPSLKGDLGASSPSMK	E9Q616;A0PJF4;Q8VDN3;E9Q1H8;Q8BKS2;Q6UIL4;Q8CGE7
		NaN	NaN	GlyGly (K)	PAF6779A41RW2_CFXA5			1	1940.92	34.922	34.922	0.028192	1	32.926	21.452	6.27958	NaN	6.27958	GPSSAGGEPNAEVKGDVTR	TGME49_280560
Npm1;Gm5611	Nucleophosmin	NaN	0.0130691	GlyGly (K)	PAF6779A42RW2_CFXB5			1	1243.64	30.561	30.561	0.007987	1	63.408	30.885	6.30829	NaN	6.30829	GPSSVEDIKAK	Q5SQB7;Q5U438;Q61937;Q5SQB0;Q5SQB5;Q5BL09;Q9DAY9;E9Q5T3
		NaN	NaN	GlyGly (K)	PAF6779A45RW2_CFXE5			1	1086.55	22.449	22.449	0.022653	1	89.355	73.725	6.7207	NaN	6.7207	GPSTQPMKK	TGME49_300200
Ap2a2	AP-2 complex subunit alpha-2	NaN	NaN	GlyGly (K)	PAF6779A41RW2_CFXA5			1	1545.76	37.362	37.362	0.00036687	1	62.891	48.015	NaN	NaN	NaN	GPSTVTDLEETKR	Q69ZW4;P17427;Q3U7X9;Q6PEE6
		NaN	NaN	GlyGly (K)	PAF6779A40RW2_CFXH4			1	1995.99	32.965	32.965	0.023729	1	31.818	21.002	6.08153	NaN	6.08153	GPSVPSDPGTVAKQPSSSGK	TGME49_294220
Cnn3;Cnn2	Calponin-3;Calponin-2	0.0711635	NaN	Unmodified	PAF6779A13RW2_CFXE1			0	1106.56	45.817	45.817	0.00011851	5	83.045	42.318	7.10605	7.10605	NaN	GPSYGLSAEVK	Q9DAW9;Q08093;Q543F3;D3Z7R6
Cnn3	Calponin-3	NaN	NaN	GlyGly (K)	PAF6779A1RW2_CFXA1			1	1462.74	43.067	43.067	0.024147	1	43.991	35.686	6.03487	6.03487	NaN	GPSYGLSAEVKNK	Q9DAW9
Tagln2;Tagln3	Transgelin-2;Transgelin-3	-0.0497701	-0.209461	Unmodified	PAF6779A14RW2_CFXF1			0	835.419	32.203	32.203	0.039687	3	88.819	47.832	7.50333	7.27441	7.11578	GPSYGLSR	Q9WVA4;Q9R1Q8;Q8BT95
Tagln	Transgelin	0.266784	1.11942	Unmodified	PAF6779A39RW2_CFXG4			0	853.375	27.686	27.686	0.037606	3	80.239	64.095	7.35932	7.08343	7.03161	GPSYGMSR	P37804
Fam129b	Niban-like protein 1	0.0725435	-0.0687859	GlyGly (K)	PAF6779A43RW2_CFXC5			1	1174.57	30.198	30.198	0.0015672	5	114.84	80.88	7.14258	6.86433	6.81753	GPTKEELCK	Q8R1F1
Fam129b	Niban-like protein 1	0.574068	-0.101908	GlyGly (K)	PAF6779A6RW2_CFXB1_150427154828			1	1658.84	43.71	43.71	0.00016772	2	63.76	56.702	6.94987	6.6309	6.66608	GPTKEELCKSIQR	Q8R1F1
Col3a1	Collagen alpha-1(III) chain	NaN	NaN	Unmodified	PAF6779A44RW2_CFXD5			0	998.53	31.056	31.056	0.0096917	1	60.102	31.928	NaN	NaN	NaN	GPVGPHGPPGK	Q5DTG2;P08121;Q3TVI5;Q3UH72;Q7TT32;Q8BKY2;Q8BLW4;F6SIG2;Q8K173;Q8BJU6;Q3TW25
Fbn1	Fibrillin-1	0.198593	0.543793	GlyGly (K)	PAF6779A43RW2_CFXC5			1	1517.8	64.222	64.222	1.292e-18	42	117.7	99.895	8.50307	8.20847	8.19551	GQCVKPLFGAVTK	O88840;A2AQ53;Q61554;Q60784
Fbn1	Fibrillin-1	2.65845	-0.996801	Unmodified	PAF6779A18RW2_CFXB2			0	1403.76	61.209	61.209	0.0029983	5	64.65	47.177	7.20257	6.68577	7.04505	GQCVKPLFGAVTK	O88840;A2AQ53;Q61554;Q60784
Tek	Angiopoietin-1 receptor	NaN	NaN	GlyGly (K)	PAF6779A44RW2_CFXD5			1	1063.57	24.679	24.679	0.0094517	1	73.931	32.902	NaN	NaN	NaN	GQEVYVKK	B1AWS8;B1AWS9;Q02858;Q80YS4
Vcl	Vinculin	NaN	-0.221421	Oxidation (M)	PAF6779A38RW2_CFXF4			0	1088.53	20.58	20.58	8.4531e-05	2	83.397	58.474	6.8759	NaN	6.8759	GQGASPVAMQK	Q64727
Rpl32	60S ribosomal protein L32	NaN	-0.0984129	Unmodified	PAF6779A42RW2_CFXB5			0	1618.85	58.656	58.656	0.00067899	4	71.692	52.297	7.27026	NaN	7.27026	GQILMPNIGYGSNKK	P62911;Q5PR09
Rpl32	60S ribosomal protein L32	NaN	-0.379263	Oxidation (M)	PAF6779A42RW2_CFXB5			0	1634.84	49.692	49.692	0.0010556	2	55.841	55.841	6.87119	NaN	6.87119	GQILMPNIGYGSNKK	P62911;Q5PR09
Vbp1	Prefoldin subunit 3	-0.0207689	NaN	GlyGly (K)	PAF6779A6RW2_CFXB1_150427154828			1	1722.99	89.84	89.84	0.02111	1	32.734	32.734	6.66017	6.66017	NaN	GQIPEIKQTLEILK	A3KGB1;P61759;A3KMJ8;Q3TIR6
Msr1		0.0619175	0.188781	2 GlyGly (K)	PAF6779A43RW2_CFXC5			2	1648.78	56.439	56.439	0.0019375	16	56.482	56.482	8.00078	7.78527	7.5932	GQKGEKGSVGGSMSI	F6VKK0
Farp1		-0.216858	0.191436	GlyGly (K)	PAF6779A44RW2_CFXD5			1	1206.64	21.164	21.164	0.0011186	16	68.069	49.289	7.71931	7.25679	7.53574	GQKPPPTPSGK	F8VPU2;C4IXU2;E9Q805;Q3UY58
2610305J24Rik		NaN	0.554638	GlyGly (K)	PAF6779A45RW2_CFXE5			1	1085.62	31.664	31.664	0.021749	2	54.416	54.416	6.71557	6.35147	6.46959	GQNLSVKVK	Q811J2
Rala	Ras-related protein Ral-A	-0.696795	NaN	Unmodified	PAF6779A20RW2_CFXD2			0	966.525	30.139	30.139	0.027625	1	65.305	65.305	6.78656	6.78656	NaN	GQNSLALHK	A2CG14;P63321;Q9CXY0
Lpp	Lipoma-preferred partner homolog	0.28037	0.623118	GlyGly (K)	PAF6779A18RW2_CFXB2			1	1279.66	45.271	45.271	0.00070778	9	70.977	70.977	7.44028	7.10954	7.16705	GQPFYAVEKK	Q8BFW7
Ptbp1	Polypyrimidine tract-binding protein 1	0.0617067	-0.20224	Unmodified	PAF6779A17RW2_CFXA2			0	1430.73	56.071	56.071	3.6956e-12	16	119.39	119.39	7.85069	7.72303	7.25667	GQPIYIQFSNHK	Q3U5I2;Q5RJV5;Q6NZB8;Q8K144;Q922I7;Q3T984;Q3UBR5;Q8BGJ5;Q8CB58;Q80T07;E9Q4L8;Q3TQW3;P17225;E9QMW9;Q8C2R5;F7DCW4
Rpl24;Gm17430	60S ribosomal protein L24	NaN	NaN	GlyGly (K)	PAF6779A6RW2_CFXB1_150427154828			1	1159.58	20.875	20.875	0.029654	2	66.435	47.164	6.08874	6.08874	NaN	GQSEEIQKK	Q3UW40;E9QNJ0;Q8BP67;E9Q132;F6RSK3
Rpl24;Gm17430	60S ribosomal protein L24	NaN	-0.146419	GlyGly (K)	PAF6779A49RW2_CFXA6			1	1315.68	22.151	22.151	0.031057	1	33.961	24.273	6.91917	NaN	6.91917	GQSEEIQKKR	Q3UW40;E9QNJ0;Q8BP67;E9Q132;F6RSK3
Psmc1	26S protease regulatory subunit 4	0.25398	NaN	GlyGly (K)	PAF6779A7RW2_CFXA1			1	1323.59	28.781	28.781	0.015201	2	32.734	17.347	6.79864	6.79864	NaN	GQSQSGGHGPGGGK	P62192;Q542I9
Calr	Calreticulin	0.178127	-0.129718	Unmodified	PAF6779A8RW2_CFXB1			0	1218.7	66.37	66.37	1.4229e-08	27	137.01	137.01	7.4986	7.34224	6.97907	GQTLVVQFTVK	B2MWM9;P14211;Q3UWP8
Lmna	Prelamin-A/C;Lamin-A/C	NaN	NaN	GlyGly (K)	PAF6779A2RW2_CFXB1			1	1497.82	71.983	71.983	4.687e-08	2	83.729	62.098	6.19618	NaN	6.19618	GQVAKLEAALGEAK	B3RH23;P48678;Q3U733;B3RH24;Q3UCU3;Q3U7I5
Lmna	Prelamin-A/C;Lamin-A/C	0.343037	NaN	GlyGly (K)	PAF6779A6RW2_CFXB1_150427154828			1	1625.91	63.949	63.949	6.6293e-18	3	108.89	101.11	7.21165	7.12937	6.44878	GQVAKLEAALGEAKK	B3RH23;P48678;Q3U733;B3RH24;Q3UCU3;Q3U7I5
Synpo	Synaptopodin	0.606694	0.741057	GlyGly (K)	PAF6779A2RW2_CFXB1			1	1985	58.216	58.216	0.00022202	2	48.053	48.053	6.8067	6.66884	6.24125	GQVAPANKTGILEESMAR	E9Q3E2;Q8CC35;Q3U336;Q3TA13;Q3TY32;Q3URF1
D10Wsu52e	tRNA-splicing ligase RtcB homolog	-0.208392	NaN	Unmodified	PAF6779A6RW2_CFXB1_150427154828			0	1329.63	47.294	47.294	0.00035825	2	72.958	55.932	6.48801	6.48801	NaN	GQVCVMIHSGSR	Q3TJ01;Q99LF4
Ass1	Argininosuccinate synthase	-0.207643	0.819505	Unmodified	PAF6779A38RW2_CFXF4			0	904.513	49.586	49.586	0.042396	3	85.064	64.162	7.60197	7.41256	7.15033	GQVYILGR	P16460;Q3UEJ7;Q3UJ34
Mars	Methionine--tRNA ligase, cytoplasmic	0.108985	-0.077924	Unmodified	PAF6779A8RW2_CFXB1			0	2667.44	96.843	96.843	1.2047e-24	10	74.062	74.062	7.40192	7.2023	6.96831	GRAELLISTVGPEECVVPFLTRPK	E9QB02;Q68FL6
Tapt1	Transmembrane anterior posterior transformation protein 1	-0.0263043	0.215617	Unmodified	PAF6779A7RW2_CFXA1			0	1013.6	61.017	61.017	1.9365e-12	23	168.74	30.079	7.95102	7.72817	7.55459	GRAELSLLR	Q4VBD2
Rpl18	60S ribosomal protein L18	-0.0918014	-0.236317	Unmodified	PAF6779A47RW2_CFXG5			0	1111.65	50.766	50.766	1.7786e-05	4	90.614	70.407	7.25563	6.92453	6.98273	GRGTVLLSGPR	P35980;Q58EW0;Q642K1;Q0QEW9;G3UZK4
Dld	Dihydrolipoyl dehydrogenase;Dihydrolipoyl dehydrogenase, mitochondrial	-0.182438	0.0742315	Unmodified	PAF6779A49RW2_CFXA6			0	924.525	28.458	28.458	0.050848	3	75.738	42.476	7.37705	6.91965	7.19075	GRIPVNNR	Q3TIE8;O08749
Tagln	Transgelin	0.158864	-0.0139313	Unmodified	PAF6779A7RW2_CFXA1			0	1202.69	87.931	87.931	0.0016423	4	75.294	75.294	7.28461	7.14659	6.71956	GRLGFQVWLK	P37804
Ptms;Eif5a;Eif5a2	Eukaryotic translation initiation factor 5A-1;Eukaryotic translation initiation factor 5A-2	-0.562181	NaN	GlyGly (K)	PAF6779A6RW2_CFXB1_150427154828			1	1605.8	57.062	57.062	0.0064564	1	38.799	38.799	6.76938	6.76938	NaN	GRPCKIVEMSTSK	Q66JR8;P63242;Q8BGY2;Q8VHU9
Col3a1	Collagen alpha-1(III) chain	NaN	-2.12061	Unmodified	PAF6779A46RW2_CFXF5			0	1078.6	37.002	37.002	1.8739e-07	3	89.731	75.286	6.9182	NaN	6.9182	GRPGLPGAAGAR	Q5DTG2;P08121;Q3TVI5;Q3UH72;Q7TT32;Q8BKY2;Q8BLW4;F6SIG2;Q8K173;CON__P04258
Col1a1	Collagen alpha-1(I) chain	2.42353	-1.70887	Unmodified	PAF6779A21RW2_CFXE2			0	1092.58	27.938	27.938	1.6967e-07	3	90.653	63.128	7.09461	6.94818	6.55135	GRPGPPGTAGAR	P11087;F8WGB7
Sec31a	Protein transport protein Sec31A	0.8356	0.124196	Oxidation (M)	PAF6779A33RW2_CFXA4			0	1461.73	33.911	33.911	9.887e-17	11	107.46	107.46	7.98403	7.72343	7.63842	GRPGPVAGHSQMPR	Q3UPL0;E9Q9G9;Q05DS7
Sec31a	Protein transport protein Sec31A	-0.0719	0.191184	Unmodified	PAF6779A6RW2_CFXB1_150427154828			0	1445.73	41.896	41.896	8.3501e-11	12	93.649	73.99	7.91179	7.14681	7.82993	GRPGPVAGHSQMPR	Q3UPL0;E9Q9G9;Q05DS7
Idh2	Isocitrate dehydrogenase [NADP], mitochondrial	1.15911	NaN	Unmodified	PAF6779A6RW2_CFXB1_150427154828			0	1873.98	100.33	100.33	0.023503	1	40.52	28.137	6.17762	6.17762	NaN	GRPTSTNPIASIFAWTR	P54071
Gja1	Gap junction protein;Gap junction alpha-1 protein	0.0845938	NaN	GlyGly (K)	PAF6779A6RW2_CFXB1_150427154828			1	2528.17	51.163	51.163	0.0071393	1	32.956	31.627	6.84455	6.84455	NaN	GRSDPYHATTGPLSPSKDCGSPK	Q7TMQ1;E9Q0S1;P23242
Arpc1b	Actin-related protein 2/3 complex subunit 1B	0.221371	-0.28692	Unmodified	PAF6779A6RW2_CFXB1_150427154828			0	1438.88	81.511	81.511	0.00042605	6	65.179	65.179	6.94239	6.81623	6.34394	GRTWKPTLVILR	Q91Z25;Q3TCE7;Q9WV32;Q3U094;Q3TBA2
Rpl23	60S ribosomal protein L23	0.223155	-0.330102	Unmodified	PAF6779A13RW2_CFXE1			0	899.508	28.962	28.962	0.0011373	5	79.974	45.166	7.55958	7.19882	7.31103	GSAITGPVAK	A2A6F9;P62830
Parp12	Poly [ADP-ribose] polymerase 12	-0.458382	-0.383492	GlyGly (K)	PAF6779A42RW2_CFXB5			1	2011.99	41.819	41.819	4.9151e-19	13	97.384	97.384	7.96645	7.71066	7.61492	GSALSKVSPSPAGPQGSSER	Q3U0S1;Q8BZ20
Ggcx	Vitamin K-dependent gamma-carboxylase	-0.229711	0.344147	GlyGly (K)	PAF6779A41RW2_CFXA5			1	1483.8	36.216	36.216	1.4294e-05	14	79.633	67.006	7.77381	7.52429	7.4143	GSALVAPASDKVQK	B2RS80;Q3TME3;Q9QYC7
Ggcx	Vitamin K-dependent gamma-carboxylase	-0.193078	-0.0109482	GlyGly (K)	PAF6779A46RW2_CFXF5			1	1725.94	36.104	36.104	7.7839e-39	11	142.97	127.43	7.56542	7.15027	7.35468	GSALVAPASDKVQKNK	B2RS80;Q3TME3;Q9QYC7
Rab6a;Rab6b	Ras-related protein Rab-6A;Ras-related protein Rab-6B	0.487601	-0.0341012	Unmodified	PAF6779A7RW2_CFXA1			0	1244.68	80.462	80.462	4.4114e-06	4	87.363	87.363	6.84956	6.67535	6.36866	GSDVIIMLVGNK	P35279;P61294;Q0PD53;Q0PD54;Q3U4W5;D3YV69
Slc20a2	Sodium-dependent phosphate transporter 2	-0.366028	0.259182	GlyGly (K)	PAF6779A42RW2_CFXB5			1	1664.74	24.321	24.321	0.029458	2	34.179	34.156	7.1177	6.79225	6.83982	GSEEKPTQENNYR	Q80UP8
Rtn4		-0.235972	0.553852	Unmodified	PAF6779A7RW2_CFXA1			0	1449.76	97.628	97.628	0.0002376	6	69.602	69.602	6.89789	6.53291	6.65259	GSGSVVVDLLYWR	Q8K3G7;Q8BH78
Pkm2	Pyruvate kinase isozymes M1/M2	-0.340049	0.00173014	Unmodified	PAF6779A17RW2_CFXA2			0	1117.6	28.057	28.057	1.4799e-09	5	145.46	117.98	7.49879	7.31526	7.03619	GSGTAEVELKK	P52480
Pkm2	Pyruvate kinase isozymes M1/M2	-0.09815	0.287945	GlyGly (K)	PAF6779A18RW2_CFXB2			1	1231.64	29.242	29.242	3.4634e-08	26	112.13	86.187	8.17029	7.89854	7.83785	GSGTAEVELKK	P52480
Pcnx;Pcnxl3	Pecanex-like protein 1;Pecanex-like protein 3	-0.120219	0.742696	GlyGly (K)	PAF6779A45RW2_CFXE5			1	1298.71	45.958	45.958	3.8007e-05	16	85.377	59.941	7.8267	7.47322	7.57246	GSIQNAKQALR	Q9QYC1;E9QPL4;Q8VI59;E9QAW1;Q6PG01;Q3TD89;Q5DTP9;Q3UNP0
Armc10	Armadillo repeat-containing protein 10	0.0115443	0.00317045	Unmodified	PAF6779A7RW2_CFXA1			0	1760.84	99.355	99.355	0.00010952	3	73.91	73.91	6.58881	6.37468	6.17903	GSLFFLLYGEECAQK	Q9D0L7
Ptgis	Prostacyclin synthase	NaN	NaN	GlyGly (K)	PAF6779A46RW2_CFXF5			1	1644.75	27.972	27.972	0.039882	1	31.827	19.682	6.16376	NaN	6.16376	GSLSAGDKDHACSVK	Q8BXC0;A2A5T5;O35074;Q7TSX2
Canx	Calnexin	0.0809575	NaN	Unmodified	PAF6779A1RW2_CFXA1			0	1046.58	73.281	73.281	0.0021655	6	72.652	72.652	7.43642	7.43642	NaN	GSLSGWILSK	P35564;Q3TXE5;Q5SUC3
Ecscr	Endothelial cell-specific chemotaxis regulator	NaN	-0.450498	GlyGly (K)	PAF6779A39RW2_CFXG4			1	1048.52	50.431	50.432	0.036449	1	46.129	34.535	6.88765	NaN	6.88765	GSMSAEKIL	C3RSF3;G3UVV5;Q3TZW0
Lmod1	Leiomodin-1	NaN	-0.161056	Unmodified	PAF6779A48RW2_CFXH5			0	1598.88	25.548	25.548	1.0922e-05	2	73.022	60.877	6.86933	NaN	6.86933	GSPKPSPQPSPKPAPK	Q3V0B5;F8VPR1;Q8BVA4;E9Q3P1
Dpysl2	Dihydropyrimidinase-related protein 2	0.27357	-0.451445	Unmodified	PAF6779A37RW2_CFXE4			0	1083.63	54.18	54.18	0.0020345	6	67.385	67.385	7.16941	6.91172	6.82025	GSPLVVISQGK	O08553
Eprs	Bifunctional glutamate/proline--tRNA ligase;Glutamate--tRNA ligase;Proline--tRNA ligase	-0.00805652	0.0230425	Unmodified	PAF6779A39RW2_CFXG4			0	1298.55	36.956	36.956	0.0058529	2	60.49	51.977	6.99307	6.83816	6.47022	GSQFGQSCCLR	B9EIU1;Q8CGC7
Cald1		NaN	-0.101784	GlyGly (K)	PAF6779A44RW2_CFXD5			1	1131.59	32.572	32.572	0.024006	1	52.79	34.926	6.54217	NaN	6.54217	GSSLKIEER	E9QA16;Q8VCQ8;Q3UGC3;E9Q0M9;E9QA15;D3Z6I7;F6QLP8
	Uncharacterized protein C4orf34 homolog	0.202439	-0.0975481	GlyGly (K)	PAF6779A41RW2_CFXA5			1	2324.1	48.41	48.41	0.00031649	16	33.348	33.348	7.98412	7.91042	7.17745	GSSLPGKPSSPHSGQDPPAPPVD	Q91VT8
Rps5	40S ribosomal protein S5;40S ribosomal protein S5, N-terminally processed	0.252862	-0.410601	Unmodified	PAF6779A1RW2_CFXA1			0	1053.55	22.665	22.665	0.0061875	2	61.56	47.442	6.73361	6.43266	6.4325	GSSNSYAIKK	Q91V55;P97461
Epn2	Epsin-2	0.288505	-0.372599	GlyGly (K)	PAF6779A44RW2_CFXD5			1	3487.55	46.374	46.374	1.9977e-29	14	70.151	70.151	8.06318	7.66616	7.84073	GSSQPNLSTSYSEQEYGKAGGSPASYHGSTSPR	Q8CHU3;Q5NCM7;Q5NCM6
Adrm1;Gm9774	Proteasomal ubiquitin receptor ADRM1	-0.501414	0.157949	GlyGly (K)	PAF6779A44RW2_CFXD5			1	1399.71	57.922	57.922	0.00027641	11	77.64	66.888	7.49798	7.07511	7.29199	GSSTKYLVEFR	Q9JKV1;D3YUD8;Q8VCI8
Birc6	Baculoviral IAP repeat-containing protein 6	0.186393	-0.250148	GlyGly (K)	PAF6779A6RW2_CFXB1_150427154828			1	1435.77	58.934	58.934	2.0892e-14	91	145.31	136.02	8.61114	8.26759	8.34881	GSSYKLLVEQAK	O88738;H9KUX8
Pdia6	Protein disulfide-isomerase A6	0.114348	-0.0693005	Unmodified	PAF6779A12RW2_CFXD1			0	1600.82	58.739	58.739	3.6075e-09	10	84.874	77.835	7.40678	7.15079	7.05553	GSTAPVGGGSFPTITPR	Q3THH1;Q3TJL8;Q3TML0;Q922R8
Slc25a3	Phosphate carrier protein, mitochondrial	-0.158854	0.066537	Unmodified	PAF6779A6RW2_CFXB1_150427154828			0	1045.55	30.276	30.276	1.6137e-06	14	96.89	69.148	8.08207	7.92291	7.56901	GSTASQVLQR	G5E902;Q3THU8;Q8VEM8;Q3U995
Antxr1	Anthrax toxin receptor 1	0.748602	NaN	GlyGly (K)	PAF6779A17RW2_CFXA2			1	1261.62	26.037	26.037	0.001773	5	64.55	42.313	7.3194	6.94223	7.08314	GSTEEGAKLEK	Q9CZ52
Antxr1	Anthrax toxin receptor 1	NaN	0.0199154	GlyGly (K)	PAF6779A46RW2_CFXF5			1	1460.75	29.573	29.573	0.00023134	2	60.628	52.323	7.36903	NaN	7.36903	GSTEEGAKLEKAK	Q9CZ52
Plek	Pleckstrin	NaN	-1.12218	GlyGly (K)	PAF6779A42RW2_CFXB5			1	1666.77	40.797	40.797	1.8566e-16	2	99.531	84.844	7.22796	NaN	7.22796	GSTLTSPCQDFGKR	Q5F271;Q8C6F4;Q9JHK5;Q8CAG6;Q5F270
Rnf213	E3 ubiquitin-protein ligase RNF213	-0.221939	0.0798389	Oxidation (M),GlyGly (K)	PAF6779A17RW2_CFXA2			1	1420.72	43.96	43.96	3.6444e-21	10	159.94	159.94	7.8214	7.71378	7.1628	GSVEAETMKLVK	E9Q555;B1ATE2
Rnf213	E3 ubiquitin-protein ligase RNF213	0.105659	0.0186342	GlyGly (K)	PAF6779A1RW2_CFXA1			1	1404.73	56.115	56.115	1.0282e-12	20	113.22	97.284	7.91694	7.74612	7.42907	GSVEAETMKLVK	E9Q555;B1ATE2
Cald1		0.082194	-0.00607205	Unmodified	PAF6779A12RW2_CFXD1			0	1405.68	39.566	39.566	0.00012133	6	73.156	59.193	7.31861	7.06024	6.97027	GSVFSAPSASGTPNK	E9QA16;Q8VCQ8;Q3UGC3;E9Q0M9;E9QA15;D3Z6I7
Cald1		-0.0831112	0.0478175	Unmodified	PAF6779A41RW2_CFXA5			0	2005.01	50.244	50.244	8.4135e-18	15	81.356	81.356	7.71397	7.44322	7.38039	GSVFSAPSASGTPNKETAGLK	E9QA16;Q8VCQ8;Q3UGC3;E9Q0M9;E9QA15;D3Z6I7
Cald1		NaN	0.463832	GlyGly (K)	PAF6779A41RW2_CFXA5			1	2119.05	49.616	49.616	6.7971e-06	1	37.999	37.999	6.55625	NaN	6.55625	GSVFSAPSASGTPNKETAGLK	E9QA16;Q8VCQ8;Q3UGC3;E9Q0M9;E9QA15;D3Z6I7
Efr3a	Protein EFR3 homolog A	-0.500904	-0.180953	GlyGly (K)	PAF6779A41RW2_CFXA5			1	1721.81	27.158	27.158	2.5395e-08	10	86.378	73.5	7.69076	7.38043	7.39884	GSVGSVTVSSKDNDEK	F8WHB0;D3Z384;Q8BG67
Wasf2	Wiskott-Aldrich syndrome protein family member 2	NaN	NaN	GlyGly (K)	PAF6779A45RW2_CFXE5			1	997.567	33.304	33.304	0.021755	1	47.823	20.081	NaN	NaN	NaN	GSVLAGPKR	B1AUN1;Q3T9Z7;Q8BH43;Q8BZD7;Q3U3E7
Fbn1	Fibrillin-1	NaN	-1.03895	Unmodified	PAF6779A47RW2_CFXG5			0	1023.43	26.512	26.512	0.057498	1	69.198	69.198	6.48414	NaN	6.48414	GSYHCICK	O88840;A2AQ53;Q61554;Q3TNW1
Arhgdia	Rho GDP-dissociation inhibitor 1	NaN	NaN	GlyGly (K)	PAF6779A47RW2_CFXG5			1	1037.53	27.158	27.158	0.070154	1	56.563	19.372	NaN	NaN	NaN	GSYNIKSR	Q99PT1
Vcam1	Vascular cell adhesion protein 1	-0.809579	0.263876	GlyGly (K)	PAF6779A43RW2_CFXC5			1	1409.72	37.24	37.24	1.1391e-13	16	137.16	123.88	7.90559	7.60379	7.60532	GSYSLVEAQKSK	P29533;Q3TR98;Q3UPN1;Q8K0X1;Q91X98
Vcam1	Vascular cell adhesion protein 1	-0.720629	0.229834	GlyGly (K)	PAF6779A43RW2_CFXC5			1	1508.78	48.042	48.042	6.0919e-21	54	145.31	145.31	8.44769	8.17782	8.11307	GSYSLVEAQKSKV	P29533;Q3TR98;Q3UPN1;Q8K0X1;Q91X98
Vcam1	Vascular cell adhesion protein 1	NaN	0.364572	2 GlyGly (K)	PAF6779A43RW2_CFXC5			2	1622.83	45.294	45.294	0.0038014	2	51.875	44.673	6.84893	NaN	6.84893	GSYSLVEAQKSKV	P29533;Q3TR98;Q3UPN1;Q8K0X1;Q91X98
Ddx39;Ddx39a;Ddx39b;Bat1a	ATP-dependent RNA helicase DDX39A;Spliceosome RNA helicase Ddx39b	0.174719	NaN	Unmodified	PAF6779A1RW2_CFXA1			0	1295.63	49.527	49.527	0.0010507	3	64.55	64.55	6.57024	6.57024	NaN	GSYVSIHSSGFR	Q3T9L0;Q3TIE4;Q3TPL7;Q3U837;Q3UVN0;Q8VDW0;D6RHT5;Q9Z1N5;Q3TB18
Pcdhgc3		NaN	0.533065	Unmodified	PAF6779A45RW2_CFXE5			0	953.504	24.963	24.963	0.0018412	5	74.962	74.962	6.77832	NaN	6.77832	GTAAGHVVSR	Q91XX1;Q4KMN6
Ap2m1	AP-2 complex subunit mu	0.079661	-0.112943	GlyGly (K)	PAF6779A5RW2_CFXA1_150427113100			1	1193.55	16.643	16.643	3.431e-07	6	100.55	100.55	7.15509	6.97871	6.67854	GTADETSKSGK	Q6A0C9;P84091;Q3TH69;Q5FWI9;Q3TWV4;Q3UCW9
Rpl4	60S ribosomal protein L4	0.258891	-0.1148	Unmodified	PAF6779A48RW2_CFXH5			0	1070.61	22.597	22.597	2.177e-23	56	176.42	124.98	8.99976	8.65258	8.74043	GTADKKPAVGK	Q564E8;Q9D8E6;Q9CSM5
Rpl4	60S ribosomal protein L4	0.330792	-0.522281	Unmodified	PAF6779A6RW2_CFXB1_150427154828			0	1198.7	24.734	24.734	1.7718e-12	33	103.44	103.44	9.0619	8.79707	8.72138	GTADKKPAVGKK	Q564E8;Q9D8E6;Q9CSM5
		NaN	-4.22864	Unmodified	PAF6779A42RW2_CFXB5			0	1312.64	30.196	30.196	2.0463e-22	8	135.58	117.38	7.62363	6.76348	7.55915	GTAEAHAAETVTR	TGME49_280560
	UPF0586 protein C9orf41 homolog	-0.0439044	0.245617	Unmodified	PAF6779A41RW2_CFXA5			0	1303.6	26.515	26.515	0.0034233	8	65.395	65.395	8.01047	7.50562	7.84762	GTAEDEERLER	Q80UY1
Nars	Asparagine--tRNA ligase, cytoplasmic	-0.0299829	0.121679	Unmodified	PAF6779A8RW2_CFXB1			0	2698.24	83.637	83.637	2.3978e-207	12	235.57	235.57	7.76953	7.44323	7.49238	GTAEMVLAELYVSDREGNDATGDGTK	Q8BP47
Abhd12	Monoacylglycerol lipase ABHD12	NaN	-0.163785	GlyGly (K)	PAF6779A46RW2_CFXF5			1	1627.74	25.514	25.514	0.0049787	3	34.82	31.024	6.91077	NaN	6.91077	GTAEPHSASDAGMKR	Q99LR1;D6RFU2;D6RI21
Igf2r	Cation-independent mannose-6-phosphate receptor	0.225835	NaN	Unmodified	PAF6779A1RW2_CFXA1			0	776.454	49.893	49.893	0.0033288	4	132.22	69.374	9.57709	9.57709	NaN	GTAFIIR	B7ZWC4;B9EKB8;Q07113
Mvp	Major vault protein	-0.621993	-0.312258	GlyGly (K)	PAF6779A44RW2_CFXD5			1	1311.73	36.067	36.067	1.6856e-12	12	128.36	107.01	7.85	7.4924	7.59902	GTAKVLQPSAAR	E9Q3X0;Q3THX5;Q8C2S9;Q9EQK5;Q3U7S9
Piezo1;Fam38a	Piezo-type mechanosensitive ion channel component 1	0.0166725	NaN	Oxidation (M),GlyGly (K)	PAF6779A17RW2_CFXA2			1	2349	30.016	30.016	0.018947	1	23.172	20.96	6.59228	6.59228	NaN	GTAVMETEHEEGEGKETTER	E2JF22;E9PUQ9;F7AC58;E9Q5N5;Q80XT7;Q6ZQF9;Q3UM62
Piezo1;Fam38a	Piezo-type mechanosensitive ion channel component 1	0.186787	0.586597	GlyGly (K)	PAF6779A43RW2_CFXC5			1	2333.01	35.121	35.121	6.5302e-56	8	142.78	135.45	7.55554	7.03818	7.39825	GTAVMETEHEEGEGKETTER	E2JF22;E9PUQ9;F7AC58;E9Q5N5;Q80XT7;Q6ZQF9;Q3UM62
Ddx17	Probable ATP-dependent RNA helicase DDX17	0.120828	NaN	Unmodified	PAF6779A12RW2_CFXD1			0	1415.71	72.416	72.416	0.018307	1	43.382	35.471	6.51822	6.51822	NaN	GTAYTFFTPGNLK	Q3U741;Q501J6;Q8K392;Q3U6Y5
[truncated: 5,427 more rows]
